# Supplementary material for: Identifying systemic inequity in higher education and opportunities for improvement
Source: PLoS One. 2022 Apr 8;17(4):e0264059. doi: 10.1371/journal.pone.0264059 (PMC8993022; doi:10.1371/journal.pone.0264059)
Supplement: S1 Data — (XLSX) [file pone.0264059.s001.xlsx]

## Sheet: Plos One Data.csv
Year_ID	Term_ID	Dept_ID	Course_ID	Instructor_ID	CourseInstructor_ID	upper.division	n.nonURM	n.URM	n	p.URM	Observed non-URM AB	Observed URM AB	Observed non-URM CDF	Observed URM CDF	Expected non-URM AB	Expected URM AB	Expected non-URM CDF	Expected URM CDF	X-squared	Xsq-pvalue	averageGrade.URM	averageGrade.nonURM	sdGrade.URM	sdGrade.nonURM	Difference of means	Std Error	t	p-value	DeltaGP	sig.DeltaGP	percentAB.givenURM	percentAB.givennonURM	Delta%AB	sig.Delta%AB	sig.either	sig.diff.both
2013	4	1	1	800	1	0	32	26	58	44.83	24	11	8	15	19.3103	15.6897	12.6897	10.3103	6.40688	0.015992	2.11923	3.10312	1.27531	0.783904	-0.983895	0.285933	-3.441	0.00137792	-0.983895	1	42.3077	75	-32.6923	1	1	1
2014	1	1	2	587	2	0	22	16	38	42.11	16	10	6	6	15.0526	10.9474	6.94737	5.05263	0.448427	0.713643	2.95	3.05455	0.905539	1.04322	-0.104545	0.317362	-0.329419	0.743815	-0.104545	0	62.5	72.7273	-10.2273	0	0	0
2014	1	1	3	1674	3	0	23	16	39	41.03	17	12	6	4	17.1026	11.8974	5.89744	4.10256	0.00584708	1	2.8	2.87391	1.27698	1.02124	-0.073913	0.383746	-0.192609	0.848676	-0.073913	0	75	73.913	1.08696	0	0	0
2018	1	1	4	544	4	1	12	10	22	45.45	11	9	1	1	10.9091	9.09091	1.09091	0.909091	0.0183333	1	3.18	3.34167	1.21271	0.634548	-0.161666	0.424995	-0.380395	0.709786	-0.161666	0	90	91.6667	-1.66667	0	0	0
2014	1	1	4	548	5	1	12	10	22	45.45	11	5	1	5	8.72727	7.27273	3.27273	2.72727	4.77431	0.0594703	2.36	3.34167	1.40016	0.703832	-0.981666	0.487161	-2.01507	0.065521	-0.981666	0	50	91.6667	-41.6667	0	0	0
2013	4	1	5	1334	6	1	41	34	75	45.33	36	31	5	3	36.6267	30.3733	4.37333	3.62667	0.221733	0.721639	3.35588	3.36585	1.00971	0.858665	-0.009971	0.219017	-0.0455261	0.963827	-0.009971	0	91.1765	87.8049	3.37159	0	0	0
2016	2	1	5	1334	6	1	28	24	52	46.15	27	21	1	3	25.8462	22.1538	2.15385	1.84615	1.45089	0.335832	3.45	3.73929	0.942707	0.43405	-0.289285	0.209183	-1.38293	0.176493	-0.289285	0	87.5	96.4286	-8.92857	0	0	0
2014	1	1	6	559	7	1	28	14	42	33.33	22	13	6	1	23.3333	11.6667	4.66667	2.33333	1.37143	0.402799	2.94286	3.07857	0.436268	0.768046	-0.135714	0.186179	-0.728944	0.47037	-0.135714	0	92.8571	78.5714	14.2857	0	0	0
2013	4	1	7	1346	8	1	27	16	43	37.21	26	14	1	2	25.1163	14.8837	1.88372	1.11628	1.19776	0.532734	3.19375	3.32592	0.972604	0.78769	-0.132175	0.286535	-0.461288	0.648341	-0.132175	0	87.5	96.2963	-8.7963	0	0	0
2017	1	1	7	1346	8	1	22	20	42	47.62	21	19	1	1	20.9524	19.0476	1.04762	0.952381	0.00477273	1	3.31	3.55	0.48221	0.559549	-0.24	0.160804	-1.4925	0.143434	-0.24	0	95	95.4545	-0.454545	0	0	0
2015	2	1	8	322	9	1	49	36	85	42.35	45	32	4	4	44.3882	32.6118	4.61176	3.38824	0.211518	0.703148	3.30278	3.46735	0.828246	0.798015	-0.164569	0.17903	-0.919225	0.360967	-0.164569	0	88.8889	91.8367	-2.94785	0	0	0
2015	1	1	9	321	10	1	151	85	236	36.02	146	79	5	6	143.962	81.0381	7.03814	3.96186	1.71882	0.205897	3.44	3.54967	0.68941	0.613718	-0.109668	0.089922	-1.21959	0.224437	-0.109668	0	92.9412	96.6887	-3.74757	0	0	0
2019	1	1	9	605	11	1	89	68	157	43.31	84	66	5	2	85.0318	64.9682	3.96815	3.03185	0.648398	0.482759	3.68088	3.65955	0.700375	0.797542	0.021332	0.119835	0.178011	0.858951	0.021332	0	97.0588	94.382	2.6768	0	0	0
2014	1	1	9	851	12	1	120	89	209	42.58	118	85	2	4	116.555	86.445	3.44498	2.55502	1.46535	0.409295	3.73371	3.7375	0.463177	0.528366	-0.003793	0.0688251	-0.0551107	0.956105	-0.003793	0	95.5056	98.3333	-2.82772	0	0	0
2016	1	1	9	851	12	1	127	92	219	42.01	118	77	9	15	113.082	81.9178	13.9178	10.0822	4.64556	0.0484758	3.24565	3.47874	0.715974	0.665312	-0.233088	0.0951698	-2.44918	0.0152372	-0.233088	1	83.6957	92.9134	-9.21773	1	1	1
2017	1	1	9	851	12	1	112	85	197	43.15	109	83	3	2	109.157	82.8426	2.84264	2.15736	0.0207148	1	3.66941	3.74375	0.550546	0.521395	-0.074339	0.0774154	-0.960261	0.338244	-0.074339	0	97.6471	97.3214	0.32563	0	0	0
2014	1	1	10	153	13	1	67	30	97	30.93	58	29	9	1	60.0928	26.9072	6.90722	3.09278	2.28585	0.171914	3.68	3.38507	0.470803	0.973786	0.294926	0.146771	2.00943	0.0473472	0.294926	1	96.6667	86.5672	10.0995	0	1	0
2017	2	1	11	415	14	1	36	34	70	48.57	34	33	2	1	34.4571	32.5429	1.54286	1.45714	0.291354	1	3.67647	3.75278	0.581565	0.729574	-0.076307	0.157268	-0.485205	0.629133	-0.076307	0	97.0588	94.4444	2.61438	0	0	0
2019	2	1	11	416	15	1	32	26	58	44.83	30	25	2	1	30.3448	24.6552	1.65517	1.34483	0.168998	1	3.58461	3.69375	0.631628	0.535174	-0.109135	0.155868	-0.700177	0.487116	-0.109135	0	96.1538	93.75	2.40385	0	0	0
2017	2	1	11	417	16	1	32	26	58	44.83	29	25	3	1	29.7931	24.2069	2.2069	1.7931	0.682915	0.617691	3.58077	3.55313	0.6331	0.961512	0.027644	0.210492	0.131331	0.896003	0.027644	0	96.1538	90.625	5.52885	0	0	0
2020	1	1	11	1669	17	1	17	15	32	46.88	15	13	2	2	14.875	13.125	2.125	1.875	0.0179272	1	3.18	3.28823	1.21667	0.798344	-0.108235	0.369022	-0.293302	0.771847	-0.108235	0	86.6667	88.2353	-1.56863	0	0	0
2015	4	1	11	1802	18	1	23	18	41	43.9	19	17	4	1	20.1951	15.8049	2.80488	2.19512	1.321	0.350825	3.57778	3.25217	0.580624	1.3156	0.325604	0.306563	1.06211	0.296193	0.325604	0	94.4444	82.6087	11.8357	0	0	0
2016	1	1	12	1334	19	1	12	11	23	47.83	10	9	2	2	9.91304	9.08696	2.08696	1.91304	0.00917065	1	3.3	3.25833	0.725259	1.17741	0.041667	0.404156	0.103096	0.918996	0.041667	0	81.8182	83.3333	-1.51515	0	0	0
2014	3	1	13	321	20	1	25	14	39	35.9	24	12	1	2	23.0769	12.9231	1.92308	1.07692	1.33714	0.54023	3.17143	3.756	1.40736	0.662118	-0.584572	0.398763	-1.46596	0.161698	-0.584572	0	85.7143	96	-10.2857	0	0	0
2016	3	1	13	432	21	1	65	37	102	36.27	55	31	10	6	54.8039	31.1961	10.1961	5.80392	0.012329	1	3.15405	3.36462	0.751885	0.886959	-0.210561	0.165476	-1.27246	0.206662	-0.210561	0	83.7838	84.6154	-0.831601	0	0	0
2019	4	1	13	605	22	1	119	112	231	48.48	114	109	5	3	114.879	108.121	4.12121	3.87879	0.400354	0.741129	3.78125	3.80504	0.544014	0.530885	-0.023792	0.0707871	-0.336106	0.737101	-0.023792	0	97.3214	95.7983	1.52311	0	0	0
2014	1	1	13	851	23	1	54	50	104	48.08	51	46	3	4	50.3654	46.6346	3.63462	3.36538	0.247108	0.69915	3.526	3.58519	0.60838	0.679458	-0.059185	0.126301	-0.468604	0.640354	-0.059185	0	92	94.4444	-2.44444	0	0	0
2016	4	1	13	851	23	1	170	122	292	41.78	165	116	5	6	163.596	117.404	6.40411	4.59589	0.765672	0.537731	3.5041	3.62	0.644673	0.505894	-0.115902	0.070086	-1.65371	0.0996077	-0.115902	0	95.082	97.0588	-1.97686	0	0	0
2017	3	1	13	851	23	1	33	27	60	45	28	26	5	1	29.7	24.3	3.3	2.7	2.16236	0.202399	3.66667	3.40303	0.506876	0.728648	0.263636	0.160014	1.64758	0.104974	0.263636	0	96.2963	84.8485	11.4478	0	0	0
2018	4	1	13	851	23	1	138	94	232	40.52	129	89	9	5	129.672	88.3276	8.32759	5.67241	0.142609	0.791604	3.68617	3.67971	0.520876	0.802929	0.00646	0.0869368	0.0743069	0.940831	0.00646	0	94.6809	93.4783	1.20259	0	0	0
2019	3	1	13	851	23	1	62	34	96	35.42	61	30	1	4	58.7708	32.2292	3.22917	1.77083	4.58371	0.0594703	3.48235	3.86452	0.880589	0.356714	-0.382164	0.157668	-2.42385	0.0200908	-0.382164	1	88.2353	98.3871	-10.1518	0	1	0
2020	1	1	13	851	23	1	131	102	233	43.78	126	98	5	4	125.94	98.0601	5.06009	3.93991	0.00169531	1	3.82059	3.81527	0.568712	0.531974	0.005321	0.073015	0.0728754	0.941975	0.005321	0	96.0784	96.1832	-0.104775	0	0	0
2016	1	1	13	1241	24	1	72	53	125	42.4	42	23	30	30	37.44	27.56	34.56	25.44	2.72889	0.0974513	2.17924	2.52222	1.15764	1.2074	-0.342977	0.213385	-1.60732	0.110733	-0.342977	0	43.3962	58.3333	-14.9371	0	0	0
2014	1	1	14	1346	25	1	38	35	73	47.95	32	28	6	7	31.2329	28.7671	6.76712	6.23288	0.220675	0.772614	2.85714	3.08158	0.815037	1.09984	-0.224436	0.225416	-0.995651	0.322951	-0.224436	0	80	84.2105	-4.21053	0	0	0
2015	2	1	14	1346	25	1	115	66	181	36.46	94	46	21	20	88.9503	51.0497	26.0497	14.9503	3.4707	0.073963	2.80303	3.11304	1.05495	0.848685	-0.310013	0.152071	-2.03861	0.0438161	-0.310013	1	69.697	81.7391	-12.0422	0	1	0
2019	2	1	15	605	26	1	49	37	86	43.02	48	36	1	1	47.8605	36.1395	1.13953	0.860465	0.0406587	1	3.73514	3.89388	0.68929	0.286799	-0.158742	0.120498	-1.31738	0.194313	-0.158742	0	97.2973	97.9592	-0.661886	0	0	0
2018	4	1	15	612	27	1	55	44	99	44.44	52	43	3	1	52.7778	42.2222	2.22222	1.77778	0.638289	0.6002	3.63409	3.65818	0.643372	0.646269	-0.024091	0.130389	-0.184762	0.85382	-0.024091	0	97.7273	94.5455	3.18182	0	0	0
2015	4	1	15	851	28	1	51	32	83	38.55	49	26	2	6	46.0843	28.9157	4.91566	3.08434	4.96406	0.0554723	3.25	3.62157	0.994501	0.672403	-0.371568	0.19943	-1.86315	0.0684604	-0.371568	0	81.25	96.0784	-14.8284	0	0	0
2016	4	1	15	851	28	1	44	36	80	45	43	33	1	3	41.8	34.2	2.2	1.8	1.5311	0.315842	3.48055	3.73409	0.672658	0.559877	-0.253535	0.140331	-1.8067	0.0752268	-0.253535	0	91.6667	97.7273	-6.06061	0	0	0
2014	4	1	16	1378	29	1	93	50	143	34.97	67	36	26	14	66.986	36.014	26.014	13.986	2.99e-05	1	2.808	2.9129	0.919592	1.03538	-0.104903	0.168641	-0.622048	0.535185	-0.104903	0	72	72.043	-0.0430108	0	0	0
2016	1	1	16	1378	29	1	59	55	114	48.25	47	46	12	9	48.1316	44.8684	10.8684	10.1316	0.299342	0.632184	3.14	3.12373	1.06781	0.972792	0.016272	0.191757	0.0848575	0.93253	0.016272	0	83.6364	79.661	3.97535	0	0	0
2013	4	1	17	1334	30	1	31	18	49	36.73	29	16	2	2	28.4694	16.5306	2.53061	1.46939	0.329789	0.61919	3.26667	3.46452	1.24286	0.798561	-0.19785	0.326172	-0.606583	0.549532	-0.19785	0	88.8889	93.5484	-4.6595	0	0	0
2015	1	1	18	447	31	1	62	32	94	34.04	54	22	8	10	50.1277	25.8723	11.8723	6.12766	4.58884	0.0549725	2.69375	3.25323	1.33294	0.701455	-0.559475	0.251911	-2.22093	0.0320711	-0.559475	1	68.75	87.0968	-18.3468	0	1	0
2016	2	1	18	447	31	1	65	26	91	28.57	55	19	10	7	52.8571	21.1429	12.1429	4.85714	1.62758	0.233883	2.84615	3.43538	0.895871	0.651064	-0.589231	0.193365	-3.04725	0.00430455	-0.589231	1	73.0769	84.6154	-11.5385	0	1	0
2019	2	1	18	447	31	1	29	19	48	39.58	25	16	4	3	24.7708	16.2292	4.22917	2.77083	0.0367276	1	3.43684	3.48621	1.01172	0.909366	-0.049364	0.287032	-0.171981	0.864425	-0.049364	0	84.2105	86.2069	-1.99637	0	0	0
2014	1	1	19	1334	32	1	35	23	58	39.66	29	22	6	1	30.7759	20.2241	4.22414	2.77586	2.14111	0.228886	3.64783	3.23428	0.501697	1.09516	0.413541	0.21263	1.94489	0.0572987	0.413541	0	95.6522	82.8571	12.795	0	0	0
2014	1	1	20	638	33	1	41	29	70	41.43	33	25	8	4	33.9714	24.0286	7.02857	4.97143	0.391133	0.770115	3.37931	3.35122	0.955204	0.948715	0.028091	0.231117	0.121544	0.903665	0.028091	0	86.2069	80.4878	5.71909	0	0	0
2013	4	1	21	638	34	1	41	32	73	43.84	33	27	8	5	33.6986	26.3014	7.30137	5.69863	0.185539	0.755122	3.16875	3.19756	0.738978	0.913096	-0.02881	0.193392	-0.148972	0.881999	-0.02881	0	84.375	80.4878	3.8872	0	0	0
2013	4	1	22	851	35	1	26	20	46	43.48	24	15	2	5	22.0435	16.9565	3.95652	3.04348	2.62468	0.21989	3.17	3.57692	0.971759	0.574322	-0.406923	0.244749	-1.66261	0.107166	-0.406923	0	75	92.3077	-17.3077	0	0	0
2014	1	1	22	851	35	1	24	21	45	46.67	21	19	3	2	21.3333	18.6667	2.66667	2.33333	0.100446	1	3.54762	3.57083	0.628983	0.659037	-0.023214	0.192188	-0.120788	0.904426	-0.023214	0	90.4762	87.5	2.97619	0	0	0
2014	1	1	22	851	35	1	42	33	75	44	41	24	1	9	36.4	28.6	5.6	4.4	9.90884	0.001999	3.19394	3.71905	0.921934	0.477411	-0.525108	0.176587	-2.97364	0.00470148	-0.525108	1	72.7273	97.619	-24.8918	1	1	1
2016	2	1	22	851	35	1	48	36	84	42.86	46	32	2	4	44.5714	33.4286	3.42857	2.57143	1.49573	0.413293	3.41389	3.68542	0.661234	0.664923	-0.271528	0.146138	-1.85803	0.0670495	-0.271528	0	88.8889	95.8333	-6.94444	0	0	0
2015	2	1	22	1289	36	1	16	15	31	48.39	14	13	2	2	13.9355	13.0645	2.06452	1.93548	0.00478395	1	3.44667	3.36875	0.728861	1.14991	0.077916	0.343597	0.226765	0.822409	0.077916	0	86.6667	87.5	-0.833333	0	0	0
2020	1	1	22	1378	37	1	19	16	35	45.71	17	15	2	1	17.3714	14.6286	1.62857	1.37143	0.20268	1	3.49375	3.41053	0.495942	0.879327	0.083224	0.236787	0.351472	0.72776	0.083224	0	93.75	89.4737	4.27632	0	0	0
2019	1	1	22	1669	38	1	12	10	22	45.45	11	9	1	1	10.9091	9.09091	1.09091	0.909091	0.0183333	1	3.29	3.6	0.578216	0.53936	-0.31	0.240158	-1.29082	0.212475	-0.31	0	90	91.6667	-1.66667	0	0	0
2018	1	1	22	1801	39	1	18	11	29	37.93	15	9	3	2	14.8966	9.10345	3.10345	1.89655	0.0109848	1	3.48182	3.31667	0.670549	1.02398	0.165152	0.314845	0.524549	0.604209	0.165152	0	81.8182	83.3333	-1.51515	0	0	0
2014	1	1	23	1285	40	1	32	25	57	43.86	24	18	8	7	23.5789	18.4211	8.42105	6.57895	0.0651429	1	2.988	3.01875	0.762299	0.933062	-0.03075	0.224612	-0.136903	0.891609	-0.03075	0	72	75	-3	0	0	0
2016	2	1	23	1285	40	1	30	21	51	41.18	28	17	2	4	26.4706	18.5294	3.52941	2.47059	1.82413	0.213393	3.0619	3.61333	1.2351	0.679114	-0.551429	0.296673	-1.85871	0.0734307	-0.551429	0	80.9524	93.3333	-12.381	0	0	0
2014	4	1	24	452	41	1	42	37	79	46.84	25	23	17	14	25.519	22.481	16.481	14.519	0.0574303	0.821589	2.44595	2.6119	1.19666	1.00151	-0.165959	0.250168	-0.663389	0.509243	-0.165959	0	62.1622	59.5238	2.63835	0	0	0
2016	1	1	25	544	42	1	24	14	38	36.84	13	8	11	6	13.2632	7.73684	10.7368	6.26316	0.0316793	1	2.64286	2.475	1.0882	1.25949	0.167857	0.388175	0.432426	0.668457	0.167857	0	57.1429	54.1667	2.97619	0	0	0
2015	2	1	25	547	43	1	42	32	74	43.24	29	22	13	10	28.9459	22.0541	13.0541	9.94595	0.000751025	1	2.83438	2.99048	0.910374	1.07835	-0.156101	0.231486	-0.674342	0.502278	-0.156101	0	68.75	69.0476	-0.297619	0	0	0
2013	4	1	26	635	44	1	31	15	46	32.61	26	10	5	5	24.2609	11.7391	6.73913	3.26087	1.75866	0.255372	2.76667	3.14194	1.27036	1.20022	-0.375269	0.392499	-0.956101	0.347693	-0.375269	0	66.6667	83.871	-17.2043	0	0	0
2014	1	1	27	1801	45	1	22	11	33	33.33	20	10	2	1	20	10	2	1	0	1	3.32727	3.42273	1.18329	0.907604	-0.095455	0.405872	-0.235185	0.817033	-0.095455	0	90.9091	90.9091	0	0	0	0
2019	1	1	28	416	46	1	33	30	63	47.62	30	28	3	2	30.381	27.619	2.61905	2.38095	0.126395	1	3.49667	3.53636	0.850754	1.00213	-0.039697	0.233577	-0.169953	0.865612	-0.039697	0	93.3333	90.9091	2.42424	0	0	0
2013	4	1	28	447	47	1	55	32	87	36.78	46	28	9	4	46.7816	27.2184	8.21839	4.78161	0.237602	0.765617	3.325	3.38182	0.697461	0.78365	-0.056818	0.16238	-0.349908	0.727441	-0.056818	0	87.5	83.6364	3.86364	0	0	0
2015	4	1	28	447	47	1	42	21	63	33.33	37	14	5	7	34	17	8	4	4.16912	0.0904548	2.84286	3.37381	0.981107	0.695652	-0.530952	0.239497	-2.21694	0.0342502	-0.530952	1	66.6667	88.0952	-21.4286	0	1	0
2016	4	1	28	447	47	1	39	28	67	41.79	33	24	6	4	33.1791	23.8209	5.8209	4.1791	0.0155003	1	3.40714	3.48461	0.684716	0.771034	-0.077473	0.178851	-0.433171	0.666393	-0.077473	0	85.7143	84.6154	1.0989	0	0	0
2017	4	1	28	447	47	1	49	30	79	37.97	47	25	2	5	44.6582	27.3418	4.34177	2.65823	3.64941	0.0984508	3.15667	3.70612	0.708901	0.451575	-0.549456	0.144613	-3.79949	0.000445699	-0.549456	1	83.3333	95.9184	-12.585	0	1	0
2018	4	1	28	447	47	1	24	16	40	40	20	15	4	1	21	14	3	2	0.952381	0.616192	3.4125	3.24583	0.554827	0.755259	0.166667	0.207381	0.803675	0.426641	0.166667	0	93.75	83.3333	10.4167	0	0	0
2015	2	1	28	448	48	1	89	38	127	29.92	84	31	5	7	80.5906	34.4094	8.40945	3.59055	5.10184	0.0394803	3.1	3.57416	1.1328	0.650966	-0.474157	0.196293	-2.41556	0.0195862	-0.474157	1	81.5789	94.382	-12.8031	1	1	1
2017	1	1	28	448	48	1	67	43	110	39.09	63	40	4	3	62.7364	40.2636	4.26364	2.73636	0.0445359	1	3.50698	3.74478	0.592973	0.553579	-0.2378	0.11292	-2.10591	0.0381562	-0.2378	1	93.0233	94.0299	-1.00659	0	1	0
2018	1	1	28	449	49	1	43	27	70	38.57	41	24	2	3	39.9286	25.0714	3.07143	1.92857	1.04353	0.369815	3.32222	3.66512	0.580009	0.65206	-0.342894	0.149491	-2.29374	0.0253121	-0.342894	1	88.8889	95.3488	-6.45995	0	1	0
2014	1	1	28	851	50	1	31	25	56	44.64	29	24	2	1	29.3393	23.6607	1.66071	1.33929	0.164058	1	3.552	3.57097	0.503422	0.699139	-0.018967	0.16095	-0.117844	0.906634	-0.018967	0	96	93.5484	2.45161	0	0	0
2015	1	1	28	1969	51	1	24	14	38	36.84	19	9	5	5	17.6842	10.3158	6.31579	3.68421	1.00978	0.444278	2.67143	3.0875	1.19642	0.671994	-0.416072	0.347938	-1.19582	0.247382	-0.416072	0	64.2857	79.1667	-14.881	0	0	0
2014	4	1	29	544	52	0	33	15	48	31.25	23	11	10	4	23.375	10.625	9.625	4.375	0.0660046	1	2.84667	3.02727	0.849257	0.863956	-0.180606	0.265897	-0.679232	0.502648	-0.180606	0	73.3333	69.697	3.63636	0	0	0
2017	4	1	29	545	53	0	39	27	66	40.91	27	15	12	12	24.8182	17.1818	14.1818	9.81818	1.28938	0.296852	2.7	2.82821	0.807179	1.01514	-0.128205	0.224842	-0.570199	0.570581	-0.128205	0	55.5556	69.2308	-13.6752	0	0	0
2020	1	1	29	546	54	0	32	27	59	45.76	24	19	8	8	23.322	19.678	8.67797	7.32203	0.158807	0.784608	2.90741	3.12188	0.786876	0.836943	-0.214468	0.211712	-1.01302	0.315387	-0.214468	0	70.3704	75	-4.62963	0	0	0
2019	4	1	30	612	55	0	63	52	115	45.22	58	50	5	2	59.1652	48.8348	3.83478	3.16522	0.833761	0.456272	3.49231	3.51111	0.603859	0.884291	-0.018804	0.139372	-0.134919	0.892924	-0.018804	0	96.1538	92.0635	4.09035	0	0	0
2018	4	1	30	613	56	0	74	54	128	42.19	69	50	5	4	68.7969	50.2031	5.20312	3.79688	0.0202182	1	3.37593	3.60135	0.672628	0.710295	-0.225426	0.123273	-1.82868	0.0699786	-0.225426	0	92.5926	93.2432	-0.650651	0	0	0
2014	1	1	31	127	57	0	214	161	375	42.93	176	133	38	28	176.336	132.664	37.664	28.336	0.00847286	1	3.09565	3.14953	0.821078	0.810422	-0.05388	0.0851849	-0.632507	0.527478	-0.05388	0	82.6087	82.243	0.365705	0	0	0
2014	4	1	31	127	57	0	236	189	425	44.47	204	160	32	29	202.127	161.873	33.8729	27.1271	0.271901	0.684158	3.17354	3.32627	0.741217	0.723811	-0.152727	0.0716018	-2.133	0.0335344	-0.152727	1	84.6561	86.4407	-1.78459	0	1	0
2017	2	1	31	127	57	0	231	169	400	42.25	172	127	59	42	172.673	126.328	58.3275	42.6725	0.0245512	0.897051	3.01716	2.97316	0.783309	0.847076	0.043999	0.0820782	0.536062	0.592232	0.043999	0	75.1479	74.4589	0.689055	0	0	0
2018	2	1	31	127	57	0	93	77	170	45.29	78	63	15	14	77.1353	63.8647	15.8647	13.1353	0.125456	0.853573	3.26753	3.13118	0.7261	0.827513	0.13635	0.119207	1.14381	0.254335	0.13635	0	81.8182	83.871	-2.05279	0	0	0
2019	2	1	31	127	57	0	128	102	230	44.35	103	86	25	16	105.183	83.8174	22.8174	18.1826	0.572901	0.475262	3.18431	3.16641	0.847564	0.912406	0.017907	0.11639	0.153854	0.877864	0.017907	0	84.3137	80.4688	3.84498	0	0	0
2019	4	1	31	127	57	0	244	182	426	42.72	209	151	35	31	206.197	153.803	37.8028	28.1972	0.575587	0.485257	3.13846	3.25984	0.755718	0.800942	-0.121375	0.0759414	-1.59827	0.110769	-0.121375	0	82.967	85.6557	-2.6887	0	0	0
2014	1	1	31	288	58	0	253	170	423	40.19	177	128	76	42	182.423	122.577	70.5768	47.4232	1.43806	0.293853	2.92765	2.74901	0.79763	0.950631	0.178636	0.0855241	2.08872	0.0373633	0.178636	1	75.2941	69.9605	5.33364	0	1	0
2016	3	1	31	288	58	0	32	17	49	34.69	22	16	10	1	24.8163	13.1837	7.18367	3.81633	4.10373	0.0724638	3.32941	3.00312	0.489598	1.00209	0.326286	0.213263	1.52997	0.132755	0.326286	0	94.1176	68.75	25.3676	0	0	0
2017	3	1	31	288	58	0	24	12	36	33.33	17	9	7	3	17.3333	8.66667	6.66667	3.33333	0.0692308	1	2.775	2.97917	1.04457	0.86777	-0.204166	0.34972	-0.583798	0.566285	-0.204166	0	75	70.8333	4.16667	0	0	0
2018	3	1	31	288	58	0	20	14	34	41.18	16	12	4	2	16.4706	11.5294	3.52941	2.47059	0.185034	1	3.15714	3.165	0.653646	0.953815	-0.007858	0.275692	-0.0285028	0.977438	-0.007858	0	85.7143	80	5.71429	0	0	0
2019	3	1	31	336	59	0	70	44	114	38.6	61	42	9	2	63.2456	39.7544	6.75439	4.24561	2.14094	0.208396	3.52955	3.36143	0.707297	0.926157	0.168117	0.1537	1.0938	0.276482	0.168117	0	95.4545	87.1429	8.31169	0	0	0
2015	3	1	31	432	60	0	40	29	69	42.03	36	24	4	5	34.7826	25.2174	5.21739	3.78261	0.777241	0.470265	3.21034	3.385	0.886947	0.959581	-0.174656	0.223934	-0.779943	0.438341	-0.174656	0	82.7586	90	-7.24138	0	0	0
2014	3	1	31	447	61	0	114	57	171	33.33	107	51	7	6	105.333	52.6667	8.66667	4.33333	1.04065	0.369315	3.52456	3.48509	0.82598	0.69794	0.039474	0.127445	0.309734	0.757428	0.039474	0	89.4737	93.8596	-4.38596	0	0	0
2015	4	1	31	447	61	0	308	127	435	29.2	284	116	24	11	283.218	116.782	24.7816	10.2184	0.0918258	0.852574	3.4685	3.49675	0.707185	0.659229	-0.02825	0.0731359	-0.386267	0.699671	-0.02825	0	91.3386	92.2078	-0.86921	0	0	0
2016	1	1	31	447	61	0	314	128	442	28.96	290	119	24	9	290.557	118.443	23.4434	9.55656	0.0493078	0.848076	3.35391	3.40796	0.525852	0.583561	-0.054055	0.0569636	-0.94894	0.343532	-0.054055	0	92.9688	92.3567	0.612062	0	0	0
2017	1	1	31	447	61	0	315	124	439	28.25	283	105	32	19	278.405	109.595	36.5945	14.4055	2.31069	0.142929	3.30968	3.42413	0.857622	0.669529	-0.114449	0.0857593	-1.33454	0.183668	-0.114449	0	84.6774	89.8413	-5.16385	0	0	0
2017	2	1	31	447	61	0	307	121	428	28.27	282	115	25	6	284.764	112.236	22.236	8.76402	1.3102	0.304348	3.50496	3.48371	0.641073	0.635287	0.021245	0.0686376	0.309524	0.757218	0.021245	0	95.0413	91.8567	3.18464	0	0	0
2013	4	1	31	544	62	0	239	161	400	40.25	128	76	111	85	121.89	82.11	117.11	78.89	1.55293	0.230385	2.40932	2.62217	0.883233	1.02525	-0.212859	0.0961428	-2.21399	0.0274311	-0.212859	1	47.205	53.5565	-6.35152	0	1	0
2014	1	1	31	544	62	0	261	153	414	36.96	137	70	124	83	130.5	76.5	130.5	76.5	1.75208	0.22039	2.30653	2.57739	0.998332	1.01644	-0.270859	0.102336	-2.64677	0.00852441	-0.270859	1	45.7516	52.4904	-6.73879	0	1	0
2014	3	1	31	544	62	0	17	10	27	37.04	8	7	9	3	9.44444	5.55556	7.55556	4.44444	1.34206	0.437281	2.86	2.39412	0.812677	1.28427	0.465883	0.403812	1.15371	0.259624	0.465883	0	70	47.0588	22.9412	0	0	0
2015	1	1	31	544	62	0	233	171	404	42.33	138	71	95	100	120.537	88.4629	112.463	82.5371	12.3835	0.00049975	2.3538	2.71202	0.950743	0.973233	-0.358216	0.0967016	-3.70434	0.000244157	-0.358216	1	41.5205	59.2275	-17.707	1	1	1
2015	2	1	31	544	62	0	222	188	410	45.85	128	80	94	108	112.624	95.3756	109.376	92.6244	9.2916	0.0029985	2.29415	2.70405	0.921878	1.00808	-0.409906	0.0953841	-4.29742	2.17e-05	-0.409906	1	42.5532	57.6577	-15.1045	1	1	1
2015	4	1	31	544	62	0	196	155	351	44.16	113	68	83	87	101.071	79.9288	94.9288	75.0712	6.5826	0.0114943	2.39806	2.72245	0.878788	0.992126	-0.324384	0.100022	-3.24313	0.00129789	-0.324384	1	43.871	57.6531	-13.7821	1	1	1
2016	3	1	31	544	62	0	26	14	40	35	17	6	9	8	14.95	8.05	11.05	5.95	1.88977	0.198401	2.33571	2.65	0.9394	1.43395	-0.314286	0.376986	-0.833681	0.409907	-0.314286	0	42.8571	65.3846	-22.5275	0	0	0
2017	1	1	31	544	62	0	200	155	355	43.66	117	72	83	83	106.479	82.5211	93.5211	72.4789	5.09188	0.0244878	2.49226	2.669	0.865165	1.00623	-0.176742	0.0994566	-1.77708	0.076426	-0.176742	1	46.4516	58.5	-12.0484	1	1	1
2018	1	1	31	544	62	0	216	124	340	36.47	121	58	95	66	113.718	65.2824	102.282	58.7176	2.70039	0.102949	2.49516	2.58472	0.789139	1.0971	-0.089561	0.102929	-0.870121	0.384884	-0.089561	0	46.7742	56.0185	-9.24432	0	0	0
2019	1	1	31	544	62	0	216	154	370	41.62	129	77	87	77	120.259	85.7405	95.7405	68.2595	3.44347	0.0774613	2.47857	2.69676	0.951089	1.03472	-0.218188	0.10407	-2.09656	0.0367602	-0.218188	1	50	59.7222	-9.72222	0	1	0
2020	1	1	31	544	62	0	213	133	346	38.44	149	77	64	56	139.127	86.8728	73.8728	46.1272	5.25522	0.0329835	2.60602	2.94836	0.948664	0.917266	-0.342341	0.103522	-3.30694	0.00106957	-0.342341	1	57.8947	69.9531	-12.0583	1	1	1
2016	3	1	31	729	63	0	60	26	86	30.23	49	20	11	6	48.1395	20.8605	11.8605	5.13953	0.257359	0.775612	3.13846	3.14333	0.949137	0.964342	-0.004872	0.223937	-0.0217561	0.982732	-0.004872	0	76.9231	81.6667	-4.74359	0	0	0
2018	1	1	31	911	64	0	218	125	343	36.44	187	120	31	5	195.12	111.88	22.8805	13.1195	8.83359	0.0029985	3.4144	3.30092	0.537573	0.893447	0.113483	0.0772888	1.4683	0.142947	0.113483	1	96	85.7798	10.2202	1	1	1
2019	1	1	31	911	64	0	207	161	368	43.75	148	119	59	42	150.188	116.812	56.8125	44.1875	0.265345	0.635682	3.03105	2.96908	0.972512	1.08909	0.061973	0.107724	0.575294	0.565453	0.061973	0	73.913	71.4976	2.41546	0	0	0
2020	1	1	31	911	64	0	222	153	375	40.8	214	145	8	8	212.528	146.472	9.472	6.528	0.585667	0.605197	3.63529	3.68063	0.57554	0.519514	-0.045336	0.0581442	-0.779717	0.436163	-0.045336	0	94.7712	96.3964	-1.62515	0	0	0
2015	3	1	31	1022	65	0	52	27	79	34.18	46	23	6	4	45.4177	23.5823	6.58228	3.41772	0.172555	0.729135	3.18889	3.275	0.979534	0.749084	-0.086112	0.215238	-0.400078	0.691117	-0.086112	0	85.1852	88.4615	-3.27635	0	0	0
2016	3	1	31	1172	66	0	43	23	66	34.85	32	18	11	5	32.5758	17.4242	10.4242	5.57576	0.120455	0.784108	2.92174	2.78372	0.946744	1.11738	0.138019	0.26078	0.529254	0.598886	0.138019	0	78.2609	74.4186	3.84226	0	0	0
2018	2	1	31	1334	67	0	100	76	176	43.18	97	72	3	4	96.0227	72.9773	3.97727	3.02273	0.579124	0.701149	3.63553	3.69	0.49577	0.578835	-0.054474	0.0811453	-0.671315	0.502923	-0.054474	0	94.7368	97	-2.26316	0	0	0
2014	3	1	31	1812	68	0	105	47	152	30.92	88	42	17	5	89.8026	40.1974	15.1974	6.80263	0.808521	0.464768	3.51276	3.32	0.731769	0.925223	0.192765	0.139807	1.37879	0.170747	0.192765	0	89.3617	83.8095	5.55218	0	0	0
2014	1	1	31	1969	69	0	239	135	374	36.1	204	105	35	30	197.463	111.537	41.5374	23.4626	3.45005	0.0554723	2.94592	3.23556	1.00162	0.914605	-0.289639	0.104554	-2.77024	0.00600904	-0.289639	1	77.7778	85.3556	-7.57787	0	1	0
2016	1	1	31	1969	69	0	202	172	374	45.99	127	89	75	83	116.663	99.3369	85.3369	72.6631	4.71416	0.033983	2.42442	2.72376	1.02745	1.02827	-0.299344	0.106639	-2.80707	0.00526948	-0.299344	1	51.7442	62.8713	-11.1271	1	1	1
2016	4	1	31	1969	69	0	245	167	412	40.53	200	125	45	42	193.265	131.735	51.7354	35.2646	2.74245	0.107446	2.99641	3.15428	0.823224	0.805636	-0.157878	0.0818978	-1.92774	0.0546923	-0.157878	0	74.8503	81.6327	-6.78235	0	0	0
2017	4	1	31	1969	69	0	255	158	413	38.26	211	122	44	36	205.605	127.395	49.3947	30.6053	1.91007	0.188406	2.92089	3.09686	0.746376	0.835901	-0.175976	0.0791576	-2.22311	0.026827	-0.175976	1	77.2152	82.7451	-5.52991	0	1	0
2018	4	1	31	1969	69	0	236	168	404	41.58	193	139	43	29	193.941	138.059	42.0594	29.9406	0.0615541	0.893053	3.17857	3.24025	0.775921	0.868277	-0.061683	0.0823296	-0.74922	0.454186	-0.061683	0	82.7381	81.7797	0.958434	0	0	0
2013	4	1	32	544	70	0	96	86	182	47.25	59	34	37	52	49.0549	43.9451	46.9451	42.0549	8.72541	0.005997	2.36395	2.73438	0.892309	0.878974	-0.370422	0.131553	-2.81576	0.00541757	-0.370422	1	39.5349	61.4583	-21.9234	1	1	1
2014	1	1	32	544	70	0	120	108	228	47.37	69	47	51	61	61.0526	54.9474	58.9474	53.0526	4.44601	0.0449775	2.32685	2.6725	0.997437	0.970053	-0.345649	0.130589	-2.64684	0.00870658	-0.345649	1	43.5185	57.5	-13.9815	1	1	1
2014	4	1	32	544	70	0	132	121	253	47.83	77	51	55	70	66.7826	61.2174	65.2174	59.7826	6.61549	0.0124938	2.29587	2.74091	0.930448	0.8432	-0.445042	0.111987	-3.97405	9.32e-05	-0.445042	1	42.1488	58.3333	-16.1846	1	1	1
2015	4	1	32	544	70	0	132	111	243	45.68	78	46	54	65	67.358	56.642	64.642	54.358	7.51619	0.00749625	2.29459	2.78864	1.01227	0.882281	-0.494042	0.122998	-4.01665	8.1e-05	-0.494042	1	41.4414	59.0909	-17.6495	1	1	1
2016	4	1	32	544	70	0	70	61	131	46.56	42	34	28	27	40.6107	35.3893	29.3893	25.6107	0.243114	0.724638	2.59508	2.80286	0.827733	0.955074	-0.207776	0.155765	-1.33391	0.184585	-0.207776	0	55.7377	60	-4.2623	0	0	0
2017	4	1	32	544	70	0	123	99	222	44.59	69	54	54	45	68.1486	54.8514	54.8514	44.1486	0.0534806	0.883058	2.63131	2.63496	0.873259	0.989948	-0.003646	0.125181	-0.0291258	0.976791	-0.003646	0	54.5455	56.0976	-1.55211	0	0	0
2019	2	1	32	544	70	0	121	109	230	47.39	69	50	52	59	62.6043	56.3957	58.3957	52.6043	2.85674	0.102449	2.48165	2.62975	0.866257	1.00893	-0.148101	0.123682	-1.19744	0.232382	-0.148101	0	45.8716	57.0248	-11.1532	0	0	0
2020	1	1	32	544	70	0	99	82	181	45.3	65	51	34	31	63.4475	52.5525	35.5525	29.4475	0.233491	0.642679	2.75366	2.91717	0.826744	0.831404	-0.163513	0.123764	-1.32117	0.18819	-0.163513	0	62.1951	65.6566	-3.46144	0	0	0
2013	4	1	33	451	71	0	72	54	126	42.86	41	25	31	29	37.7143	28.2857	34.2857	25.7143	1.40265	0.265867	2.28148	2.59028	0.852095	0.899947	-0.308796	0.157144	-1.96505	0.0517702	-0.308796	0	46.2963	56.9444	-10.6481	0	0	0
2014	1	1	33	451	71	0	54	48	102	47.06	31	31	23	17	32.8235	29.1765	21.1765	18.8235	0.548958	0.562219	2.65625	2.49815	0.80316	0.74365	0.158102	0.153883	1.02742	0.306797	0.158102	0	64.5833	57.4074	7.17593	0	0	0
2015	2	1	33	451	71	0	95	82	177	46.33	52	32	43	50	45.0847	38.9153	49.9153	43.0847	4.35749	0.0554723	2.28537	2.59158	0.825986	0.973769	-0.306213	0.135283	-2.2635	0.0248333	-0.306213	1	39.0244	54.7368	-15.7125	0	1	0
2017	2	1	33	451	71	0	91	74	165	44.85	65	39	26	35	57.3576	46.6424	33.6424	27.3576	6.14155	0.0154923	2.35676	2.72198	0.841408	0.859949	-0.365222	0.133017	-2.74567	0.0067414	-0.365222	1	52.7027	71.4286	-18.7259	1	1	1
2018	4	1	33	451	71	0	60	57	117	48.72	42	24	18	33	33.8462	32.1538	26.1538	24.8462	9.25001	0.0049975	2.37193	2.92667	0.970595	0.852487	-0.554737	0.169232	-3.27796	0.00139511	-0.554737	1	42.1053	70	-27.8947	1	1	1
2019	4	1	33	451	71	0	66	44	110	40	42	20	24	24	37.2	24.8	28.8	19.2	3.54839	0.0834583	2.07954	2.60758	1.08918	0.949544	-0.52803	0.201551	-2.61983	0.0104491	-0.52803	1	45.4545	63.6364	-18.1818	0	1	0
2018	3	1	34	261	72	0	16	10	26	38.46	12	7	4	3	11.6923	7.30769	4.30769	2.69231	0.0781955	1	3.07	2.89375	0.665081	1.07112	0.17625	0.340498	0.517624	0.60946	0.17625	0	70	75	-5	0	0	0
2014	1	1	34	1285	73	0	128	105	233	45.06	112	89	16	16	110.421	90.5794	17.5794	14.4206	0.365011	0.55922	3.16381	3.2875	0.749631	0.768166	-0.123691	0.0998091	-1.23928	0.21654	-0.123691	0	84.7619	87.5	-2.7381	0	0	0
2015	1	1	34	1285	73	0	132	107	239	44.77	122	92	10	15	118.192	95.8075	13.8075	11.1925	2.6192	0.146427	3.27196	3.43636	0.785697	0.796488	-0.164401	0.102837	-1.59866	0.11128	-0.164401	0	85.9813	92.4242	-6.44293	0	0	0
2016	1	1	34	1285	73	0	133	100	233	42.92	116	92	17	8	118.73	89.2704	14.2704	10.7296	1.36275	0.27986	3.419	3.39925	0.738097	0.849019	0.019752	0.104248	0.189471	0.849894	0.019752	0	92	87.218	4.78195	0	0	0
2017	1	1	34	1285	73	0	124	95	219	43.38	110	81	14	14	108.146	82.8539	15.8539	12.1461	0.573006	0.533733	3.28	3.38952	0.73363	0.700037	-0.109516	0.0980685	-1.11673	0.265467	-0.109516	0	85.2632	88.7097	-3.44652	0	0	0
2018	1	1	34	1285	73	0	125	84	209	40.19	108	80	17	4	112.44	75.5598	12.5598	8.44019	4.34186	0.0674663	3.47976	3.272	0.555103	0.914013	0.207761	0.101743	2.04201	0.0424299	0.207761	1	95.2381	86.4	8.8381	0	1	0
2017	2	1	35	447	74	0	66	57	123	46.34	64	54	2	3	63.3171	54.6829	2.68293	2.31707	0.391015	0.670665	3.51403	3.74545	0.554346	0.424692	-0.231419	0.0901332	-2.56752	0.0116629	-0.231419	1	94.7368	96.9697	-2.23285	0	1	0
2019	1	1	35	447	74	0	66	49	115	42.61	61	43	5	6	59.687	44.313	6.31304	4.68696	0.708738	0.54073	3.52653	3.6803	0.807201	0.612239	-0.153773	0.137756	-1.11627	0.26741	-0.153773	0	87.7551	92.4242	-4.66914	0	0	0
2014	1	1	35	638	75	0	41	30	71	42.25	36	26	5	4	35.8028	26.1972	5.19718	3.80282	0.0202757	1	3.31	3.46341	0.874288	0.684747	-0.153414	0.192134	-0.798475	0.428151	-0.153414	0	86.6667	87.8049	-1.13821	0	0	0
2014	4	1	35	1801	76	0	32	13	45	28.89	28	10	4	3	27.0222	10.9778	4.97778	2.02222	0.787305	0.650175	3.10769	3.44375	1.60284	0.94389	-0.336058	0.474831	-0.707742	0.489612	-0.336058	0	76.9231	87.5	-10.5769	0	0	0
2015	4	1	35	1803	77	0	26	17	43	39.53	23	15	3	2	22.9767	15.0233	3.02326	1.97674	0.000512027	1	3.47059	3.40385	0.66027	0.636541	0.066742	0.203048	0.328701	0.744431	0.066742	0	88.2353	88.4615	-0.226244	0	0	0
2014	1	1	36	447	78	0	119	63	182	34.62	116	61	3	2	115.731	61.2692	3.26923	1.73077	0.0658617	1	3.83175	3.8563	0.581385	0.477394	-0.024556	0.0853251	-0.287793	0.774062	-0.024556	0	96.8254	97.479	-0.653595	0	0	0
2015	1	1	36	447	78	0	106	79	185	42.7	102	71	4	8	99.1243	73.8757	6.87568	5.12432	3.01186	0.134433	3.51139	3.68491	0.903552	0.638718	-0.173513	0.119092	-1.45696	0.14748	-0.173513	0	89.8734	96.2264	-6.353	0	0	0
2019	2	1	36	544	79	0	16	13	29	44.83	10	7	6	6	9.37931	7.62069	6.62069	5.37931	0.221437	0.711144	2.74615	2.83125	0.705473	1.3802	-0.085097	0.396666	-0.214531	0.832008	-0.085097	0	53.8462	62.5	-8.65385	0	0	0
2016	3	1	37	244	80	0	23	16	39	41.03	20	15	3	1	20.641	14.359	2.35897	1.64103	0.473117	0.638681	3.2875	3.26087	0.791518	1.0693	0.026631	0.298109	0.089333	0.929302	0.026631	0	93.75	86.9565	6.79348	0	0	0
2014	1	1	37	447	81	0	192	78	270	28.89	182	71	10	7	179.911	73.0889	12.0889	4.91111	1.33339	0.281859	3.48461	3.56562	0.679204	0.649096	-0.08101	0.0900486	-0.899626	0.369897	-0.08101	0	91.0256	94.7917	-3.76603	0	0	0
2014	4	1	37	447	81	0	131	56	187	29.95	125	53	6	3	124.695	53.3048	6.30481	2.69519	0.0516975	1	3.61786	3.62748	0.693635	0.55318	-0.009623	0.104535	-0.0920554	0.926867	-0.009623	0	94.6429	95.4198	-0.77699	0	0	0
2015	1	1	37	447	81	0	204	87	291	29.9	193	82	11	5	192.784	82.2165	11.2165	4.78351	0.0147901	1	3.55402	3.67108	0.582058	0.56664	-0.117056	0.0739465	-1.58298	0.115418	-0.117056	0	94.2529	94.6078	-0.35497	0	0	0
2015	2	1	37	447	81	0	194	78	272	28.68	185	69	9	9	181.162	72.8382	12.8382	5.16176	4.28516	0.0644678	3.55385	3.64278	0.795065	0.651562	-0.088937	0.101452	-0.876641	0.382423	-0.088937	0	88.4615	95.3608	-6.89929	0	0	0
2015	4	1	37	447	81	0	170	77	247	31.17	160	67	10	10	156.235	70.7652	13.7652	6.23482	3.59474	0.07996	3.36883	3.60059	0.823545	0.657096	-0.231757	0.106527	-2.17557	0.0315216	-0.231757	1	87.013	94.1176	-7.10466	0	1	0
2016	1	1	37	447	81	0	224	97	321	30.22	217	88	7	9	212.835	92.1651	11.1651	4.83489	5.41163	0.017991	3.58557	3.70804	0.687688	0.535408	-0.122468	0.0784547	-1.561	0.12065	-0.122468	1	90.7216	96.875	-6.15335	1	1	1
2016	2	1	37	447	81	0	218	97	315	30.79	201	87	17	10	199.314	88.6857	18.6857	8.31429	0.540151	0.510245	3.45876	3.62982	0.606347	0.629447	-0.171054	0.0748847	-2.28423	0.0234593	-0.171054	1	89.6907	92.2018	-2.51111	0	1	0
2016	4	1	37	447	81	0	164	87	251	34.66	151	79	13	8	150.279	79.7211	13.7211	7.27888	0.119322	0.811094	3.34483	3.53598	0.796031	0.761004	-0.191148	0.103994	-1.83807	0.0678115	-0.191148	0	90.8046	92.0732	-1.26857	0	0	0
2017	2	1	37	447	81	0	218	110	328	33.54	198	104	20	6	200.72	101.28	17.2805	8.71951	1.38603	0.296352	3.57091	3.49908	0.634967	0.711265	0.071827	0.0773688	0.928372	0.35414	0.071827	0	94.5455	90.8257	3.71977	0	0	0
2017	4	1	37	447	81	0	180	112	292	38.36	166	98	14	14	162.74	101.26	17.2603	10.7397	1.77584	0.218891	3.35	3.58389	0.777731	0.735543	-0.233888	0.0916857	-2.55098	0.0114042	-0.233888	1	87.5	92.2222	-4.72222	0	1	0
2018	2	1	37	447	81	0	175	74	249	29.72	164	64	11	10	160.241	67.759	14.759	6.24096	3.51825	0.0874563	3.39595	3.64286	0.946868	0.585302	-0.246912	0.118631	-2.08135	0.0400243	-0.246912	1	86.4865	93.7143	-7.2278	0	1	0
2017	3	1	37	729	82	0	24	23	47	48.94	20	19	4	4	19.9149	19.0851	4.08511	3.91489	0.00436641	1	3.5	3.39167	0.757388	0.874726	0.108334	0.238373	0.454472	0.651695	0.108334	0	82.6087	83.3333	-0.724638	0	0	0
2019	3	1	37	1900	83	0	18	11	29	37.93	11	7	7	4	11.1724	6.82759	6.82759	4.17241	0.018493	1	2.84545	2.95	0.847778	1.18135	-0.104546	0.377983	-0.276589	0.78427	-0.104546	0	63.6364	61.1111	2.52525	0	0	0
2014	1	1	38	1721	84	0	17	14	31	45.16	15	11	2	3	14.2581	11.7419	2.74194	2.25806	0.530026	0.641679	2.94286	3.02353	0.682433	0.490573	-0.080672	0.217766	-0.370453	0.71443	-0.080672	0	78.5714	88.2353	-9.66387	0	0	0
2014	4	1	38	1721	84	0	16	12	28	42.86	12	8	4	4	11.4286	8.57143	4.57143	3.42857	0.233333	0.69915	2.73333	2.46875	1.00303	1.32902	0.264583	0.440717	0.600346	0.553474	0.264583	0	66.6667	75	-8.33333	0	0	0
2014	3	2	39	248	85	0	17	11	28	39.29	9	7	8	4	9.71429	6.28571	7.28571	4.71429	0.311943	0.713643	2.7	2.61176	1.15931	1.11124	0.088236	0.441384	0.199907	0.843492	0.088236	0	63.6364	52.9412	10.6952	0	0	0
2016	1	2	40	1136	86	1	15	10	25	40	2	3	13	7	3	2	12	8	1.04167	0.6007	1.91	1.55333	0.712507	1.09013	0.356667	0.360544	0.989246	0.332836	0.356667	0	30	13.3333	16.6667	0	0	0
2017	1	2	40	1136	86	1	149	73	222	32.88	111	52	38	21	109.401	53.5991	39.5991	19.4009	0.267461	0.649675	2.61781	2.84765	0.861256	0.758874	-0.229843	0.118432	-1.94072	0.0544881	-0.229843	0	71.2329	74.4966	-3.26377	0	0	0
2018	1	2	40	1136	86	1	173	108	281	38.43	106	58	67	50	100.968	63.032	72.032	44.968	1.56713	0.222389	2.49259	2.60809	0.929748	0.911964	-0.1155	0.113187	-1.02043	0.308625	-0.1155	0	53.7037	61.2717	-7.56797	0	0	0
2018	2	2	40	1136	86	1	110	64	174	36.78	69	35	41	29	65.7471	38.2529	44.2529	25.7471	1.08762	0.328336	2.38594	2.58818	0.838151	0.852706	-0.202244	0.132614	-1.52505	0.129608	-0.202244	0	54.6875	62.7273	-8.03977	0	0	0
2018	4	2	40	1136	86	1	237	145	382	37.96	177	96	60	49	169.374	103.626	67.6257	41.3743	3.16985	0.0734633	2.64	2.90506	0.683476	0.787115	-0.265063	0.0763923	-3.46976	0.000588583	-0.265063	1	66.2069	74.6835	-8.47665	0	1	0
2018	4	2	40	1136	86	1	235	107	342	31.29	192	71	43	36	180.716	82.2836	54.2836	24.7164	9.74858	0.00349825	2.65047	2.96723	0.719194	0.703282	-0.316767	0.083299	-3.80277	0.00018971	-0.316767	1	66.3551	81.7021	-15.347	1	1	1
2019	1	2	40	1136	86	1	133	84	217	38.71	78	60	55	24	84.5806	53.4194	48.4194	30.5806	3.63311	0.0714643	2.75833	2.66992	0.826257	0.947723	0.088409	0.121986	0.724746	0.469481	0.088409	0	71.4286	58.6466	12.782	0	0	0
2019	3	2	40	1879	87	1	71	28	99	28.28	69	27	2	1	68.8485	27.1515	2.15152	0.848485	0.0389053	1	3.675	3.79859	0.790042	0.393335	-0.123591	0.156431	-0.790066	0.435231	-0.123591	0	96.4286	97.1831	-0.754527	0	0	0
2017	1	2	41	801	88	0	35	28	63	44.44	33	27	2	1	33.3333	26.6667	1.66667	1.33333	0.1575	1	3.8	3.70571	0.439697	0.541753	0.094286	0.123654	0.762497	0.448703	0.094286	0	96.4286	94.2857	2.14286	0	0	0
2017	1	2	41	1405	89	0	35	22	57	38.6	34	20	1	2	33.1579	20.8421	1.84211	1.15789	1.05281	0.549225	3.26818	3.55143	0.600307	0.493708	-0.283247	0.152789	-1.85384	0.0714618	-0.283247	0	90.9091	97.1429	-6.23377	0	0	0
2018	1	2	41	1872	90	0	29	17	46	36.96	23	11	6	6	21.4348	12.5652	7.56522	4.43478	1.18554	0.32084	2.95882	3.11379	1.00565	1.11475	-0.15497	0.319906	-0.484423	0.630978	-0.15497	0	64.7059	79.3103	-14.6045	0	0	0
2015	4	2	42	1692	91	0	62	47	109	43.12	43	26	19	21	39.2477	29.7523	22.7523	17.2477	2.26712	0.15942	2.61489	2.81452	0.891257	0.896047	-0.199623	0.172774	-1.1554	0.250695	-0.199623	0	55.3191	69.3548	-14.0357	0	0	0
2017	4	2	42	1692	91	0	55	43	98	43.88	34	18	21	25	29.1837	22.8163	25.8163	20.1837	3.85938	0.0734633	2.13023	2.74	1.13464	0.995843	-0.609768	0.219022	-2.78405	0.00662958	-0.609768	1	41.8605	61.8182	-19.9577	0	1	0
2016	4	2	42	1693	92	0	59	43	102	42.16	22	15	37	28	21.402	15.598	37.598	27.402	0.0622049	0.847076	2.16977	2.26441	0.886817	1.08306	-0.094639	0.195374	-0.484398	0.629178	-0.094639	0	34.8837	37.2881	-2.40441	0	0	0
2015	1	2	43	575	93	0	39	30	69	43.48	32	15	7	15	26.5652	20.4348	12.4348	9.56522	8.02057	0.00949525	2.52	3.27436	1.31658	0.919874	-0.754358	0.281915	-2.67584	0.0100768	-0.754358	1	50	82.0513	-32.0513	1	1	1
2014	1	2	43	1434	94	0	47	21	68	30.88	42	16	5	5	40.0882	17.9118	6.91176	3.08824	2.00748	0.257871	2.95714	3.35957	0.882933	0.587426	-0.402432	0.210866	-1.90848	0.0665518	-0.402432	0	76.1905	89.3617	-13.1712	0	0	0
2017	1	2	43	1434	94	0	47	28	75	37.33	38	21	9	7	36.9733	22.0267	10.0267	5.97333	0.357944	0.573713	2.86071	3.17021	0.565253	0.735118	-0.309498	0.151357	-2.04482	0.0447347	-0.309498	1	75	80.8511	-5.85106	0	1	0
2019	1	2	43	1434	94	0	45	38	83	45.78	33	21	12	17	29.2771	24.7229	15.7229	13.2771	2.95942	0.112444	2.67632	2.86	0.783766	1.01989	-0.183685	0.198193	-0.926797	0.356808	-0.183685	0	55.2632	73.3333	-18.0702	0	0	0
2019	4	2	44	1005	95	0	116	111	227	48.9	88	45	28	66	67.9648	65.0352	48.0352	45.9648	29.168	0.00049975	2.33243	3.09224	0.919996	0.881811	-0.759809	0.119702	-6.34751	1.21e-09	-0.759809	1	40.5405	75.8621	-35.3215	1	1	1
2013	4	2	44	1008	96	0	131	77	208	37.02	86	38	45	39	78.0962	45.9038	52.9038	31.0962	5.35062	0.031984	2.49091	2.84885	0.92198	0.853082	-0.357945	0.128821	-2.77862	0.00615943	-0.357945	1	49.3506	65.6489	-16.2982	1	1	1
2016	4	2	44	1008	96	0	176	139	315	44.13	110	71	66	68	101.13	79.8698	74.8698	59.1302	4.14431	0.053973	2.55539	2.81932	0.850675	0.883804	-0.263923	0.098205	-2.68747	0.00759998	-0.263923	1	51.0791	62.5	-11.4209	0	1	0
2017	4	2	44	1008	96	0	176	138	314	43.95	125	68	51	70	108.178	84.8217	67.8217	53.1783	15.4451	0.0009995	2.44855	2.89943	0.979441	0.985234	-0.450881	0.111655	-4.03818	6.87e-05	-0.450881	1	49.2754	71.0227	-21.7474	1	1	1
2018	3	2	44	1307	97	0	22	15	37	40.54	21	13	1	2	20.2162	13.7838	1.78378	1.21622	0.92445	0.532734	3.60667	3.80455	0.627315	0.535837	-0.197879	0.198207	-0.998347	0.326992	-0.197879	0	86.6667	95.4545	-8.78788	0	0	0
2019	2	2	45	688	98	0	171	142	313	45.37	129	88	42	54	118.553	98.4473	52.4473	43.5527	6.61644	0.0129935	2.72535	2.98596	1.02407	0.913643	-0.260612	0.110756	-2.35303	0.0192994	-0.260612	1	61.9718	75.4386	-13.4668	1	1	1
2014	1	2	45	1718	99	0	116	104	220	47.27	88	62	28	42	79.0909	70.9091	36.9091	33.0909	6.67197	0.0184908	2.61058	3.02672	0.963601	0.845382	-0.416148	0.122838	-3.38779	0.000843857	-0.416148	1	59.6154	75.8621	-16.2467	1	1	1
2018	2	2	45	1930	100	0	229	169	398	42.46	199	115	30	54	180.668	133.332	48.3317	35.6683	20.7549	0.00049975	2.80473	3.22969	0.95399	0.72232	-0.424961	0.0875417	-4.85438	1.94e-06	-0.424961	1	68.0473	86.8996	-18.8522	1	1	1
2016	2	2	45	1931	101	0	178	137	315	43.49	133	80	45	57	120.362	92.6381	57.6381	44.3619	9.42268	0.00349825	2.70073	3.04663	0.968891	0.942418	-0.3459	0.10882	-3.17864	0.00164046	-0.3459	1	58.3942	74.7191	-16.3249	1	1	1
2017	2	2	45	1932	102	0	215	199	414	48.07	157	118	58	81	142.814	132.186	72.186	66.814	8.73135	0.0029985	2.61156	2.93814	0.95675	0.883883	-0.326582	0.090739	-3.59914	0.000359119	-0.326582	1	59.2965	73.0233	-13.7268	1	1	1
2014	1	2	46	610	103	0	89	61	150	40.67	57	29	32	32	51.0267	34.9733	37.9733	26.0267	4.03004	0.0584708	2.45574	2.8764	0.833971	0.739168	-0.420667	0.132441	-3.17625	0.00190201	-0.420667	1	47.541	64.0449	-16.504	0	1	0
2015	2	2	46	610	103	0	103	62	165	37.58	73	46	30	16	74.2848	44.7152	28.7152	17.2848	0.21214	0.71964	2.79194	2.96019	0.615723	0.835879	-0.168259	0.11357	-1.48154	0.140475	-0.168259	0	74.1935	70.8738	3.31976	0	0	0
2018	2	2	46	611	104	0	89	70	159	44.03	70	50	19	20	67.1698	52.8302	21.8302	17.1698	1.1043	0.356822	2.85286	3.06629	0.768156	0.716517	-0.213435	0.119155	-1.79123	0.0753683	-0.213435	0	71.4286	78.6517	-7.22311	0	0	0
2014	1	2	47	1307	105	0	37	30	67	44.78	25	18	12	12	23.7463	19.2537	13.2537	10.7463	0.412696	0.602199	2.64	2.78378	0.926469	0.806403	-0.143783	0.214911	-0.669035	0.50613	-0.143783	0	60	67.5676	-7.56757	0	0	0
2019	1	2	47	1307	105	0	40	25	65	38.46	34	18	6	7	32	20	8	5	1.625	0.327336	3.196	3.47	0.80699	0.67147	-0.274	0.193187	-1.41832	0.163115	-0.274	0	72	85	-13	0	0	0
2014	1	2	48	1307	106	0	52	32	84	38.1	32	22	20	10	33.4286	20.5714	18.5714	11.4286	0.448718	0.621689	2.95625	2.9	0.765354	0.954453	0.05625	0.189272	0.297191	0.767129	0.05625	0	68.75	61.5385	7.21154	0	0	0
2014	1	2	49	633	107	0	25	20	45	44.44	18	14	7	6	17.7778	14.2222	7.22222	5.77778	0.0216346	1	2.965	2.88	1.15498	0.864099	0.085	0.31075	0.273532	0.786081	0.085	0	70	72	-2	0	0	0
2016	1	2	49	633	107	0	51	37	88	42.05	41	19	10	18	34.7727	25.2273	16.2273	11.7727	8.33609	0.0069965	2.61351	3.07451	0.881653	0.756265	-0.460996	0.179507	-2.56812	0.012353	-0.460996	1	51.3514	80.3922	-29.0408	1	1	1
2018	1	2	49	633	107	0	48	40	88	45.45	38	25	10	15	34.3636	28.6364	13.6364	11.3636	2.97989	0.113443	2.735	3.08958	0.846274	0.724125	-0.354583	0.16979	-2.08836	0.0400598	-0.354583	1	62.5	79.1667	-16.6667	0	1	0
2014	4	2	50	576	108	0	110	93	203	45.81	67	49	43	44	62.8571	53.1429	47.1429	39.8571	1.39071	0.255872	2.55591	2.79545	0.780532	0.98217	-0.239541	0.123776	-1.93528	0.0543644	-0.239541	0	52.6882	60.9091	-8.22092	0	0	0
2017	4	2	50	1366	109	0	71	65	136	47.79	50	39	21	26	46.4632	42.5368	24.5368	22.4632	1.62993	0.21989	2.67231	2.8507	0.928121	0.971578	-0.178397	0.162935	-1.0949	0.275529	-0.178397	0	60	70.4225	-10.4225	0	0	0
2013	4	2	50	1714	110	0	94	68	162	41.98	59	30	35	38	51.642	37.358	42.358	30.642	5.54266	0.029985	2.33235	2.74787	0.98745	0.877402	-0.41552	0.150096	-2.76836	0.00643268	-0.41552	1	44.1176	62.766	-18.6483	1	1	1
2015	2	2	51	1307	111	0	45	36	81	44.44	35	27	10	9	34.4444	27.5556	10.5556	8.44444	0.0859508	0.787106	3.01944	3.13778	0.738268	1.01518	-0.118333	0.195043	-0.606701	0.545803	-0.118333	0	75	77.7778	-2.77778	0	0	0
2013	4	2	52	1692	112	0	72	39	111	35.14	40	18	32	21	37.6216	20.3784	34.3784	18.6216	0.896251	0.431284	2.26667	2.64167	1.08393	1.01949	-0.375	0.211096	-1.77644	0.079768	-0.375	0	46.1538	55.5556	-9.40171	0	0	0
2014	1	2	52	1692	112	0	42	30	72	41.67	24	16	18	14	23.3333	16.6667	18.6667	13.3333	0.102857	0.816592	2.54667	2.70238	0.853687	1.06805	-0.155714	0.226832	-0.686472	0.494714	-0.155714	0	53.3333	57.1429	-3.80952	0	0	0
2015	1	2	52	1692	112	0	45	43	88	48.86	31	26	14	17	29.1477	27.8523	15.8523	15.1477	0.683818	0.503748	2.67907	2.86444	0.896171	0.830978	-0.185375	0.184451	-1.00501	0.317754	-0.185375	0	60.4651	68.8889	-8.42377	0	0	0
2016	1	2	52	1692	112	0	53	48	101	47.52	23	19	30	29	22.0396	19.9604	30.9604	28.0396	0.150746	0.830085	2.38542	2.54151	0.90671	0.878905	-0.156093	0.178052	-0.87667	0.382825	-0.156093	0	39.5833	43.3962	-3.81289	0	0	0
2019	1	2	53	1488	113	0	33	24	57	42.11	32	23	1	1	31.8421	23.1579	1.15789	0.842105	0.0529959	1	3.81667	3.80909	0.402888	0.525811	0.007576	0.12305	0.0615683	0.951131	0.007576	0	95.8333	96.9697	-1.13636	0	0	0
2018	2	2	54	1405	114	0	34	15	49	30.61	31	13	3	2	30.5306	13.4694	3.46939	1.53061	0.231025	1	3.18667	3.37941	0.619754	0.567172	-0.192745	0.187264	-1.02927	0.313279	-0.192745	0	86.6667	91.1765	-4.5098	0	0	0
2018	3	2	55	233	115	0	69	47	116	40.52	53	27	16	20	47.5862	32.4138	21.4138	14.5862	4.89821	0.035982	2.50426	3.04058	0.983109	0.769132	-0.536324	0.170697	-3.14197	0.00232973	-0.536324	1	57.4468	76.8116	-19.3648	1	1	1
2019	3	2	55	233	115	0	62	38	100	38	46	19	16	19	40.3	24.7	21.7	13.3	6.06168	0.0154923	2.39474	3.04355	1.06617	0.89142	-0.648812	0.206714	-3.1387	0.00251073	-0.648812	1	50	74.1935	-24.1935	1	1	1
2015	3	2	55	234	116	0	46	37	83	44.58	28	18	18	19	25.494	20.506	20.506	16.494	1.23961	0.297351	2.47297	2.82174	0.775188	0.934978	-0.348767	0.187736	-1.85775	0.0668425	-0.348767	0	48.6486	60.8696	-12.2209	0	0	0
2015	3	2	55	234	116	0	51	41	92	44.57	30	24	21	17	29.9348	24.0652	21.0652	16.9348	0.000771896	1	2.66098	2.68235	0.793687	1.02131	-0.021377	0.189254	-0.112954	0.910319	-0.021377	0	58.5366	58.8235	-0.286944	0	0	0
2014	3	2	55	1307	117	0	62	30	92	32.61	41	15	21	15	37.7391	18.2609	24.2609	11.7391	2.20814	0.173413	2.64	2.92097	1.10097	0.919575	-0.280967	0.232473	-1.2086	0.232591	-0.280967	0	50	66.129	-16.129	0	0	0
2014	3	2	55	1307	117	0	55	37	92	40.22	38	19	17	18	34.0761	22.9239	20.9239	14.0761	2.95321	0.129435	2.65405	2.99818	1.06942	0.869545	-0.344127	0.211323	-1.62844	0.108168	-0.344127	0	51.3514	69.0909	-17.7396	0	0	0
2018	3	2	55	1307	117	0	40	32	72	44.44	31	15	9	17	25.5556	20.4444	14.4444	11.5556	7.22709	0.0154923	2.38437	3.06	0.922168	0.687918	-0.675625	0.195973	-3.44754	0.00108133	-0.675625	1	46.875	77.5	-30.625	1	1	1
2019	3	2	55	1307	117	0	35	25	60	41.67	26	20	9	5	26.8333	19.1667	8.16667	5.83333	0.266193	0.766117	3.104	3.17428	0.922171	0.772826	-0.070285	0.22601	-0.310982	0.757221	-0.070285	0	80	74.2857	5.71429	0	0	0
2016	3	2	55	1308	118	0	51	49	100	49	36	22	15	27	29.58	28.42	21.42	20.58	6.77059	0.0164918	2.33469	2.64902	0.752648	0.64973	-0.314326	0.140848	-2.23166	0.0279951	-0.314326	1	44.898	70.5882	-25.6903	1	1	1
2016	3	2	55	1308	118	0	81	45	126	35.71	57	20	24	25	49.5	27.5	31.5	17.5	8.18182	0.00649675	2.32222	2.74691	0.855965	0.838911	-0.424691	0.15802	-2.68758	0.00858163	-0.424691	1	44.4444	70.3704	-25.9259	1	1	1
2013	4	2	55	1333	119	0	274	162	436	37.16	167	68	107	94	147.683	87.3165	126.317	74.6835	14.7498	0.00049975	2.2679	2.75547	0.953819	1.03446	-0.487573	0.0975773	-4.99679	9.11e-07	-0.487573	1	41.9753	60.9489	-18.9736	1	1	1
2013	4	2	55	1333	119	0	274	149	423	35.22	161	62	113	87	144.449	78.5508	129.551	70.4492	11.3865	0.0009995	2.17181	2.67482	1.07333	0.939558	-0.503005	0.104659	-4.80611	2.55e-06	-0.503005	1	41.6107	58.7591	-17.1484	1	1	1
2014	4	2	55	1580	120	0	245	183	428	42.76	160	78	85	105	136.238	101.762	108.762	81.2383	21.8342	0.00049975	2.28798	2.83633	0.990098	0.964507	-0.548348	0.0956757	-5.73132	2.01e-08	-0.548348	1	42.623	65.3061	-22.6832	1	1	1
2015	4	2	55	1580	120	0	220	208	428	48.6	156	95	64	113	129.019	121.981	90.9813	86.0187	28.0753	0.00049975	2.23461	2.94182	1.0601	0.93133	-0.707203	0.0966726	-7.31544	1.35e-12	-0.707203	1	45.6731	70.9091	-25.236	1	1	1
2017	4	2	55	1580	120	0	262	170	432	39.35	201	92	61	78	177.699	115.301	84.3009	54.6991	24.1304	0.00049975	2.50823	3.05763	0.965096	0.959006	-0.549398	0.0948112	-5.79465	1.5e-08	-0.549398	1	54.1176	76.7176	-22.5999	1	1	1
2017	3	2	55	1694	121	0	85	59	144	40.97	52	31	33	28	48.9931	34.0069	36.0069	24.9931	1.06331	0.315342	2.44915	2.73059	1.40533	1.14435	-0.281436	0.221088	-1.27296	0.205769	-0.281436	0	52.5424	61.1765	-8.6341	0	0	0
2019	4	2	55	1694	121	0	239	178	417	42.69	208	118	31	60	186.844	139.156	52.1559	38.8441	25.7154	0.00049975	2.75112	3.36527	1.13423	0.705863	-0.614148	0.0964989	-6.3643	8.11e-10	-0.614148	1	66.2921	87.0293	-20.7372	1	1	1
2018	4	2	55	1695	122	0	143	105	248	42.34	111	59	32	46	98.0242	71.9758	44.9758	33.0242	12.899	0.00149925	2.63714	3.02657	0.973224	0.941452	-0.389431	0.123364	-3.15676	0.00181884	-0.389431	1	56.1905	77.6224	-21.4319	1	1	1
2013	4	2	55	1879	123	0	28	26	54	48.15	19	10	9	16	15.037	13.963	12.963	12.037	4.68546	0.051974	2.35	2.65714	0.962601	0.960489	-0.307142	0.26189	-1.17279	0.246257	-0.307142	0	38.4615	67.8571	-29.3956	0	0	0
2014	3	2	55	1879	123	0	34	14	48	29.17	21	10	13	4	21.9583	9.04167	12.0417	4.95833	0.404892	0.734133	2.81428	2.77059	1.15149	0.951404	0.043697	0.348328	0.125448	0.90138	0.043697	0	71.4286	61.7647	9.66387	0	0	0
2014	4	2	55	1879	123	0	224	168	392	42.86	174	77	50	91	143.429	107.571	80.5714	60.4286	42.2707	0.00049975	2.41131	3.04241	1.04454	0.885425	-0.631101	0.0999718	-6.31279	8.99e-10	-0.631101	1	45.8333	77.6786	-31.8452	1	1	1
2013	4	2	55	1899	124	0	240	171	411	41.61	145	66	95	105	123.212	87.7883	116.788	83.2117	19.0306	0.00049975	2.21696	2.75167	1.01274	0.97113	-0.534707	0.0996369	-5.36655	1.45e-07	-0.534707	1	38.5965	60.4167	-21.8202	1	1	1
2013	4	2	55	1899	124	0	147	84	231	36.36	99	36	48	48	85.9091	49.0909	61.0909	34.9091	13.2	0.0009995	2.12976	2.72245	1.05451	1.07562	-0.592687	0.145288	-4.0794	6.84e-05	-0.592687	1	42.8571	67.3469	-24.4898	1	1	1
2013	4	2	55	1899	124	0	235	100	335	29.85	151	46	84	54	138.194	58.806	96.806	41.194	9.65042	0.00349825	2.459	2.8766	1.0714	0.892804	-0.417595	0.121946	-3.42442	0.000782484	-0.417595	1	46	64.2553	-18.2553	1	1	1
2014	4	2	55	1899	124	0	211	126	337	37.39	170	64	41	62	146.51	87.4896	64.4896	38.5104	32.9561	0.00049975	2.52143	3.19052	1.00221	0.797798	-0.669093	0.104824	-6.38302	1.02e-09	-0.669093	1	50.7937	80.5687	-29.7751	1	1	1
2014	4	2	55	1899	124	0	155	105	260	40.38	98	49	57	56	87.6346	59.3654	67.3654	45.6346	6.98512	0.0154923	2.28952	2.71871	1.0521	0.911669	-0.429186	0.126112	-3.40322	0.000803344	-0.429186	1	46.6667	63.2258	-16.5591	1	1	1
2014	4	2	55	1899	124	0	165	157	322	48.76	119	67	46	90	95.3106	90.6894	69.6894	66.3106	28.5918	0.00049975	2.25032	2.84606	1.02411	1.10003	-0.595742	0.11838	-5.03243	8.1e-07	-0.595742	1	42.6752	72.1212	-29.4461	1	1	1
2015	4	2	55	1899	124	0	201	138	339	40.71	140	68	61	70	123.327	84.6726	77.6726	53.3274	14.3283	0.00049975	2.46956	2.98109	1.08093	0.982568	-0.511529	0.115195	-4.44054	1.3e-05	-0.511529	1	49.2754	69.6517	-20.3764	1	1	1
2015	4	2	55	1899	124	0	123	95	218	43.58	78	35	45	60	63.7569	49.2431	59.2431	45.7569	15.1594	0.00049975	2.11789	2.65366	1.20009	1.22751	-0.535764	0.16556	-3.23606	0.00141367	-0.535764	1	36.8421	63.4146	-26.5725	1	1	1
2015	4	2	55	1899	124	0	169	141	310	45.48	111	55	58	86	90.4968	75.5032	78.5032	65.4968	21.9863	0.00049975	2.14894	2.90592	1.10412	0.933102	-0.756981	0.117465	-6.44433	5.18e-10	-0.756981	1	39.0071	65.6805	-26.6734	1	1	1
2016	4	2	55	1899	124	0	221	116	337	34.42	175	59	46	57	153.454	80.546	67.546	35.454	28.7554	0.00049975	2.56034	3.18461	1.09591	0.933974	-0.624271	0.119586	-5.22028	4.39e-07	-0.624271	1	50.8621	79.1855	-28.3235	1	1	1
2016	4	2	55	1899	124	0	212	164	376	43.62	137	92	75	72	129.117	99.883	82.883	64.117	2.82236	0.104948	2.51037	2.79387	1.1582	1.13906	-0.283502	0.11958	-2.37081	0.0182939	-0.283502	1	56.0976	64.6226	-8.52508	0	1	0
2016	4	2	55	1899	124	0	222	111	333	33.33	192	76	30	35	178.667	89.3333	43.3333	21.6667	15.2928	0.00049975	2.87838	3.31126	1.02827	0.868873	-0.432883	0.113694	-3.80745	0.000189234	-0.432883	1	68.4685	86.4865	-18.018	1	1	1
2017	4	2	55	1899	124	0	213	123	336	36.61	170	66	43	57	149.607	86.3929	63.3929	36.6071	25.5139	0.00049975	2.42764	3.16854	1.26823	0.991566	-0.740902	0.133013	-5.57014	7.8e-08	-0.740902	1	53.6585	79.8122	-26.1537	1	1	1
2017	4	2	55	1899	124	0	180	124	304	40.79	108	46	72	78	91.1842	62.8158	88.8158	61.1842	15.4081	0.00049975	1.95968	2.64167	1.15919	1.23853	-0.681989	0.139135	-4.90165	1.63e-06	-0.681989	1	37.0968	60	-22.9032	1	1	1
2017	4	2	55	1899	124	0	204	136	340	40	148	81	56	55	137.4	91.6	66.6	44.4	6.26211	0.0104948	2.53235	2.9799	1.13802	1.03863	-0.447549	0.1217	-3.67749	0.000283999	-0.447549	1	59.5588	72.549	-12.9902	1	1	1
2018	4	2	55	1899	124	0	191	140	331	42.3	128	58	63	82	107.329	78.6707	83.6707	61.3293	21.4858	0.00049975	2.03929	2.77958	1.26245	1.11457	-0.740296	0.133746	-5.53508	7.21e-08	-0.740296	1	41.4286	67.0157	-25.5871	1	1	1
2018	4	2	55	1899	124	0	117	64	181	35.36	81	31	36	33	72.3978	39.6022	44.6022	24.3978	7.58268	0.00649675	2.34375	2.83248	1.23377	1.1525	-0.488728	0.187448	-2.60728	0.0102616	-0.488728	1	48.4375	69.2308	-20.7933	1	1	1
2018	4	2	55	1899	124	0	182	115	297	38.72	130	43	52	72	106.013	66.9865	75.9865	48.0135	33.5712	0.00049975	1.94522	2.8456	1.09578	1.0051	-0.900387	0.126459	-7.11997	1.41e-11	-0.900387	1	37.3913	71.4286	-34.0373	1	1	1
2019	4	2	55	1899	124	0	255	130	385	33.77	176	56	79	74	153.662	78.3377	101.338	51.6623	24.1988	0.00049975	1.91461	2.75922	1.34078	0.996798	-0.8446	0.133135	-6.34394	1.42e-09	-0.8446	1	43.0769	69.0196	-25.9427	1	1	1
2019	4	2	55	1899	124	0	208	83	291	28.52	152	43	56	40	139.381	55.6186	68.6186	27.3814	12.1409	0.00249875	2.1759	3.01442	1.3628	0.933325	-0.83852	0.162985	-5.14477	1.13e-06	-0.83852	1	51.8072	73.0769	-21.2697	1	1	1
2014	1	2	56	17	125	0	281	118	399	29.57	212	60	69	58	191.559	80.4411	89.4411	37.5589	23.1722	0.00049975	2.51525	3	0.888736	0.735041	-0.484746	0.0928244	-5.22218	4.67e-07	-0.484746	1	50.8475	75.4448	-24.5974	1	1	1
2015	1	2	56	17	125	0	197	142	339	41.89	161	94	36	48	148.186	106.814	48.8142	35.1858	10.6759	0.00149925	2.72324	3.10101	0.742209	0.652311	-0.377776	0.0777132	-4.86116	1.95e-06	-0.377776	1	66.1972	81.7259	-15.5287	1	1	1
2016	1	2	56	17	125	0	198	140	338	41.42	167	111	31	29	162.852	115.148	35.1479	24.8521	1.43689	0.254873	2.98643	3.31818	0.803697	0.651334	-0.331753	0.0821973	-4.03606	7.16e-05	-0.331753	1	79.2857	84.3434	-5.05772	0	1	0
2019	1	2	56	17	125	0	183	126	309	40.78	159	91	24	35	148.058	101.942	34.9417	24.0583	10.3857	0.00149925	2.99444	3.35792	0.865915	0.747619	-0.363479	0.0948955	-3.83031	0.000163049	-0.363479	1	72.2222	86.8852	-14.663	1	1	1
2019	1	2	56	17	125	0	154	122	276	44.2	136	89	18	33	125.543	99.4565	28.4565	22.5435	10.6627	0.00249875	2.91721	3.29221	0.841358	0.768032	-0.374994	0.0981462	-3.82077	0.000168227	-0.374994	1	72.9508	88.3117	-15.3609	1	1	1
2014	3	2	56	231	126	0	23	20	43	46.51	14	9	9	11	12.3023	10.6977	10.6977	9.30233	1.08293	0.370315	2.365	2.56956	0.805426	1.01329	-0.204565	0.277628	-0.736832	0.465451	-0.204565	0	45	60.8696	-15.8696	0	0	0
2014	3	2	56	231	126	0	84	50	134	37.31	53	27	31	23	50.1493	29.8507	33.8507	20.1493	1.0777	0.346827	2.468	2.75595	0.959685	0.927018	-0.287952	0.169264	-1.7012	0.0920048	-0.287952	0	54	63.0952	-9.09524	0	0	0
2015	3	2	56	231	126	0	67	52	119	43.7	39	24	28	28	35.4706	27.5294	31.5294	24.4706	1.70781	0.214393	2.50962	2.71194	0.812708	0.783837	-0.202325	0.147892	-1.36806	0.174138	-0.202325	0	46.1538	58.209	-12.0551	0	0	0
2016	1	2	56	231	126	0	173	136	309	44.01	111	57	62	79	94.0583	73.9417	78.9417	62.0583	15.1942	0.00049975	2.37794	2.76416	0.912846	0.925221	-0.38622	0.105239	-3.66993	0.000288401	-0.38622	1	41.9118	64.1618	-22.2501	1	1	1
2016	3	2	56	231	126	0	75	60	135	44.44	43	24	32	36	37.2222	29.7778	37.7778	30.2222	4.00615	0.053973	2.455	2.692	0.725428	0.855153	-0.237	0.136093	-1.74146	0.0839238	-0.237	0	40	57.3333	-17.3333	0	0	0
2017	1	2	56	231	126	0	213	156	369	42.28	134	73	79	83	119.488	87.5122	93.5122	68.4878	9.49633	0.00149925	2.36538	2.71737	0.938747	0.937746	-0.351986	0.0988812	-3.55969	0.000425143	-0.351986	1	46.7949	62.9108	-16.1159	1	1	1
2017	1	2	56	231	126	0	18	14	32	43.75	9	5	9	9	7.875	6.125	10.125	7.875	0.653061	0.501249	2.28571	2.44444	0.860999	1.26548	-0.15873	0.376723	-0.421344	0.676552	-0.15873	0	35.7143	50	-14.2857	0	0	0
2017	3	2	56	231	126	0	85	50	135	37.04	55	22	30	28	48.4815	28.5185	36.5185	21.4815	5.50797	0.0189905	2.458	2.83647	0.891477	0.893874	-0.37847	0.159043	-2.37967	0.0191675	-0.37847	1	44	64.7059	-20.7059	1	1	1
2018	1	2	56	231	126	0	301	143	444	32.21	202	58	99	85	176.261	83.7387	124.739	59.2613	28.1598	0.00049975	2.43566	2.86744	0.801267	0.839089	-0.431777	0.0826366	-5.22501	3.33e-07	-0.431777	1	40.5594	67.1096	-26.5502	1	1	1
2018	3	2	56	231	126	0	46	30	76	39.47	32	15	14	15	28.4474	18.5526	17.5526	11.4474	2.94555	0.0984508	2.55667	2.92174	0.82407	0.867669	-0.365073	0.197491	-1.84855	0.0691139	-0.365073	0	50	69.5652	-19.5652	0	0	0
2019	3	2	56	231	126	0	19	12	31	38.71	11	7	8	5	11.0323	6.96774	7.96774	5.03226	0.000581047	1	2.63333	2.63158	1.21979	0.970711	0.001755	0.416634	0.00421233	0.996682	0.001755	0	58.3333	57.8947	0.438596	0	0	0
2019	3	2	56	231	126	0	33	17	50	34	26	8	7	9	22.44	11.56	10.56	5.44	5.19097	0.025987	2.33529	3.02121	0.685512	0.749899	-0.685918	0.211385	-3.24488	0.00258119	-0.685918	1	47.0588	78.7879	-31.7291	1	1	1
2020	1	2	56	231	126	0	265	127	392	32.4	214	76	51	51	196.046	93.9541	68.9541	33.0459	19.5046	0.00049975	2.82362	3.17547	0.767024	0.71576	-0.351849	0.0810293	-4.34224	2.1e-05	-0.351849	1	59.8425	80.7547	-20.9122	1	1	1
2016	1	2	56	235	127	0	233	161	394	40.86	190	77	43	84	157.896	109.104	75.1041	51.8959	49.5578	0.00049975	2.38323	3.04764	0.871438	0.740344	-0.66441	0.0840785	-7.90226	4.95e-14	-0.66441	1	47.8261	81.5451	-33.719	1	1	1
2016	1	2	56	235	127	0	199	152	351	43.3	133	80	66	72	120.761	92.2393	78.2393	59.7607	7.28585	0.00649675	2.48026	2.78442	0.746297	0.783419	-0.304159	0.0821484	-3.70256	0.000249787	-0.304159	1	52.6316	66.8342	-14.2026	1	1	1
2017	1	2	56	235	127	0	257	135	392	34.44	185	68	72	67	165.87	87.1301	91.1301	47.8699	18.0672	0.00049975	2.40667	2.9035	0.9929	0.848083	-0.496835	0.100505	-4.94339	1.45e-06	-0.496835	1	50.3704	71.9844	-21.6141	1	1	1
2017	1	2	56	235	127	0	273	114	387	29.46	161	51	112	63	149.55	62.4496	123.45	51.5504	6.58071	0.0189905	2.3193	2.64505	0.933343	0.968655	-0.325756	0.105254	-3.09494	0.0022251	-0.325756	1	44.7368	58.9744	-14.2375	1	1	1
2018	1	2	56	235	127	0	235	144	379	37.99	157	80	78	64	146.953	90.0475	88.0475	53.9525	4.82576	0.033983	2.66319	2.80553	0.826125	0.945441	-0.142337	0.0924289	-1.53996	0.124518	-0.142337	1	55.5556	66.8085	-11.253	1	1	1
2014	1	2	56	236	128	0	83	77	160	48.12	62	38	21	39	51.875	48.125	31.125	28.875	10.9504	0.0029985	2.43506	2.96867	1.03145	0.916239	-0.53361	0.154697	-3.44939	0.000726887	-0.53361	1	49.3506	74.6988	-25.3481	1	1	1
2014	1	2	56	320	129	0	52	26	78	33.33	41	12	11	14	35.3333	17.6667	16.6667	8.33333	8.50642	0.00349825	2.41538	2.975	0.834119	0.839905	-0.559616	0.200813	-2.78675	0.00748562	-0.559616	1	46.1538	78.8462	-32.6923	1	1	1
2015	1	2	56	645	130	0	58	29	87	33.33	38	14	20	15	34.6667	17.3333	23.3333	11.6667	2.39011	0.173913	2.48621	2.79138	0.928026	0.941124	-0.305173	0.212058	-1.4391	0.155608	-0.305173	0	48.2759	65.5172	-17.2414	0	0	0
2019	1	2	56	801	131	0	273	126	399	31.58	229	76	44	50	208.684	96.3158	64.3158	29.6842	26.5843	0.00049975	2.69762	3.12125	0.775883	0.691218	-0.423626	0.0807951	-5.24321	3.7e-07	-0.423626	1	60.3175	83.8828	-23.5653	1	1	1
2019	1	2	56	801	131	0	66	29	95	30.53	56	18	10	11	51.4105	22.5895	14.5895	6.41053	6.07161	0.0149925	2.66207	3.0803	0.804192	0.664303	-0.418235	0.170256	-2.4565	0.0179036	-0.418235	1	62.069	84.8485	-22.7795	1	1	1
2014	1	2	56	1070	132	0	288	142	430	33.02	188	80	100	62	179.498	88.5023	108.502	53.4977	3.23706	0.067966	2.48662	2.77674	1.02806	0.879171	-0.290117	0.100632	-2.88294	0.00428935	-0.290117	1	56.338	65.2778	-8.93975	0	1	0
2014	1	2	56	1070	132	0	280	113	393	28.75	190	65	90	48	181.679	73.3206	98.3206	39.6794	3.77426	0.0609695	2.64159	2.81143	0.832458	0.867087	-0.169836	0.093903	-1.80863	0.0719051	-0.169836	0	57.5221	67.8571	-10.335	0	0	0
2014	3	2	56	1070	132	0	32	13	45	28.89	24	4	8	9	19.9111	8.08889	12.0889	4.91111	7.69392	0.007996	2.11538	2.87812	0.898003	0.988885	-0.762741	0.304287	-2.50665	0.0192262	-0.762741	1	30.7692	75	-44.2308	1	1	1
2015	1	2	56	1070	132	0	279	119	398	29.9	223	70	56	49	205.394	87.6055	73.6055	31.3945	19.1311	0.00049975	2.6084	3.02473	0.862651	0.703637	-0.416328	0.0895995	-4.64654	6.33e-06	-0.416328	1	58.8235	79.9283	-21.1048	1	1	1
2015	1	2	56	1070	132	0	242	158	400	39.5	169	94	73	64	159.115	103.885	82.885	54.115	4.53925	0.0414793	2.55886	2.86983	0.801442	0.762693	-0.310974	0.0804299	-3.8664	0.000133497	-0.310974	1	59.4937	69.8347	-10.341	1	1	1
2015	3	2	56	1070	132	0	27	17	44	38.64	15	4	12	13	11.6591	7.34091	15.3409	9.65909	4.36095	0.0649675	2.3	2.73704	0.700892	0.838106	-0.437037	0.234335	-1.86501	0.069805	-0.437037	0	23.5294	55.5556	-32.0261	0	0	0
2016	3	2	56	1495	133	0	33	28	61	45.9	23	15	10	13	20.5574	17.4426	12.4426	10.5574	1.67695	0.286357	2.36786	2.9303	0.961886	0.813359	-0.562446	0.230414	-2.44102	0.0180076	-0.562446	1	53.5714	69.697	-16.1255	0	1	0
2018	3	2	56	1885	134	0	30	16	46	34.78	16	8	14	8	15.6522	8.34783	14.3478	7.65217	0.0464646	1	2.3125	2.55667	0.972197	1.01189	-0.244166	0.305293	-0.799777	0.429766	-0.244166	0	50	53.3333	-3.33333	0	0	0
2018	3	2	57	89	135	0	103	53	156	33.97	80	26	23	27	69.9872	36.0128	33.0128	16.9872	13.1552	0.00049975	2.4434	3.12913	1.00413	0.97605	-0.68573	0.168147	-4.07817	8.99e-05	-0.68573	1	49.0566	77.6699	-28.6133	1	1	1
2019	3	2	57	89	135	0	114	63	177	35.59	89	29	25	34	76	42	38	21	18.7425	0.00049975	2.47619	3.14474	1.03639	0.870875	-0.668546	0.153955	-4.34248	3.14e-05	-0.668546	1	46.0317	78.0702	-32.0384	1	1	1
2018	4	2	57	90	136	0	204	164	368	44.57	132	74	72	90	114.196	91.8043	89.8043	72.1957	14.1494	0.00049975	2.40488	2.79755	0.82854	0.988278	-0.392671	0.0947289	-4.14521	4.22e-05	-0.392671	1	45.122	64.7059	-19.5839	1	1	1
2018	4	2	57	90	136	0	106	53	159	33.33	65	22	41	31	58	29	48	24	5.59698	0.0284858	2.31509	2.77358	0.881082	0.888798	-0.45849	0.14866	-3.08415	0.00260936	-0.45849	1	41.5094	61.3208	-19.8113	1	1	1
2019	4	2	57	91	137	0	248	150	398	37.69	169	79	79	71	154.533	93.4673	93.4673	56.5327	9.53544	0.0029985	2.46533	2.83468	0.859919	0.887296	-0.369344	0.090024	-4.10273	5.18e-05	-0.369344	1	52.6667	68.1452	-15.4785	1	1	1
2019	4	2	57	92	138	0	266	138	404	34.16	180	65	86	73	161.312	83.6881	104.688	54.3119	16.1047	0.00049975	2.39493	2.81241	0.872058	0.873227	-0.417479	0.0915281	-4.56121	7.64e-06	-0.417479	1	47.1014	67.6692	-20.5677	1	1	1
2016	4	2	57	93	139	0	282	157	439	35.76	179	65	103	92	156.738	87.262	125.262	69.738	19.9043	0.00049975	2.33758	2.80355	0.893094	0.858113	-0.465967	0.0877015	-5.3131	2.06e-07	-0.465967	1	41.4013	63.4752	-22.0739	1	1	1
2016	3	2	57	248	140	0	124	66	190	34.74	74	29	50	37	67.2211	35.7789	56.7789	30.2211	4.29797	0.045977	2.29394	2.64355	0.999058	0.868813	-0.349609	0.145638	-2.40054	0.0179369	-0.349609	1	43.9394	59.6774	-15.738	1	1	1
2019	3	2	57	315	141	0	28	20	48	41.67	21	11	7	9	18.6667	13.3333	9.33333	6.66667	2.1	0.227886	2.68	2.91786	1.05362	0.898168	-0.237857	0.290373	-0.819144	0.41797	-0.237857	0	55	75	-20	0	0	0
2016	4	2	57	316	142	0	233	156	389	40.1	143	71	90	85	128.18	85.8201	104.82	70.1799	9.49764	0.0029985	2.35	2.72017	1.0387	0.969925	-0.370171	0.10466	-3.53691	0.000465344	-0.370171	1	45.5128	61.3734	-15.8606	1	1	1
2018	4	2	57	317	143	0	283	156	439	35.54	181	58	102	98	154.071	84.9294	128.929	71.0706	29.0742	0.00049975	2.17436	2.7682	1.08139	0.922481	-0.593839	0.102485	-5.79441	1.85e-08	-0.593839	1	37.1795	63.9576	-26.7781	1	1	1
2018	4	2	57	317	143	0	210	190	400	47.5	127	91	83	99	114.45	103.55	95.55	86.45	6.36747	0.0129935	2.39158	2.71619	0.995085	0.96584	-0.324612	0.0982531	-3.30383	0.00104157	-0.324612	1	47.8947	60.4762	-12.5815	1	1	1
2019	4	2	57	317	143	0	123	115	238	48.32	82	49	41	66	67.7017	63.2983	55.2983	51.7017	13.9009	0.00049975	2.40174	2.82683	0.846145	0.918398	-0.42509	0.114381	-3.71643	0.000252376	-0.42509	1	42.6087	66.6667	-24.058	1	1	1
2019	4	2	57	317	143	0	70	55	125	44	42	29	28	26	39.76	31.24	30.24	23.76	0.663916	0.467766	2.46727	2.81143	0.864325	0.897104	-0.344156	0.158366	-2.17316	0.031767	-0.344156	1	52.7273	60	-7.27273	0	1	0
2017	4	2	57	1063	144	0	183	150	333	45.05	116	68	67	82	101.117	82.8829	81.8829	67.1171	10.8683	0.001999	2.37	2.81475	0.915104	0.902226	-0.444754	0.100155	-4.44068	1.24e-05	-0.444754	1	45.3333	63.388	-18.0546	1	1	1
2013	4	2	57	1064	145	0	142	56	198	28.28	85	22	57	34	76.7374	30.2626	65.2626	25.7374	6.84432	0.0154923	2.19286	2.7007	1.1119	0.904637	-0.507847	0.166854	-3.04367	0.0031079	-0.507847	1	39.2857	59.8592	-20.5734	1	1	1
2014	4	2	57	1064	145	0	88	50	138	36.23	56	22	32	28	49.7391	28.2609	38.2609	21.7391	5.00274	0.0324838	2.238	2.83068	0.971616	0.947029	-0.592681	0.170506	-3.47601	0.000754925	-0.592681	1	44	63.6364	-19.6364	1	1	1
2015	4	2	57	1064	145	0	87	58	145	40	56	24	31	34	48	32	39	26	7.4359	0.00949525	2.32586	2.77471	0.904096	1.03612	-0.44885	0.162581	-2.76078	0.00658148	-0.44885	1	41.3793	64.3678	-22.9885	1	1	1
2016	4	2	57	1064	145	0	115	85	200	42.5	77	34	38	51	63.825	47.175	51.175	37.825	14.3801	0.00049975	2.27647	2.79826	0.941838	0.959073	-0.52179	0.135773	-3.84309	0.000167468	-0.52179	1	40	66.9565	-26.9565	1	1	1
2018	4	2	57	1065	146	0	70	44	114	38.6	46	19	24	25	39.9123	25.0877	30.0877	18.9123	5.59711	0.0184908	2.41364	2.87286	0.796092	0.867434	-0.459221	0.158597	-2.89553	0.00467362	-0.459221	1	43.1818	65.7143	-22.5325	1	1	1
2019	4	2	57	1724	147	0	92	68	160	42.5	53	31	39	37	48.3	35.7	43.7	32.3	2.26551	0.155422	2.20441	2.70652	1.15803	0.961547	-0.50211	0.172542	-2.91008	0.00426174	-0.50211	1	45.5882	57.6087	-12.0205	0	1	0
2018	3	2	57	1855	148	0	41	29	70	41.43	30	16	11	13	26.9429	19.0571	14.0571	9.94286	2.44216	0.136932	2.86552	2.93415	0.837204	0.966077	-0.068629	0.21664	-0.316788	0.752417	-0.068629	0	55.1724	73.1707	-17.9983	0	0	0
2013	4	2	57	1856	149	0	255	141	396	35.61	149	70	106	71	141.023	77.9773	113.977	63.0227	2.83542	0.123438	2.4305	2.67137	1.04136	0.961464	-0.240876	0.106377	-2.26436	0.0243452	-0.240876	1	49.6454	58.4314	-8.78598	0	1	0
2014	4	2	57	1856	149	0	255	129	384	33.59	153	61	102	68	142.109	71.8906	112.891	57.1094	5.61186	0.0194903	2.4907	2.69804	0.907042	0.913393	-0.207342	0.0982315	-2.11075	0.0357537	-0.207342	1	47.2868	60	-12.7132	1	1	1
2015	4	2	57	1856	149	0	248	146	394	37.06	155	62	93	84	136.589	80.4112	111.411	65.5888	14.9078	0.00049975	2.36644	2.69516	0.937442	1.03746	-0.328723	0.10178	-3.22973	0.0013641	-0.328723	1	42.4658	62.5	-20.0342	1	1	1
2013	4	2	57	1857	150	0	318	127	445	28.54	191	55	127	72	175.793	70.2067	142.207	56.7933	10.307	0.0009995	2.27717	2.73805	0.991166	0.913049	-0.460885	0.10177	-4.5287	9.81e-06	-0.460885	1	43.3071	60.0629	-16.7558	1	1	1
2015	4	2	57	1857	150	0	315	131	446	29.37	191	54	124	77	173.038	71.9619	141.962	59.0381	14.0852	0.00049975	2.2	2.75587	1.00652	0.902044	-0.555873	0.10157	-5.47279	1.2e-07	-0.555873	1	41.2214	60.6349	-19.4135	1	1	1
2015	4	2	57	1857	150	0	276	166	442	37.56	168	75	108	91	151.738	91.2624	124.262	74.7376	10.3077	0.00249875	2.26265	2.7529	1.06813	0.933396	-0.490248	0.100147	-4.89526	1.58e-06	-0.490248	1	45.1807	60.8696	-15.6888	1	1	1
2017	4	2	57	1857	150	0	305	138	443	31.15	189	55	116	83	167.991	76.009	137.009	61.991	18.7759	0.00049975	2.3058	2.76885	0.885633	0.863694	-0.463055	0.0901635	-5.13572	5.53e-07	-0.463055	1	39.8551	61.9672	-22.1121	1	1	1
2017	4	2	57	1857	150	0	235	164	399	41.1	141	79	94	85	129.574	90.4261	105.426	73.5739	5.46418	0.0229885	2.47134	2.72894	0.827055	0.93686	-0.257595	0.0889144	-2.89711	0.00398669	-0.257595	1	48.1707	60	-11.8293	1	1	1
2017	4	2	57	1857	150	0	267	165	432	38.19	170	65	97	100	145.243	89.7569	121.757	75.2431	24.2279	0.00049975	2.22606	2.84457	0.90182	0.832515	-0.618509	0.0867455	-7.13016	6.49e-12	-0.618509	1	39.3939	63.6704	-24.2765	1	1	1
2016	4	2	57	1910	151	0	280	152	432	35.19	190	50	90	102	155.556	84.4444	124.444	67.5556	48.7726	0.00049975	2.19211	2.865	0.851763	0.890123	-0.672895	0.0871937	-7.71724	1.51e-13	-0.672895	1	32.8947	67.8571	-34.9624	1	1	1
2019	3	2	58	246	152	0	77	51	128	39.84	58	42	19	9	60.1562	39.8438	16.8438	11.1562	0.886766	0.384808	2.87255	2.98182	0.588584	0.573477	-0.109269	0.105185	-1.03883	0.301266	-0.109269	0	82.3529	75.3247	7.02827	0	0	0
2019	3	2	58	246	152	0	78	53	131	40.46	64	46	14	7	65.4962	44.5038	12.5038	8.49618	0.526988	0.632684	3.02642	3.00513	0.654026	0.595415	0.021287	0.11232	0.18952	0.850052	0.021287	0	86.7925	82.0513	4.74117	0	0	0
2018	3	2	58	273	153	0	107	84	191	43.98	74	52	33	32	70.5864	55.4136	36.4136	28.5864	1.10302	0.349825	2.60833	2.8243	0.841572	0.769568	-0.215966	0.118179	-1.82744	0.0693837	-0.215966	0	61.9048	69.1589	-7.25412	0	0	0
2017	3	2	58	311	154	0	126	79	205	38.54	90	45	36	34	82.9756	52.0244	43.0244	26.9756	4.51907	0.0354823	2.51519	2.85635	1.00027	0.896259	-0.34116	0.137986	-2.47242	0.0145207	-0.34116	1	56.962	71.4286	-14.4665	1	1	1
2015	3	2	58	327	155	0	104	64	168	38.1	74	46	30	18	74.2857	45.7143	29.7143	18.2857	0.0100962	1	2.80469	2.88173	0.543484	0.757585	-0.077043	0.100667	-0.765326	0.445191	-0.077043	0	71.875	71.1538	0.721154	0	0	0
2015	3	2	58	327	155	0	125	50	175	28.57	94	31	31	19	89.2857	35.7143	35.7143	14.2857	3.0492	0.0949525	2.81	2.8776	0.602122	0.611432	-0.0676	0.101202	-0.667972	0.505831	-0.0676	0	62	75.2	-13.2	0	0	0
2018	3	2	58	342	156	0	137	84	221	38.01	96	48	41	36	89.267	54.733	47.733	29.267	3.83482	0.0614693	2.55595	2.86569	0.775118	0.780218	-0.309741	0.107684	-2.87639	0.00451821	-0.309741	1	57.1429	70.073	-12.9301	0	1	0
2020	1	2	58	681	157	0	58	35	93	37.63	37	19	21	16	34.9247	21.0753	23.0753	13.9247	0.823591	0.401799	2.47714	2.82414	0.8852	0.985742	-0.346995	0.197841	-1.7539	0.0833797	-0.346995	0	54.2857	63.7931	-9.50739	0	0	0
2017	1	2	58	682	158	0	312	134	446	30.04	202	64	110	70	186.081	79.9193	125.919	54.0807	11.2315	0.00149925	2.42612	2.81827	0.916017	0.943323	-0.39215	0.095467	-4.1077	5.37e-05	-0.39215	1	47.7612	64.7436	-16.9824	1	1	1
2016	3	2	58	769	159	0	124	64	188	34.04	76	36	48	28	73.8723	38.1277	50.1277	25.8723	0.445292	0.552724	2.62188	2.7371	0.733218	0.884047	-0.115221	0.121255	-0.950234	0.343524	-0.115221	0	56.25	61.2903	-5.04032	0	0	0
2017	3	2	58	822	160	0	64	49	113	43.36	48	26	16	23	41.9115	32.0885	22.0885	16.9115	5.90994	0.015992	2.6	3.05469	0.995825	0.965587	-0.454687	0.186564	-2.43716	0.0165379	-0.454687	1	53.0612	75	-21.9388	1	1	1
2016	1	2	58	873	161	0	264	107	371	28.84	175	55	89	52	163.666	66.3342	100.334	40.6658	7.16096	0.00949525	2.29252	2.69356	1.12867	1.08907	-0.401037	0.128056	-3.13173	0.00201241	-0.401037	1	51.4019	66.2879	-14.886	1	1	1
2017	1	2	58	873	161	0	256	137	393	34.86	160	58	96	79	142.005	75.9949	113.995	61.0051	14.69	0.00049975	2.18175	2.66406	1.17987	1.15077	-0.482311	0.123831	-3.8949	0.000123695	-0.482311	1	42.3358	62.5	-20.1642	1	1	1
2017	1	2	58	873	161	0	12	10	22	45.45	4	3	8	7	3.81818	3.18182	8.18182	6.81818	0.0279365	1	1.74	2.21667	1.24204	1.02765	-0.476666	0.492211	-0.968418	0.346008	-0.476666	0	30	33.3333	-3.33333	0	0	0
2018	1	2	58	873	161	0	274	168	442	38.01	157	86	117	82	150.638	92.362	123.362	75.638	1.57012	0.238881	2.47143	2.58139	0.99941	1.16102	-0.109958	0.104235	-1.0549	0.292117	-0.109958	0	51.1905	57.2993	-6.10879	0	0	0
2019	1	2	58	873	161	0	217	162	379	42.74	160	112	57	50	155.736	116.264	61.2639	45.7361	0.967374	0.356822	2.70988	2.97281	0.921531	0.909186	-0.262935	0.0951388	-2.7637	0.00602224	-0.262935	1	69.1358	73.7327	-4.59692	0	1	0
2019	1	2	58	873	161	0	104	73	177	41.24	79	46	25	27	73.4463	51.5537	30.5537	21.4463	3.46586	0.0764618	2.6863	3.03077	1.00004	0.98366	-0.344468	0.151669	-2.27118	0.0245262	-0.344468	1	63.0137	75.9615	-12.9478	0	1	0
2020	1	2	58	873	161	0	268	125	393	31.81	241	96	27	29	229.812	107.188	38.1883	17.8117	12.0183	0.00149925	3.1432	3.37201	0.828848	0.653198	-0.228814	0.08419	-2.71783	0.00715241	-0.228814	1	76.8	89.9254	-13.1254	1	1	1
2020	1	2	58	873	161	0	201	153	354	43.22	143	79	58	74	126.051	95.9492	74.9492	57.0508	14.1414	0.00049975	2.58889	2.95124	0.839843	0.67964	-0.362355	0.083115	-4.35968	1.82e-05	-0.362355	1	51.634	71.1443	-19.5103	1	1	1
2016	3	2	58	884	162	0	115	55	170	32.35	60	23	55	32	56.1471	26.8529	58.8529	28.1471	1.59689	0.237381	2.04182	2.34609	1.03471	1.06403	-0.304268	0.171204	-1.77723	0.0783151	-0.304268	0	41.8182	52.1739	-10.3557	0	0	0
2015	1	2	58	1077	163	0	205	98	303	32.34	117	49	88	49	112.31	53.6898	92.6898	44.3102	1.33913	0.270365	2.44082	2.5761	1.05311	1.05703	-0.135281	0.129488	-1.04474	0.297458	-0.135281	0	50	57.0732	-7.07317	0	0	0
2019	1	2	58	1082	164	0	273	169	442	38.24	156	65	117	104	136.5	84.5	136.5	84.5	14.5714	0.00049975	2.19112	2.60659	1.12693	1.05748	-0.415469	0.107754	-3.85572	0.000138065	-0.415469	1	38.4615	57.1429	-18.6813	1	1	1
2016	1	2	58	1083	165	0	234	98	332	29.52	136	45	98	53	127.572	53.4277	106.428	44.5723	4.14702	0.043978	2.39796	2.66453	0.970065	0.950255	-0.26657	0.116023	-2.29757	0.0227457	-0.26657	1	45.9184	58.1197	-12.2013	1	1	1
2018	1	2	58	1084	166	0	284	154	438	35.16	161	60	123	94	143.297	77.7032	140.703	76.2968	12.5555	0.00049975	1.77987	2.40176	1.30621	1.29763	-0.62189	0.130416	-4.76853	2.85e-06	-0.62189	1	38.961	56.6901	-17.7291	1	1	1
2017	1	2	58	1085	167	0	235	120	355	33.8	142	38	93	82	119.155	60.8451	115.845	59.1549	26.2851	0.00049975	2.06333	2.70085	0.936374	0.967771	-0.637518	0.106264	-5.99937	7.01e-09	-0.637518	1	31.6667	60.4255	-28.7589	1	1	1
2014	3	2	58	1358	168	0	61	25	86	29.07	34	8	27	17	29.7907	12.2093	31.2093	12.7907	3.99893	0.047976	2.264	2.56393	0.803057	0.934529	-0.299934	0.200283	-1.49755	0.140334	-0.299934	1	32	55.7377	-23.7377	1	1	1
2014	1	2	58	1402	169	0	238	128	366	34.97	126	60	112	68	120.951	65.0492	117.049	62.9508	1.2255	0.267866	2.42969	2.5563	1.0312	0.982302	-0.126615	0.111184	-1.13879	0.255883	-0.126615	0	46.875	52.9412	-6.06618	0	0	0
2019	1	2	58	1403	170	0	292	141	433	32.56	195	71	97	70	179.381	86.6189	112.619	54.3811	10.8285	0.0009995	2.32695	2.7702	0.947167	1.02654	-0.443255	0.0998571	-4.43889	1.28e-05	-0.443255	1	50.3546	66.7808	-16.4262	1	1	1
2020	1	2	58	1403	170	0	310	129	439	29.38	218	55	92	74	192.779	80.221	117.221	48.779	29.6958	0.00049975	2.34109	2.93161	0.897881	0.829025	-0.590527	0.092014	-6.4178	8.18e-10	-0.590527	1	42.6357	70.3226	-27.6869	1	1	1
2015	2	2	59	155	171	0	235	92	327	28.13	124	42	111	50	119.297	46.7034	115.703	45.2966	1.33866	0.268366	2.32065	2.51447	0.986339	1.04993	-0.193816	0.123554	-1.56868	0.118517	-0.193816	0	45.6522	52.766	-7.11378	0	0	0
2017	2	2	59	155	171	0	239	102	341	29.91	141	37	98	65	124.757	53.2434	114.243	48.7566	14.7915	0.00049975	2.22059	2.77071	0.925688	0.883259	-0.550123	0.108005	-5.09347	8.7e-07	-0.550123	1	36.2745	58.9958	-22.7213	1	1	1
2019	2	2	59	155	171	0	94	53	147	36.05	53	21	41	32	47.3197	26.6803	46.6803	26.3197	3.80831	0.067966	2.29245	2.66383	0.876367	1.02547	-0.371377	0.160243	-2.31758	0.0221319	-0.371377	1	39.6226	56.383	-16.7603	0	1	0
2018	2	2	59	156	172	0	187	84	271	31	97	38	90	46	93.155	41.845	93.845	42.155	1.02026	0.350825	2.27024	2.55936	0.988949	1.01598	-0.28912	0.131007	-2.2069	0.0287109	-0.28912	1	45.2381	51.8717	-6.63356	0	1	0
2016	3	2	59	247	173	0	103	59	162	36.42	60	20	43	39	50.8642	29.1358	52.1358	29.8642	8.90113	0.00349825	1.89322	2.57476	1.31646	1.14281	-0.681537	0.20507	-3.32344	0.00121626	-0.681537	1	33.8983	58.2524	-24.3541	1	1	1
2015	3	2	59	327	174	0	76	37	113	32.74	65	30	11	7	63.8938	31.1062	12.1062	5.89381	0.367187	0.587706	3.12703	3.24342	0.684612	0.871984	-0.116394	0.150573	-0.77301	0.441571	-0.116394	0	81.0811	85.5263	-4.44523	0	0	0
2015	3	2	59	588	175	0	136	62	198	31.31	74	35	62	27	74.8687	34.1313	61.1313	27.8687	0.0716102	0.875562	2.52419	2.59338	0.880329	0.951428	-0.069189	0.138404	-0.499906	0.618006	-0.069189	0	56.4516	54.4118	2.03985	0	0	0
2019	3	2	59	653	176	0	58	42	100	42	41	25	17	17	38.28	27.72	19.72	14.28	1.35344	0.301349	2.58095	2.97759	0.937365	0.96737	-0.396634	0.192496	-2.06047	0.0422371	-0.396634	1	59.5238	70.6897	-11.1658	0	1	0
2019	3	2	59	653	176	0	64	50	114	43.86	33	20	31	30	29.7544	23.2456	34.2456	26.7544	1.50853	0.251374	2.282	2.42188	0.96673	1.20731	-0.139875	0.203633	-0.686897	0.493569	-0.139875	0	40	51.5625	-11.5625	0	0	0
2019	2	2	59	937	177	0	234	106	340	31.18	148	47	86	59	134.206	60.7941	99.7941	45.2059	10.6635	0.0009995	2.46226	2.89102	0.885164	0.80511	-0.428761	0.100805	-4.25335	3.33e-05	-0.428761	1	44.3396	63.2479	-18.9082	1	1	1
2016	3	2	59	1102	178	0	85	44	129	34.11	67	33	18	11	65.8915	34.1085	19.1085	9.89147	0.243216	0.65917	2.66364	2.85882	0.756704	0.776024	-0.195187	0.141769	-1.37679	0.172027	-0.195187	0	75	78.8235	-3.82353	0	0	0
2017	3	2	59	1102	178	0	89	58	147	39.46	72	48	17	10	72.6531	47.3469	16.3469	10.6531	0.0810022	0.825587	3	2.94157	0.533443	0.746021	0.058427	0.105639	0.553082	0.581066	0.058427	0	82.7586	80.8989	1.85974	0	0	0
2018	3	2	59	1102	178	0	94	86	180	47.78	90	76	4	10	86.6889	79.3111	7.31111	6.68889	3.40332	0.0929535	3.21395	3.52447	0.636565	0.534344	-0.310515	0.08803	-3.52738	0.000542386	-0.310515	1	88.3721	95.7447	-7.37259	0	1	0
2019	3	2	59	1102	178	0	119	68	187	36.36	112	65	7	3	112.636	64.3636	6.36364	3.63636	0.184887	0.754623	3.35441	3.43361	0.540987	0.597066	-0.079202	0.0854378	-0.927014	0.355397	-0.079202	0	95.5882	94.1176	1.47059	0	0	0
2014	3	2	59	1338	179	0	75	37	112	33.04	37	17	38	20	36.1607	17.8393	38.8393	19.1607	0.113865	0.858071	2.24054	2.576	1.05263	0.996323	-0.33546	0.207804	-1.61431	0.111066	-0.33546	0	45.9459	49.3333	-3.38739	0	0	0
2014	3	2	59	1338	179	0	100	41	141	29.08	52	21	48	20	51.773	21.227	48.227	19.773	0.0070942	1	2.41951	2.517	1.1109	0.95643	-0.097488	0.198111	-0.492089	0.6243	-0.097488	0	51.2195	52	-0.780488	0	0	0
2017	3	2	59	1422	180	0	41	31	72	43.06	28	10	13	21	21.6389	16.3611	19.3611	14.6389	9.19719	0.003998	2.20645	2.81463	0.826614	0.942752	-0.608183	0.209091	-2.9087	0.00489112	-0.608183	1	32.2581	68.2927	-36.0346	1	1	1
2017	3	2	59	1422	180	0	81	55	136	40.44	38	23	43	32	36.3309	24.6691	44.6691	30.3309	0.343836	0.613193	2.35454	2.57654	0.861054	0.981233	-0.221998	0.15927	-1.39385	0.165829	-0.221998	0	41.8182	46.9136	-5.0954	0	0	0
2017	2	2	59	1435	181	0	211	107	318	33.65	124	50	87	57	115.453	58.5472	95.5472	48.4528	4.15287	0.0454773	2.43084	2.76588	0.886951	0.883969	-0.335035	0.105145	-3.18641	0.00165743	-0.335035	1	46.729	58.7678	-12.0388	1	1	1
2014	1	2	59	1542	182	0	222	89	311	28.62	131	44	91	45	124.92	50.0804	97.0804	38.9196	2.36496	0.141429	2.48427	2.6991	0.84341	0.989355	-0.21483	0.111363	-1.9291	0.0552168	-0.21483	0	49.4382	59.009	-9.57081	0	0	0
2016	2	2	59	1542	182	0	157	66	223	29.6	89	37	68	29	88.7085	37.2915	68.2915	28.7085	0.00743953	1	2.6197	2.63376	0.86775	0.96772	-0.014061	0.13181	-0.106677	0.915204	-0.014061	0	56.0606	56.6879	-0.627292	0	0	0
2017	2	2	59	1542	182	0	272	147	419	35.08	172	67	100	80	155.15	83.8496	116.85	63.1504	12.1413	0.0009995	2.4068	2.79448	0.969371	0.951832	-0.387683	0.0986063	-3.93163	0.00010523	-0.387683	1	45.5782	63.2353	-17.6571	1	1	1
2018	2	2	59	1542	182	0	261	129	390	33.08	167	64	94	65	154.592	76.4077	106.408	52.5923	7.38476	0.00949525	2.48992	2.87931	0.937987	0.954681	-0.389388	0.10155	-3.83446	0.000158055	-0.389388	1	49.6124	63.9847	-14.3723	1	1	1
2019	2	2	59	1542	182	0	133	104	237	43.88	94	50	39	54	80.8101	63.1899	52.1899	40.8101	12.5025	0.0009995	2.42019	2.94737	0.910178	0.793685	-0.527176	0.112703	-4.67757	5.26e-06	-0.527176	1	48.0769	70.6767	-22.5998	1	1	1
2019	2	2	59	1575	183	0	268	152	420	36.19	150	65	118	87	137.19	77.8095	130.81	74.1905	6.77085	0.0124938	2.12105	2.50933	1.04359	1.05448	-0.388276	0.106368	-3.65032	0.000306306	-0.388276	1	42.7632	55.9701	-13.207	1	1	1
2018	3	2	59	1640	184	0	103	68	171	39.77	49	30	54	38	47.5848	31.4152	55.4152	36.5848	0.196728	0.744128	2.37059	2.58835	0.826078	0.832231	-0.217761	0.129459	-1.68208	0.094716	-0.217761	0	44.1176	47.5728	-3.45517	0	0	0
2018	3	2	59	1640	184	0	108	73	181	40.33	54	32	54	41	51.3149	34.6851	56.6851	38.3149	0.663716	0.450775	2.39041	2.56852	0.819072	0.834943	-0.178108	0.12508	-1.42395	0.156449	-0.178108	0	43.8356	50	-6.16438	0	0	0
2016	3	2	59	1811	185	0	81	35	116	30.17	45	14	36	21	41.1983	17.8017	39.8017	17.1983	2.36622	0.167416	2.35143	2.59012	0.941642	0.805234	-0.238695	0.18259	-1.30728	0.196415	-0.238695	0	40	55.5556	-15.5556	0	0	0
2014	3	2	60	365	186	0	45	31	76	40.79	43	30	2	1	43.2237	29.7763	1.77632	1.22368	0.0718941	1	3.7129	3.63111	0.461694	0.740031	0.081792	0.138008	0.592663	0.555228	0.081792	0	96.7742	95.5556	1.21864	0	0	0
2015	3	2	60	365	186	0	37	18	55	32.73	36	15	1	3	34.3091	16.6909	2.69091	1.30909	3.50126	0.081959	3.10555	3.63784	1.063	0.482673	-0.532282	0.262817	-2.0253	0.0560648	-0.532282	0	83.3333	97.2973	-13.964	0	0	0
2016	3	2	60	365	186	0	32	14	46	30.43	28	11	4	3	27.1304	11.8696	4.86957	2.13043	0.601779	0.661169	3.07143	3.20938	1.00263	0.998825	-0.137947	0.320908	-0.429865	0.671009	-0.137947	0	78.5714	87.5	-8.92857	0	0	0
2018	3	2	60	365	186	0	24	12	36	33.33	23	11	1	1	22.6667	11.3333	1.33333	0.666667	0.264706	1	3.66667	3.70417	0.505125	0.523765	-0.0375	0.180812	-0.207398	0.837537	-0.0375	0	91.6667	95.8333	-4.16667	0	0	0
2014	1	2	61	1580	187	0	184	108	292	36.99	115	45	69	63	100.822	59.1781	83.1781	48.8219	11.9247	0.00249875	2.28518	2.77935	1.0053	0.900581	-0.494162	0.117326	-4.21186	3.79e-05	-0.494162	1	41.6667	62.5	-20.8333	1	1	1
2015	1	2	61	1580	187	0	177	83	260	31.92	126	34	51	49	108.923	51.0769	68.0769	31.9231	21.8056	0.00049975	2.19277	2.73955	0.980515	0.864854	-0.546777	0.125734	-4.34867	2.58e-05	-0.546777	1	40.9639	71.1864	-30.2226	1	1	1
2017	1	2	61	1580	187	0	178	84	262	32.06	132	39	46	45	116.176	54.8244	61.8244	29.1756	19.3563	0.00049975	2.33452	3.00337	0.887734	0.768953	-0.668847	0.11271	-5.93421	2.11e-08	-0.668847	1	46.4286	74.1573	-27.7287	1	1	1
2018	1	2	61	1580	187	0	192	125	317	39.43	149	77	43	48	136.883	89.1167	55.1167	35.8833	9.47517	0.00349825	2.6216	3.075	0.961399	0.831828	-0.4534	0.104872	-4.32336	2.26e-05	-0.4534	1	61.6	77.6042	-16.0042	1	1	1
2016	1	2	61	1694	188	0	48	44	92	47.83	32	27	16	17	30.7826	28.2174	17.2174	15.7826	0.280649	0.66067	2.675	2.91667	0.909926	0.884941	-0.241666	0.187436	-1.28932	0.200634	-0.241666	0	61.3636	66.6667	-5.30303	0	0	0
2019	3	2	61	1694	188	0	64	27	91	29.67	47	13	17	14	42.1978	17.8022	21.8022	9.1978	5.40689	0.0214893	2.32222	3.06875	1.22986	1.01745	-0.746528	0.268693	-2.77837	0.00815167	-0.746528	1	48.1481	73.4375	-25.2894	1	1	1
2019	1	2	61	1696	189	0	120	80	200	40	73	41	47	39	68.4	45.6	51.6	34.4	1.79859	0.192904	2.50625	2.7775	1.0739	1.17784	-0.27125	0.161172	-1.68298	0.0941146	-0.27125	0	51.25	60.8333	-9.58333	0	0	0
2020	1	2	61	1697	190	0	120	57	177	32.2	106	44	14	13	101.695	48.3051	18.3051	8.69492	3.70998	0.0709645	3.07895	3.3625	0.704003	0.689667	-0.283553	0.112511	-2.52022	0.0131888	-0.283553	1	77.193	88.3333	-11.1404	0	1	0
2015	1	2	62	172	191	0	19	10	29	34.48	18	9	1	1	17.6897	9.31034	1.31034	0.689655	0.228947	1	3.62	3.83684	0.56921	0.43232	-0.216842	0.205516	-1.05511	0.3085	-0.216842	0	90	94.7368	-4.73684	0	0	0
2018	1	2	62	174	192	0	35	24	59	40.68	28	23	7	1	30.2542	20.7458	4.74576	3.25424	3.0452	0.133433	3.6	3.41714	0.514148	0.787209	0.182858	0.16947	1.079	0.285141	0.182858	0	95.8333	80	15.8333	0	0	0
2015	2	2	63	1746	193	0	57	36	93	38.71	55	29	2	7	51.4839	32.5161	5.51613	3.48387	6.41031	0.015992	3.39167	3.7614	0.875826	0.576862	-0.369737	0.164759	-2.24411	0.0289264	-0.369737	1	80.5556	96.4912	-15.9357	1	1	1
2014	4	2	64	12	194	1	191	75	266	28.2	104	31	87	44	96.9361	38.0639	94.0639	36.9361	3.70711	0.0594703	2.33733	2.43246	1.02651	1.15922	-0.095127	0.145207	-0.655112	0.513387	-0.095127	0	41.3333	54.4503	-13.1169	0	0	0
2016	4	2	64	61	195	1	174	73	247	29.55	122	32	52	41	108.486	45.5142	65.5142	27.4858	15.1284	0.00049975	2.56849	3.02701	0.914069	0.868069	-0.458518	0.125603	-3.65052	0.000378824	-0.458518	1	43.8356	70.1149	-26.2793	1	1	1
2017	4	2	64	61	195	1	193	108	301	35.88	140	51	53	57	122.468	68.5316	70.5316	39.4684	19.1396	0.00049975	2.63518	2.9658	0.856347	0.864383	-0.330618	0.103254	-3.20199	0.00156368	-0.330618	1	47.2222	72.5389	-25.3166	1	1	1
2018	4	2	64	61	195	1	190	103	293	35.15	131	56	59	47	121.263	65.7372	68.7372	37.2628	6.14799	0.0104948	2.6068	3.00263	0.827856	0.805105	-0.395835	0.100326	-3.94547	0.000109463	-0.395835	1	54.3689	68.9474	-14.5784	1	1	1
2019	4	2	64	61	195	1	177	128	305	41.97	116	79	61	49	113.164	81.8361	63.8361	46.1639	0.469593	0.546727	2.81328	2.91243	0.812827	0.849307	-0.099148	0.0961088	-1.03162	0.303137	-0.099148	0	61.7188	65.5367	-3.81797	0	0	0
2013	4	2	64	698	196	1	43	22	65	33.85	23	10	20	12	21.8308	11.1692	21.1692	10.8308	0.375825	0.605697	2.29091	2.39767	1.03045	1.2835	-0.106765	0.294237	-0.362854	0.718203	-0.106765	0	45.4545	53.4884	-8.03383	0	0	0
2013	4	2	64	698	196	1	151	60	211	28.44	73	25	78	35	70.1327	27.8673	80.8673	32.1327	0.769769	0.435282	2.09333	2.33046	1.11945	1.24483	-0.23713	0.176489	-1.34359	0.181618	-0.23713	0	41.6667	48.3444	-6.6777	0	0	0
2015	1	2	64	1091	197	1	105	58	163	35.58	38	14	67	44	33.4969	18.5031	71.5031	39.4969	2.49825	0.121939	2.01552	2.24286	0.903949	1.00267	-0.22734	0.153828	-1.47788	0.14189	-0.22734	0	24.1379	36.1905	-12.0525	0	0	0
2017	1	2	64	1091	197	1	144	69	213	32.39	103	38	41	31	95.3239	45.6761	48.6761	23.3239	5.64484	0.0194903	2.6	3.06389	0.987719	0.986384	-0.463888	0.144553	-3.20912	0.00166624	-0.463888	1	55.0725	71.5278	-16.4553	1	1	1
2018	1	2	64	1091	197	1	83	44	127	34.65	57	21	26	23	50.9764	27.0236	32.0236	16.9764	5.32482	0.0244878	2.58409	3.02289	0.948914	0.897058	-0.438801	0.173666	-2.5267	0.0133995	-0.438801	1	47.7273	68.6747	-20.9474	1	1	1
2020	1	2	64	1091	197	1	165	93	258	36.05	134	61	31	32	124.709	70.2907	40.2907	22.7093	7.86346	0.005997	3.03118	3.31758	0.717783	0.664331	-0.286393	0.0906349	-3.15985	0.00185375	-0.286393	1	65.5914	81.2121	-15.6207	1	1	1
2020	1	2	64	1091	197	1	101	55	156	35.26	84	32	17	23	75.1026	40.8974	25.8974	14.1026	11.6601	0.00249875	2.88545	3.3495	0.68243	0.659488	-0.46405	0.113021	-4.10589	7.86e-05	-0.46405	1	58.1818	83.1683	-24.9865	1	1	1
2019	1	2	64	1092	198	1	195	107	302	35.43	139	54	56	53	124.619	68.3808	70.3808	38.6192	12.9773	0.0009995	2.5271	2.96821	0.893643	0.91776	-0.441103	0.108549	-4.06362	6.69e-05	-0.441103	1	50.4673	71.2821	-20.8148	1	1	1
2019	1	2	64	1092	198	1	145	64	209	30.62	102	32	43	32	92.9665	41.0335	52.0335	22.9665	7.98797	0.00649675	2.58438	2.93586	0.979507	1.04181	-0.351487	0.149922	-2.34447	0.0205969	-0.351487	1	50	70.3448	-20.3448	1	1	1
2017	3	2	64	1677	199	1	33	18	51	35.29	27	14	6	4	26.5294	14.4706	6.47059	3.52941	0.120621	1	3.06111	3.19394	0.700537	0.725835	-0.132828	0.207915	-0.638857	0.526943	-0.132828	0	77.7778	81.8182	-4.0404	0	0	0
2018	3	2	64	1844	200	1	32	15	47	31.91	26	12	6	3	25.8723	12.1277	6.12766	2.87234	0.010307	1	3.02667	3.2625	0.930796	0.732539	-0.235834	0.272998	-0.863867	0.396795	-0.235834	0	80	81.25	-1.25	0	0	0
2019	3	2	64	1844	200	1	52	27	79	34.18	38	16	14	11	35.5443	18.4557	16.4557	8.5443	1.56866	0.317841	2.92222	3.08461	0.999744	1.0036	-0.162393	0.23746	-0.683874	0.497038	-0.162393	0	59.2593	73.0769	-13.8177	0	0	0
2015	1	2	65	57	201	1	77	32	109	29.36	59	18	18	14	54.3945	22.6055	22.6055	9.3945	4.52431	0.0434783	2.64688	3.17662	0.953427	0.810116	-0.529748	0.192172	-2.75663	0.00810405	-0.529748	1	56.25	76.6234	-20.3734	1	1	1
2016	1	2	65	57	201	1	208	84	292	28.77	140	54	68	30	138.192	55.8082	69.8082	28.1918	0.245064	0.692654	2.775	2.89086	0.868301	0.946728	-0.115865	0.115259	-1.00526	0.316232	-0.115865	0	64.2857	67.3077	-3.02198	0	0	0
2018	1	2	65	57	201	1	220	107	327	32.72	173	57	47	50	154.74	75.2599	65.2599	31.7401	22.1991	0.00049975	2.60841	3.16136	0.987767	0.850038	-0.552952	0.111368	-4.96507	1.56e-06	-0.552952	1	53.271	78.6364	-25.3653	1	1	1
2019	1	2	65	57	201	1	219	114	333	34.23	169	64	50	50	153.234	79.7658	65.7658	34.2342	15.7782	0.00149925	2.59824	3.10776	0.877142	0.836213	-0.509517	0.0997088	-5.11005	6.99e-07	-0.509517	1	56.1404	77.1689	-21.0286	1	1	1
2020	1	2	65	57	201	1	217	111	328	33.84	184	80	33	31	174.659	89.3415	42.3415	21.6585	7.56632	0.009995	3.05946	3.34147	0.862489	0.760503	-0.282015	0.096783	-2.91389	0.00397831	-0.282015	1	72.0721	84.7926	-12.7206	1	1	1
2014	3	2	65	304	202	1	26	12	38	31.58	18	8	8	4	17.7895	8.21053	8.21053	3.78947	0.0249836	1	2.60833	2.91538	0.91697	1.05781	-0.307051	0.336313	-0.912993	0.370114	-0.307051	0	66.6667	69.2308	-2.5641	0	0	0
2015	3	2	65	304	202	1	30	15	45	33.33	21	9	9	6	20	10	10	5	0.45	0.724638	2.60667	2.87	0.991007	1.17624	-0.263334	0.334053	-0.7883	0.43618	-0.263334	0	60	70	-10	0	0	0
2016	3	2	65	304	202	1	57	29	86	33.72	39	21	18	8	39.7674	20.2326	17.2326	8.76744	0.145274	0.828086	2.72414	2.94211	1.13347	0.93177	-0.217968	0.243995	-0.893331	0.376161	-0.217968	0	72.4138	68.4211	3.99274	0	0	0
2017	3	2	65	304	202	1	36	32	68	47.06	25	25	11	7	26.4706	23.5294	9.52941	8.47059	0.655864	0.575712	3.14688	2.84444	1.07463	1.0462	0.302431	0.257861	1.17285	0.245164	0.302431	0	78.125	69.4444	8.68056	0	0	0
2018	3	2	65	304	202	1	39	21	60	35	26	14	13	7	26	14	13	7	0	1	2.84762	2.76154	1.14526	0.923271	0.086081	0.290371	0.296452	0.768676	0.086081	0	66.6667	66.6667	0	0	0	0
2019	3	2	65	304	202	1	46	36	82	43.9	31	21	15	15	29.1707	22.8293	16.8293	13.1707	0.714186	0.477261	2.58611	2.83478	1.2081	0.954572	-0.248671	0.245664	-1.01224	0.315154	-0.248671	0	58.3333	67.3913	-9.05797	0	0	0
2017	2	2	66	1262	203	1	22	10	32	31.25	19	5	3	5	16.5	7.5	5.5	2.5	4.84848	0.0724638	2.63	3.17727	0.935771	0.747651	-0.547272	0.336117	-1.62822	0.125067	-0.547272	0	50	86.3636	-36.3636	0	0	0
2015	2	2	67	1043	204	1	113	45	158	28.48	104	41	9	4	103.703	41.2975	9.29747	3.70253	0.0364125	1	3.29555	3.33717	0.609006	0.609038	-0.041613	0.107352	-0.38763	0.699307	-0.041613	0	91.1111	92.0354	-0.924287	0	0	0
2017	3	2	67	1043	204	1	17	10	27	37.04	14	9	3	1	14.4815	8.51852	2.51852	1.48148	0.291752	1	3.49	3.56471	0.655659	0.731387	-0.074705	0.272865	-0.27378	0.786961	-0.074705	0	90	82.3529	7.64706	0	0	0
2018	3	2	67	1043	204	1	26	13	39	33.33	24	12	2	1	24	12	2	1	0	1	3.20769	3.74615	0.57222	0.583253	-0.538461	0.195631	-2.75244	0.0109596	-0.538461	1	92.3077	92.3077	0	0	1	0
2018	4	2	68	130	205	1	27	14	41	34.15	26	10	1	4	23.7073	12.2927	3.29268	1.70732	5.32446	0.0404798	2.88571	3.30741	0.698192	0.523249	-0.421693	0.212037	-1.98877	0.0600474	-0.421693	1	71.4286	96.2963	-24.8677	1	1	1
2019	4	2	68	131	206	1	54	21	75	28	49	20	5	1	49.68	19.32	4.32	1.68	0.415516	0.661169	3.15714	3.22593	0.523041	0.582508	-0.068783	0.138963	-0.494972	0.623301	-0.068783	0	95.2381	90.7407	4.49735	0	0	0
2019	4	2	69	1253	207	1	72	37	109	33.94	59	30	13	7	58.789	30.211	13.211	6.78899	0.0121598	1	3.02432	3.11667	1.00703	0.73657	-0.092342	0.186932	-0.493986	0.623236	-0.092342	0	81.0811	81.9444	-0.863363	0	0	0
2019	2	2	70	1392	208	1	49	25	74	33.78	37	21	12	4	38.4054	19.5946	10.5946	5.40541	0.704068	0.568716	3.116	3.13877	0.761949	0.800993	-0.022775	0.190568	-0.119511	0.905343	-0.022775	0	84	75.5102	8.4898	0	0	0
2014	3	2	71	1530	209	1	40	16	56	28.57	25	12	15	4	26.4286	10.5714	13.5714	5.42857	0.796586	0.530735	2.81875	2.87	0.803508	0.741862	-0.05125	0.232617	-0.22032	0.827355	-0.05125	0	75	62.5	12.5	0	0	0
2016	3	2	71	1580	210	1	17	12	29	41.38	14	9	3	3	13.4828	9.51724	3.51724	2.48276	0.231777	0.663168	3.475	3.05882	0.840049	0.760805	0.416177	0.304722	1.36576	0.185639	0.416177	0	75	82.3529	-7.35294	0	0	0
2017	3	2	71	1580	210	1	19	12	31	38.71	11	9	8	3	12.2581	7.74194	6.74194	4.25806	0.940012	0.452774	2.975	2.72105	1.30183	0.848252	0.253948	0.423203	0.600061	0.556406	0.253948	0	75	57.8947	17.1053	0	0	0
2017	3	2	71	1580	210	1	17	12	29	41.38	3	3	14	9	3.51724	2.48276	13.4828	9.51724	0.231777	0.681159	1.46667	1.47647	1.42595	0.994063	-0.009804	0.477045	-0.0205515	0.983825	-0.009804	0	25	17.6471	7.35294	0	0	0
2015	4	2	72	1123	211	1	60	29	89	32.58	47	22	13	7	46.5169	22.4831	13.4831	6.51685	0.0685328	1	3.10345	3.07667	0.905729	0.790702	0.026782	0.196743	0.136127	0.892276	0.026782	0	75.8621	78.3333	-2.47126	0	0	0
2016	4	2	72	1123	211	1	45	31	76	40.79	37	28	8	3	38.4868	26.5132	6.51316	4.48684	0.972949	0.503748	3.41613	3.17333	0.715121	1.0663	0.242796	0.204361	1.18807	0.238605	0.242796	0	90.3226	82.2222	8.10036	0	0	0
2018	4	2	72	1548	212	1	36	34	70	48.57	23	16	13	18	20.0571	18.9429	15.9429	15.0571	2.00736	0.242379	2.45	2.53889	1.02433	0.924671	-0.088888	0.233689	-0.380369	0.704887	-0.088888	0	47.0588	63.8889	-16.8301	0	0	0
2019	4	2	72	1548	212	1	37	28	65	43.08	27	11	10	17	21.6308	16.3692	15.3692	11.6308	7.4483	0.0089955	2.49643	2.99459	0.79465	0.858599	-0.498166	0.206098	-2.41713	0.0186784	-0.498166	1	39.2857	72.973	-33.6873	1	1	1
2014	1	2	73	149	213	1	24	11	35	31.43	18	10	6	1	19.2	8.8	4.8	2.2	1.19318	0.407296	3.33636	3.1	0.651572	0.809186	0.236363	0.256666	0.920896	0.366294	0.236363	0	90.9091	75	15.9091	0	0	0
2017	1	2	73	149	213	1	20	10	30	33.33	19	8	1	2	18	9	2	1	1.66667	0.541229	2.93	3.485	0.581282	0.723497	-0.555	0.24487	-2.26651	0.0335652	-0.555	1	80	95	-15	0	1	0
2014	1	2	74	1548	214	1	20	15	35	42.86	11	8	9	7	10.8571	8.14286	9.14286	6.85714	0.0095943	1	2.68667	2.585	1.14384	1.08931	0.101666	0.382826	0.265567	0.792421	0.101666	0	53.3333	55	-1.66667	0	0	0
2016	2	2	74	1548	214	1	23	16	39	41.03	14	7	9	9	12.3846	8.61538	10.6154	7.38462	1.11277	0.329835	2.3125	2.82174	1.14768	0.758561	-0.509239	0.327629	-1.55431	0.133203	-0.509239	0	43.75	60.8696	-17.1196	0	0	0
2019	1	2	75	561	215	1	90	44	134	32.84	83	36	7	8	79.9254	39.0746	10.0746	4.92537	3.21785	0.083958	3.17955	3.50889	0.648282	0.671514	-0.329343	0.120673	-2.72922	0.00766253	-0.329343	1	81.8182	92.2222	-10.404	0	1	0
2014	3	2	75	1580	216	1	26	12	38	31.58	19	11	7	1	20.5263	9.47368	5.47368	2.52632	1.70716	0.248876	3.40833	2.94615	0.467991	0.732246	0.46218	0.197164	2.34414	0.0254524	0.46218	1	91.6667	73.0769	18.5897	0	1	0
2015	2	2	75	1580	216	1	87	37	124	29.84	60	21	27	16	56.8306	24.1694	30.1694	12.8306	1.70817	0.189905	2.64865	2.77931	0.968854	0.935742	-0.130662	0.18824	-0.694125	0.490044	-0.130662	0	56.7568	68.9655	-12.2088	0	0	0
2016	2	2	75	1580	216	1	90	38	128	29.69	56	26	34	12	57.6562	24.3438	32.3438	13.6562	0.445948	0.534733	2.76053	2.72333	0.772339	0.766145	0.037193	0.149062	0.249513	0.803703	0.037193	0	68.4211	62.2222	6.19883	0	0	0
2018	1	2	75	1580	216	1	84	39	123	31.71	67	27	17	12	64.1951	29.8049	19.8049	9.19512	1.63936	0.249875	2.81282	3.16786	0.887094	0.628665	-0.355037	0.157743	-2.25073	0.02832	-0.355037	1	69.2308	79.7619	-10.5311	0	1	0
2018	2	2	75	1580	216	1	80	43	123	34.96	62	31	18	12	60.4878	32.5122	19.5122	10.4878	0.443372	0.523238	2.73023	2.9475	0.862316	0.83499	-0.217268	0.16127	-1.34724	0.18154	-0.217268	0	72.093	77.5	-5.40698	0	0	0
2019	2	2	75	1863	217	1	93	43	136	31.62	67	31	26	12	67.0147	30.9853	25.9853	12.0147	3.65e-05	1	2.81628	2.85054	0.773345	0.912429	-0.034258	0.151196	-0.22658	0.821235	-0.034258	0	72.093	72.043	0.0500125	0	0	0
2020	1	2	75	1879	218	1	91	48	139	34.53	85	42	6	6	83.1439	43.8561	7.85612	4.14388	1.38991	0.328836	3.2	3.44396	0.564933	0.671683	-0.243956	0.107734	-2.26442	0.0254907	-0.243956	1	87.5	93.4066	-5.90659	0	1	0
2014	1	2	76	181	219	1	57	34	91	37.36	52	28	5	6	50.1099	29.8901	6.89011	4.10989	1.57856	0.327836	3.2	3.28246	0.722789	0.657952	-0.082456	0.151526	-0.54417	0.588203	-0.082456	0	82.3529	91.2281	-8.87513	0	0	0
2018	2	2	76	572	220	1	57	37	94	39.36	48	34	9	3	49.7234	32.2766	7.2766	4.7234	1.18874	0.347826	3.36216	3.21228	0.665979	0.996435	0.149882	0.171482	0.874037	0.384377	0.149882	0	91.8919	84.2105	7.68137	0	0	0
2019	1	2	76	572	220	1	59	30	89	33.71	54	25	5	5	52.3708	26.6292	6.62921	3.37079	1.33821	0.30085	3.30333	3.42203	0.724204	0.797857	-0.1187	0.168142	-0.70595	0.482793	-0.1187	0	83.3333	91.5254	-8.19209	0	0	0
2020	1	2	76	572	220	1	59	30	89	33.71	57	28	2	2	56.3483	28.6517	2.65169	1.34831	0.497501	0.604698	3.43	3.78983	0.883235	0.463753	-0.35983	0.172188	-2.08975	0.0435083	-0.35983	1	93.3333	96.6102	-3.27684	0	1	0
2017	2	2	76	740	221	1	54	37	91	40.66	35	18	19	19	31.4505	21.5495	22.5495	15.4505	2.35935	0.138931	2.33784	2.64259	1.08201	1.1288	-0.304755	0.235028	-1.29668	0.198487	-0.304755	0	48.6486	64.8148	-16.1662	0	0	0
2014	1	2	76	741	222	1	58	27	85	31.76	29	13	29	14	28.6588	13.3412	29.3412	13.6588	0.0252758	1	2.28148	2.43276	1.11564	1.06283	-0.151277	0.256074	-0.590755	0.557419	-0.151277	0	48.1481	50	-1.85185	0	0	0
2016	2	2	76	801	223	1	58	33	91	36.26	57	32	1	1	56.7253	32.2747	1.27473	0.725275	0.16694	1	3.36061	3.42759	0.706638	0.57087	-0.06698	0.14405	-0.464979	0.643754	-0.06698	0	96.9697	98.2759	-1.30617	0	0	0
2017	1	2	76	801	223	1	52	30	82	36.59	51	29	1	1	50.7317	29.2683	1.26829	0.731707	0.159006	1	3.62667	3.80769	0.559515	0.374085	-0.181026	0.11457	-1.58004	0.121226	-0.181026	0	96.6667	98.0769	-1.41026	0	0	0
2017	4	2	76	802	224	1	59	23	82	28.05	53	20	6	3	52.5244	20.4756	6.47561	2.52439	0.139894	1	3.46522	3.38305	0.6478	0.698064	0.082167	0.162802	0.504704	0.616339	0.082167	0	86.9565	89.8305	-2.87399	0	0	0
2018	3	2	76	1258	225	1	29	18	47	38.3	22	12	7	6	20.9787	13.0213	8.02128	4.97872	0.46934	0.526237	2.8	3.14138	0.760805	0.775296	-0.341379	0.229965	-1.48448	0.146216	-0.341379	0	66.6667	75.8621	-9.1954	0	0	0
2019	3	2	76	1258	225	1	32	20	52	38.46	27	14	5	6	25.2308	15.7692	6.76923	4.23077	1.52483	0.29985	2.835	3.25	0.784907	0.793522	-0.415	0.224681	-1.84707	0.071995	-0.415	0	70	84.375	-14.375	0	0	0
2014	3	2	76	1488	226	1	25	12	37	32.43	24	11	1	1	23.6486	11.3514	1.35135	0.648649	0.297762	1	3.2	3.372	0.610514	0.561635	-0.172	0.208993	-0.822995	0.42011	-0.172	0	91.6667	96	-4.33333	0	0	0
2015	2	2	76	1489	227	1	61	31	92	33.7	43	23	18	8	43.7609	22.2391	17.2391	8.76087	0.138923	0.813593	2.70968	2.68689	0.828796	0.823706	0.022792	0.182431	0.124935	0.900992	0.022792	0	74.1935	70.4918	3.70175	0	0	0
2016	2	2	76	1489	227	1	63	29	92	31.52	38	15	25	14	36.2935	16.7065	26.7065	12.2935	0.600493	0.505747	2.25862	2.6873	0.902187	0.821779	-0.428681	0.196942	-2.17668	0.0342373	-0.428681	1	51.7241	60.3175	-8.59332	0	1	0
2018	4	2	76	1515	228	1	45	38	83	45.78	25	18	20	20	23.3133	19.6867	21.6867	18.3133	0.553108	0.524238	2.45526	2.50444	1.01361	1.06215	-0.049181	0.22827	-0.215451	0.829966	-0.049181	0	47.3684	55.5556	-8.18713	0	0	0
2015	2	2	77	20	229	1	48	19	67	28.36	26	9	22	10	25.0746	9.92537	22.9254	9.07463	0.252142	0.789105	2.14737	2.28333	1.21306	1.12142	-0.135965	0.321944	-0.422324	0.675714	-0.135965	0	47.3684	54.1667	-6.79825	0	0	0
2014	1	2	77	64	230	1	133	52	185	28.11	97	31	36	21	92.0216	35.9784	40.9784	16.0216	3.10993	0.11994	2.75192	2.92481	0.896724	0.779414	-0.172889	0.141532	-1.22155	0.225343	-0.172889	0	59.6154	72.9323	-13.3169	0	0	0
2015	1	2	77	64	230	1	165	78	243	32.1	107	49	58	29	105.926	50.0741	59.0741	27.9259	0.0947687	0.78011	2.74103	2.74848	0.809591	0.991033	-0.007459	0.119814	-0.0622547	0.950428	-0.007459	0	62.8205	64.8485	-2.02797	0	0	0
2015	1	2	77	64	230	1	41	19	60	31.67	27	10	14	9	25.2833	11.7167	15.7167	7.28333	0.960193	0.406797	2.57368	2.7878	0.787289	1.01247	-0.21412	0.240052	-0.891975	0.377213	-0.21412	0	52.6316	65.8537	-13.2221	0	0	0
2018	3	2	77	184	231	1	31	17	48	35.42	23	11	8	6	21.9583	12.0417	9.04167	4.95833	0.47837	0.518241	2.94118	3.06129	1.11527	0.904683	-0.120114	0.315544	-0.380657	0.706361	-0.120114	0	64.7059	74.1935	-9.48767	0	0	0
2018	2	2	77	185	232	1	74	39	113	34.51	37	9	37	30	30.1239	15.8761	43.8761	23.1239	7.66993	0.00649675	1.92308	2.71486	0.881823	0.9456	-0.791788	0.178947	-4.42471	2.94e-05	-0.791788	1	23.0769	50	-26.9231	1	1	1
2016	1	2	77	186	233	1	101	59	160	36.88	66	34	35	25	63.125	36.875	37.875	22.125	0.946915	0.403298	2.57458	2.77129	0.925611	0.940674	-0.196711	0.152586	-1.28918	0.199751	-0.196711	0	57.6271	65.3465	-7.71942	0	0	0
2014	4	2	77	1070	234	1	229	93	322	28.88	188	73	41	20	185.618	75.382	43.382	17.618	0.558673	0.528736	2.90108	3.12882	0.763359	0.728883	-0.227745	0.0926592	-2.45788	0.0150184	-0.227745	1	78.4946	82.0961	-3.60145	0	1	0
2016	4	2	77	1070	234	1	232	95	327	29.05	158	57	74	38	152.538	62.4618	79.4618	32.5382	1.96536	0.211394	2.62421	2.90345	0.795562	0.903186	-0.279238	0.100888	-2.76779	0.00618172	-0.279238	1	60	68.1034	-8.10345	0	1	0
2017	4	2	77	1070	234	1	232	113	345	32.75	183	62	49	51	164.754	80.2464	67.2464	32.7536	21.2852	0.00049975	2.54602	3.0375	0.925341	0.786366	-0.491483	0.101207	-4.85621	2.47e-06	-0.491483	1	54.8673	78.8793	-24.0121	1	1	1
2019	3	2	77	1070	234	1	136	68	204	33.33	111	42	25	26	102	51	34	17	9.52941	0.00249875	2.53971	3.14044	0.920924	0.774537	-0.600736	0.129935	-4.62335	9.9e-06	-0.600736	1	61.7647	81.6176	-19.8529	1	1	1
2018	4	2	77	1071	235	1	215	128	343	37.32	191	95	24	33	179.271	106.729	35.7289	21.2711	12.3739	0.00149925	3.00625	3.34791	0.83343	0.717852	-0.341656	0.08845	-3.8627	0.000144815	-0.341656	1	74.2188	88.8372	-14.6185	1	1	1
2018	4	2	77	1071	235	1	235	109	344	31.69	199	74	36	35	186.497	86.5029	48.5029	22.4971	12.8169	0.00049975	2.80826	3.24851	0.821035	0.650598	-0.440254	0.089362	-4.92664	1.94e-06	-0.440254	1	67.8899	84.6809	-16.7909	1	1	1
2014	3	2	77	1170	236	1	62	28	90	31.11	30	16	32	12	31.6889	14.3111	30.3111	13.6889	0.591792	0.488756	2.63214	2.36935	0.937314	0.90038	0.262788	0.210838	1.2464	0.218389	0.262788	0	57.1429	48.3871	8.75576	0	0	0
2016	3	2	77	1170	236	1	52	21	73	28.77	27	7	25	14	24.2192	9.78082	27.7808	11.2192	2.07754	0.207896	1.92381	2.48461	1.13044	1.02983	-0.560806	0.28504	-1.96747	0.057295	-0.560806	0	33.3333	51.9231	-18.5897	0	0	0
2017	1	2	77	1170	236	1	128	52	180	28.89	96	36	32	16	93.8667	38.1333	34.1333	13.8667	0.629371	0.458771	2.74038	3.03516	0.825633	0.851547	-0.294772	0.137019	-2.15133	0.0339261	-0.294772	1	69.2308	75	-5.76923	0	1	0
2017	3	2	77	1170	236	1	49	28	77	36.36	34	15	15	13	31.1818	17.8182	17.8182	10.1818	1.9262	0.211394	2.69643	3.01837	0.796977	0.735888	-0.321939	0.183675	-1.75277	0.0854596	-0.321939	0	53.5714	69.3878	-15.8163	0	0	0
2018	1	2	77	1170	236	1	125	82	207	39.61	72	36	53	46	65.2174	42.7826	59.7826	39.2174	3.72325	0.0684658	2.37195	2.6328	0.726785	0.811488	-0.260849	0.108212	-2.41055	0.0169008	-0.260849	1	43.9024	57.6	-13.6976	0	1	0
2018	3	2	77	1170	236	1	51	30	81	37.04	35	12	16	18	29.5926	17.4074	21.4074	12.5926	6.35572	0.01999	2.30333	2.8647	0.927913	0.861585	-0.561372	0.207981	-2.69915	0.00911943	-0.561372	1	40	68.6275	-28.6275	1	1	1
2019	1	2	77	1170	236	1	189	136	325	41.85	118	75	71	61	112.237	80.7631	76.7631	55.2369	1.74111	0.207896	2.6125	2.8418	0.851094	0.855209	-0.229298	0.0958954	-2.39113	0.0174303	-0.229298	1	55.1471	62.4339	-7.2868	0	1	0
2020	1	2	77	1170	236	1	194	130	324	40.12	168	104	26	26	162.864	109.136	31.1358	20.8642	2.51498	0.142429	3.23615	3.4299	0.705461	0.653831	-0.193743	0.077665	-2.4946	0.013226	-0.193743	1	80	86.5979	-6.59794	0	1	0
2019	4	2	77	1639	237	1	225	120	345	34.78	173	77	52	43	163.043	86.9565	61.9565	33.0435	6.34812	0.0214893	2.62833	2.99422	0.846265	0.758825	-0.365889	0.0923429	-3.96228	0.000100153	-0.365889	1	64.1667	76.8889	-12.7222	1	1	1
2019	4	2	77	1639	237	1	225	108	333	32.43	155	60	70	48	145.27	69.7297	79.7297	38.2703	5.67032	0.0209895	2.53611	2.93022	0.873007	0.866114	-0.394111	0.101936	-3.86627	0.000147413	-0.394111	1	55.5556	68.8889	-13.3333	1	1	1
2019	1	2	78	18	238	1	13	11	24	45.83	12	9	1	2	11.375	9.625	1.625	1.375	0.599401	0.582709	3.17273	3.13846	0.591762	0.520478	0.034266	0.229506	0.149303	0.882797	0.034266	0	81.8182	92.3077	-10.4895	0	0	0
2015	2	2	78	19	239	1	14	10	24	41.67	11	6	3	4	9.91667	7.08333	4.08333	2.91667	0.97383	0.403798	2.72	2.86429	0.532917	0.82145	-0.144285	0.276764	-0.521328	0.607379	-0.144285	0	60	78.5714	-18.5714	0	0	0
2017	2	2	78	21	240	1	13	10	23	43.48	12	8	1	2	11.3043	8.69565	1.69565	1.30435	0.754872	0.557721	2.87	3.35385	0.581282	0.523793	-0.483846	0.234293	-2.06513	0.0533117	-0.483846	0	80	92.3077	-12.3077	0	0	0
2017	4	2	78	21	240	1	13	11	24	45.83	12	9	1	2	11.375	9.625	1.625	1.375	0.599401	0.58021	3.3	3.67692	0.695701	0.546434	-0.376923	0.258783	-1.45652	0.16168	-0.376923	0	81.8182	92.3077	-10.4895	0	0	0
2020	1	2	78	22	241	1	14	10	24	41.67	13	9	1	1	12.8333	9.16667	1.16667	0.833333	0.0623377	1	3.13	3.42857	0.563816	0.566268	-0.298571	0.233866	-1.27668	0.216637	-0.298571	0	90	92.8571	-2.85714	0	0	0
2020	1	2	78	22	241	1	12	11	23	47.83	9	10	3	1	9.91304	9.08696	2.08696	1.91304	1.01106	0.609695	3.30909	3.29167	0.668513	0.726709	0.017424	0.290924	0.0598919	0.952808	0.017424	0	90.9091	75	15.9091	0	0	0
2018	4	2	78	23	242	1	14	10	24	41.67	12	7	2	3	11.0833	7.91667	2.91667	2.08333	0.873383	0.604198	2.66	3.06428	1.09463	0.974764	-0.404285	0.433233	-0.933181	0.36303	-0.404285	0	70	85.7143	-15.7143	0	0	0
2016	4	2	78	24	243	1	11	10	21	47.62	9	9	2	1	9.42857	8.57143	1.57143	1.42857	0.286364	1	3.21	3.14545	0.613641	0.516456	0.064546	0.248804	0.259425	0.798299	0.064546	0	90	81.8182	8.18182	0	0	0
2018	2	2	78	763	244	1	11	10	21	47.62	10	8	1	2	9.42857	8.57143	1.57143	1.42857	0.509091	0.584708	2.98	3.04545	0.606996	1.10487	-0.065454	0.384473	-0.170243	0.866979	-0.065454	0	80	90.9091	-10.9091	0	0	0
2015	2	2	79	182	245	1	61	31	92	33.7	33	14	28	17	31.163	15.837	29.837	15.163	0.656991	0.496252	2.29355	2.51475	0.852422	0.695422	-0.221206	0.177109	-1.24898	0.217394	-0.221206	0	45.1613	54.0984	-8.93707	0	0	0
2016	2	2	79	182	245	1	58	42	100	42	40	29	18	13	40.02	28.98	17.98	13.02	7.68e-05	1	2.75714	2.87414	0.927136	0.842419	-0.116995	0.180837	-0.646965	0.519434	-0.116995	0	69.0476	68.9655	0.0821018	0	0	0
2017	2	2	79	182	245	1	109	54	163	33.13	88	46	21	8	89.6074	44.3926	19.3926	9.60736	0.489178	0.532734	3.09815	3.12844	0.736255	0.873699	-0.030292	0.130543	-0.232045	0.816887	-0.030292	0	85.1852	80.7339	4.45124	0	0	0
2018	2	2	79	182	245	1	125	61	186	32.8	109	44	16	17	102.823	50.1774	22.1774	10.8226	6.37834	0.0124938	2.92295	3.3728	0.734936	0.691466	-0.44985	0.112604	-3.99498	0.000115654	-0.44985	1	72.1311	87.2	-15.0689	1	1	1
2015	4	2	80	1890	246	1	57	23	80	28.75	33	17	24	6	35.625	14.375	21.375	8.625	1.79405	0.208896	2.93478	2.51403	0.97403	1.11874	0.420747	0.25141	1.67355	0.100937	0.420747	0	73.913	57.8947	16.0183	0	0	0
2017	4	2	80	1890	246	1	64	32	96	33.33	54	21	10	11	50	25	14	7	4.38857	0.069965	2.82187	3.24063	0.974757	0.757129	-0.41875	0.196594	-2.13003	0.0380867	-0.41875	1	65.625	84.375	-18.75	0	1	0
2016	4	2	80	1891	247	1	62	28	90	31.11	54	23	8	5	53.0444	23.9556	8.95556	4.04444	0.38305	0.745127	3.20714	3.19032	0.645169	0.852904	0.01682	0.163091	0.103132	0.918163	0.01682	0	82.1429	87.0968	-4.95392	0	0	0
2019	4	2	81	1127	248	1	28	15	43	34.88	23	13	5	2	23.4419	12.5581	4.55814	2.44186	0.146665	1	3.24	3.25714	0.840748	0.931518	-0.017142	0.279489	-0.0613334	0.951482	-0.017142	0	86.6667	82.1429	4.52381	0	0	0
2015	3	2	82	649	249	1	19	12	31	38.71	18	8	1	4	15.9355	10.0645	3.06452	1.93548	4.28394	0.0664668	2.69167	3.13684	0.651513	0.468106	-0.445176	0.216576	-2.05552	0.054497	-0.445176	0	66.6667	94.7368	-28.0702	0	0	0
2019	1	2	82	649	249	1	36	24	60	40	29	16	7	8	27	18	9	6	1.48148	0.356322	2.80417	2.98333	0.649066	0.595939	-0.179167	0.165586	-1.08202	0.284827	-0.179167	0	66.6667	80.5556	-13.8889	0	0	0
2019	1	2	82	649	249	1	44	30	74	40.54	36	23	8	7	35.0811	23.9189	8.91892	6.08108	0.292909	0.790105	2.90333	3.04318	0.668237	0.669397	-0.139848	0.158331	-0.883266	0.380477	-0.139848	0	76.6667	81.8182	-5.15152	0	0	0
2019	3	2	82	649	249	1	43	17	60	28.33	33	12	10	5	32.25	12.75	10.75	4.25	0.246238	0.738631	2.95294	3.01163	0.605307	0.705829	-0.058686	0.18204	-0.322379	0.749135	-0.058686	0	70.5882	76.7442	-6.15595	0	0	0
2020	1	2	82	649	249	1	82	42	124	33.87	71	36	11	6	70.7581	36.2419	11.2419	5.75806	0.0178143	1	3.18333	3.36585	0.674959	0.689466	-0.18252	0.129012	-1.41476	0.160821	-0.18252	0	85.7143	86.5854	-0.87108	0	0	0
2018	1	2	82	650	250	1	64	25	89	28.09	50	19	14	6	49.618	19.382	14.382	5.61798	0.046596	1	2.864	3.08906	0.702306	0.736383	-0.225062	0.167935	-1.34017	0.186797	-0.225062	0	76	78.125	-2.125	0	0	0
2018	2	2	83	65	251	1	20	11	31	35.48	17	10	3	1	17.4194	9.58065	2.58065	1.41935	0.220497	1	3.37273	3.455	0.867284	0.75007	-0.082273	0.310661	-0.264832	0.7941	-0.082273	0	90.9091	85	5.90909	0	0	0
2015	2	2	84	249	252	1	14	10	24	41.67	11	9	3	1	11.6667	8.33333	2.33333	1.66667	0.548571	0.633183	3.09	3.01429	0.829257	1.02796	0.075715	0.379797	0.199357	0.843849	0.075715	0	90	78.5714	11.4286	0	0	0
2014	1	2	85	63	253	1	22	12	34	35.29	18	10	4	2	18.1176	9.88235	3.88235	2.11765	0.0122655	1	3.075	3.20909	0.784074	0.739954	-0.13409	0.275897	-0.486016	0.631848	-0.13409	0	83.3333	81.8182	1.51515	0	0	0
2016	4	2	86	1866	254	1	19	10	29	34.48	15	7	4	3	14.4138	7.58621	4.58621	2.41379	0.286432	0.671164	2.76	3.07368	1.13451	0.837882	-0.313684	0.407015	-0.770695	0.453418	-0.313684	0	70	78.9474	-8.94737	0	0	0
2018	2	2	86	1866	254	1	16	11	27	40.74	14	8	2	3	13.037	8.96296	2.96296	2.03704	0.942769	0.621689	3.08182	3.33125	0.71947	0.613969	-0.249432	0.26574	-0.938632	0.359522	-0.249432	0	72.7273	87.5	-14.7727	0	0	0
2016	2	2	87	1890	255	1	21	15	36	41.67	18	13	3	2	18.0833	12.9167	2.91667	2.08333	0.00663594	1	3.30667	3.3619	1.09249	0.870331	-0.055238	0.340057	-0.162438	0.872224	-0.055238	0	86.6667	85.7143	0.952381	0	0	0
2018	2	2	87	1890	255	1	15	10	25	40	12	7	3	3	11.4	7.6	3.6	2.4	0.328947	0.63968	2.97	3.13333	1.0552	1.11206	-0.163333	0.440215	-0.37103	0.714486	-0.163333	0	70	80	-10	0	0	0
2019	2	2	88	1430	256	1	27	15	42	35.71	14	4	13	11	11.5714	6.42857	15.4286	8.57143	2.49753	0.214893	2.23333	2.57037	0.695564	1.26941	-0.337037	0.303208	-1.11157	0.27296	-0.337037	0	26.6667	51.8519	-25.1852	0	0	0
2016	1	2	89	172	257	1	204	81	285	28.42	164	59	40	22	159.621	63.3789	44.3789	17.6211	1.94295	0.202399	2.88765	3.14461	0.889576	0.772381	-0.256953	0.112668	-2.28062	0.0241925	-0.256953	1	72.8395	80.3922	-7.55265	0	1	0
2017	2	2	89	172	257	1	164	66	230	28.7	116	42	48	24	112.661	45.3391	51.3391	20.6609	1.10172	0.348326	2.78636	2.93841	0.906538	0.879584	-0.152051	0.131031	-1.16042	0.248243	-0.152051	0	63.6364	70.7317	-7.09534	0	0	0
2017	3	2	89	172	257	1	22	13	35	37.14	20	11	2	2	19.4857	11.5143	2.51429	1.48571	0.319761	0.596702	3.23846	3.28636	0.759976	0.595455	-0.047902	0.246058	-0.194677	0.847541	-0.047902	0	84.6154	90.9091	-6.29371	0	0	0
2018	2	2	89	172	257	1	168	72	240	30	135	39	33	33	121.8	52.2	46.2	19.8	17.3399	0.00049975	2.62778	3.23274	0.889251	0.78378	-0.604961	0.120994	-4.99994	1.97e-06	-0.604961	1	54.1667	80.3571	-26.1905	1	1	1
2018	3	2	89	172	257	1	37	24	61	39.34	26	19	11	5	27.2951	17.7049	9.70492	6.29508	0.595441	0.563718	3.2125	2.98919	0.762896	1.00686	0.223311	0.227266	0.9826	0.329923	0.223311	0	79.1667	70.2703	8.8964	0	0	0
2019	1	2	89	172	257	1	308	139	447	31.1	219	92	89	47	214.291	96.7092	93.7092	42.2908	1.09382	0.305847	2.80432	3.00714	0.786468	0.84723	-0.202826	0.0823431	-2.46318	0.0143616	-0.202826	1	66.1871	71.1039	-4.91685	0	1	0
2019	3	2	89	172	257	1	49	29	78	37.18	42	20	7	9	38.9487	23.0513	10.0513	5.94872	3.13432	0.0854573	2.70345	3.22653	1.0615	0.936255	-0.523082	0.238209	-2.1959	0.0324853	-0.523082	1	68.9655	85.7143	-16.7488	0	1	0
2020	1	2	89	172	257	1	279	146	425	34.35	258	127	21	19	252.741	132.259	26.2588	13.7412	3.38428	0.0729635	3.3589	3.59319	0.63242	0.569668	-0.234285	0.0624706	-3.75032	0.000216267	-0.234285	1	86.9863	92.4731	-5.48682	0	1	0
2018	1	2	89	173	258	1	288	146	434	33.64	266	118	22	28	254.82	129.18	33.1797	16.8203	12.6557	0.00049975	3.00068	3.3691	0.798662	0.753008	-0.368413	0.0796099	-4.62773	5.69e-06	-0.368413	1	80.8219	92.3611	-11.5392	1	1	1
2015	2	2	90	172	259	1	43	17	60	28.33	34	14	9	3	34.4	13.6	8.6	3.4	0.0820793	1	3.19412	3.13953	0.641746	0.704117	0.054583	0.189091	0.288659	0.774699	0.054583	0	82.3529	79.0698	3.28317	0	0	0
2016	2	2	90	172	259	1	44	20	64	31.25	37	16	7	4	36.4375	16.5625	7.5625	3.4375	0.161672	0.711144	3.43	3.34091	0.741336	0.786904	0.089091	0.203843	0.437056	0.664485	0.089091	0	80	84.0909	-4.09091	0	0	0
2018	2	2	90	172	259	1	46	20	66	30.3	38	18	8	2	39.0303	16.9697	6.9697	3.0303	0.59236	0.495252	3.385	3.12174	0.987434	0.774859	0.263261	0.248603	1.05896	0.298172	0.263261	0	90	82.6087	7.3913	0	0	0
2018	3	2	90	172	259	1	45	24	69	34.78	39	16	6	8	35.8696	19.1304	9.13043	4.86957	3.87117	0.0664668	2.86667	3.35555	0.934678	0.812559	-0.488889	0.225994	-2.16328	0.0362955	-0.488889	1	66.6667	86.6667	-20	0	1	0
2019	3	2	90	172	259	1	39	18	57	31.58	31	15	8	3	31.4737	14.5263	7.52632	3.47368	0.116981	1	3.07222	3.12564	0.949183	0.947495	-0.053419	0.270318	-0.197615	0.844555	-0.053419	0	83.3333	79.4872	3.84615	0	0	0
2019	3	2	90	172	259	1	40	26	66	39.39	37	22	3	4	35.7576	23.2424	4.24242	2.75758	1.03321	0.411294	3.45	3.5	0.798624	0.798396	-0.05	0.201163	-0.248554	0.804656	-0.05	0	84.6154	92.5	-7.88462	0	0	0
2019	2	2	90	175	260	1	40	24	64	37.5	34	14	6	10	30	18	10	6	5.68889	0.0394803	2.74583	3.415	1.10885	0.77113	-0.669167	0.257094	-2.60281	0.0132866	-0.669167	1	58.3333	85	-26.6667	1	1	1
2019	2	2	90	176	261	1	45	21	66	31.82	31	18	14	3	33.4091	15.5909	11.5909	5.40909	2.11964	0.225887	3.17143	2.93111	0.743736	0.864666	0.240317	0.207255	1.15953	0.252352	0.240317	0	85.7143	68.8889	16.8254	0	0	0
2020	1	2	91	172	262	1	132	74	206	35.92	117	59	15	15	112.777	63.2233	19.2233	10.7767	3.02319	0.0909545	3.0527	3.36894	0.643667	0.71046	-0.316237	0.0970703	-3.25781	0.00136451	-0.316237	1	79.7297	88.6364	-8.90663	0	1	0
2019	1	2	92	764	263	1	32	18	50	36	27	11	5	7	24.32	13.68	7.68	4.32	3.41816	0.091954	2.64444	3.40313	1.00131	0.913513	-0.758681	0.28597	-2.653	0.0122123	-0.758681	1	61.1111	84.375	-23.2639	0	1	0
2018	4	2	93	1652	264	1	17	12	29	41.38	14	11	3	1	14.6552	10.3448	2.34483	1.65517	0.513186	0.625687	3.20833	2.9647	0.53165	1.07468	0.243628	0.302475	0.805448	0.428247	0.243628	0	91.6667	82.3529	9.31373	0	0	0
2020	1	2	94	172	265	1	53	30	83	36.14	51	27	2	3	49.8072	28.1928	3.19277	1.80723	1.31186	0.347826	3.4	3.59434	0.641657	0.683435	-0.194339	0.150123	-1.29453	0.200165	-0.194339	0	90	96.2264	-6.22642	0	0	0
2015	1	2	95	1174	266	1	25	21	46	45.65	23	16	2	5	21.1957	17.8043	3.80435	3.19565	2.21102	0.208896	3.24286	3.224	0.767836	0.556986	0.018857	0.201207	0.0937195	0.925855	0.018857	0	76.1905	92	-15.8095	0	0	0
2016	1	2	95	1753	267	1	35	19	54	35.19	33	18	2	1	33.0556	17.9444	1.94444	1.05556	0.00477665	1	3.3	3.31143	0.533333	0.562438	-0.011428	0.154948	-0.0737537	0.941585	-0.011428	0	94.7368	94.2857	0.451128	0	0	0
2017	1	2	95	1753	267	1	41	19	60	31.67	38	18	3	1	38.2667	17.7333	2.73333	1.26667	0.0880249	1	3.38947	3.34146	0.626183	0.580507	0.04801	0.169872	0.282625	0.779237	0.04801	0	94.7368	92.6829	2.05392	0	0	0
2018	1	2	95	1753	267	1	44	25	69	36.23	42	23	2	2	41.4493	23.5507	2.55072	1.44928	0.348378	0.614193	3.392	3.35454	0.593661	0.595899	0.037455	0.148888	0.251565	0.802405	0.037455	0	92	95.4545	-3.45455	0	0	0
2019	1	2	95	1753	267	1	39	28	67	41.79	36	26	3	2	36.0896	25.9104	2.91045	2.08955	0.00712513	1	3.23929	3.33846	0.596495	0.495567	-0.099176	0.137857	-0.719413	0.475144	-0.099176	0	92.8571	92.3077	0.549451	0	0	0
2019	4	2	95	1753	267	1	76	43	119	36.13	66	38	10	5	66.4202	37.5798	9.57983	5.42017	0.0583553	1	3.37907	3.36842	0.839376	0.799201	0.010648	0.157446	0.0676296	0.946242	0.010648	0	88.3721	86.8421	1.52999	0	0	0
2018	4	2	96	621	268	1	101	42	143	29.37	73	22	28	20	67.0979	27.9021	33.9021	14.0979	5.26606	0.0369815	2.54286	3.05842	0.886248	0.855835	-0.515558	0.161099	-3.20026	0.00201959	-0.515558	1	52.381	72.2772	-19.8963	1	1	1
2019	4	2	96	621	268	1	104	45	149	30.2	87	34	17	11	84.4564	36.5436	19.5436	8.45638	1.34982	0.26087	2.95111	3.25962	0.766225	0.714281	-0.308504	0.133987	-2.3025	0.0239546	-0.308504	1	75.5556	83.6538	-8.09829	0	1	0
2015	1	2	96	803	269	1	60	49	109	44.95	28	30	32	19	31.9266	26.0734	28.0734	22.9266	2.29598	0.178911	2.66122	2.405	1.09579	1.06793	0.256224	0.208598	1.22831	0.222167	0.256224	0	61.2245	46.6667	14.5578	0	0	0
2016	1	2	96	803	269	1	62	34	96	35.42	36	22	26	12	37.4583	20.5417	24.5417	13.4583	0.404991	0.678661	2.66471	2.52419	1.27965	1.12682	0.140512	0.261995	0.536315	0.593689	0.140512	0	64.7059	58.0645	6.64137	0	0	0
2017	1	2	96	803	269	1	69	35	104	33.65	43	19	26	16	41.1346	20.8654	27.8654	14.1346	0.622413	0.533233	2.47429	2.67826	1.31515	1.16428	-0.203975	0.262799	-0.776164	0.440625	-0.203975	0	54.2857	62.3188	-8.03313	0	0	0
2018	1	2	96	803	269	1	91	68	159	42.77	53	27	38	41	45.7862	34.2138	45.2138	33.7862	5.3488	0.0249875	2.19559	2.62747	1.15725	1.00742	-0.431884	0.175634	-2.459	0.0152204	-0.431884	1	39.7059	58.2418	-18.5359	1	1	1
2019	1	2	96	804	270	1	119	79	198	39.9	58	37	61	42	57.096	37.904	61.904	41.096	0.0689662	0.884558	2.32532	2.33613	1.22647	1.13412	-0.010818	0.17277	-0.0626151	0.950152	-0.010818	0	46.8354	48.7395	-1.90405	0	0	0
2020	1	2	96	1061	271	1	87	53	140	37.86	48	25	39	28	45.3643	27.6357	41.6357	25.3643	0.845255	0.372814	2.48113	2.47586	1.07293	1.13588	0.00527	0.191182	0.0275654	0.978057	0.00527	0	47.1698	55.1724	-8.0026	0	0	0
2017	3	2	97	588	272	1	88	39	127	30.71	35	15	53	24	34.6457	15.3543	53.3543	23.6457	0.0194635	1	2.08205	2.00454	1.19315	1.12044	0.077506	0.225319	0.343983	0.731906	0.077506	0	38.4615	39.7727	-1.31119	0	0	0
2018	3	2	97	723	273	1	58	23	81	28.4	37	14	21	9	36.5185	14.4815	21.4815	8.51852	0.0603625	1	2.51739	2.71724	1.01742	0.869188	-0.19985	0.240898	-0.829606	0.412316	-0.19985	0	60.8696	63.7931	-2.92354	0	0	0
2018	1	2	97	798	274	1	215	88	303	29.04	146	36	69	52	129.142	52.8581	85.8581	35.1419	18.9743	0.00049975	2.37841	2.87953	0.957541	0.832601	-0.501125	0.116805	-4.29026	3.26e-05	-0.501125	1	40.9091	67.907	-26.9979	1	1	1
2018	2	2	97	798	274	1	161	77	238	32.35	104	32	57	45	92	44	69	33	11.2885	0.001999	2.32987	2.85279	0.941592	0.884736	-0.522925	0.127969	-4.08634	7.3e-05	-0.522925	1	41.5584	64.5963	-23.0378	1	1	1
2019	1	2	97	798	274	1	116	51	167	30.54	69	25	47	26	65.2934	28.7066	50.7066	22.2934	1.57623	0.238381	2.35882	2.67241	0.934061	0.988858	-0.31359	0.159803	-1.96236	0.0524786	-0.31359	0	49.0196	59.4828	-10.4632	0	0	0
2019	2	2	97	798	274	1	154	84	238	35.29	115	45	39	39	103.529	56.4706	50.4706	27.5294	10.9872	0.00249875	2.51429	3.08896	0.934498	0.90015	-0.574676	0.125131	-4.59259	8.64e-06	-0.574676	1	53.5714	74.6753	-21.1039	1	1	1
2020	1	2	97	798	274	1	126	50	176	28.41	107	42	19	8	106.67	42.3295	19.3295	7.67045	0.0233603	1	3.082	3.42301	0.7989	0.795202	-0.341015	0.133355	-2.55721	0.0122318	-0.341015	1	84	84.9206	-0.920635	0	1	0
2017	4	2	97	1129	275	1	59	26	85	30.59	37	10	22	16	32.6235	14.3765	26.3765	11.6235	4.29337	0.0489755	2.06538	2.68813	1.12816	0.786543	-0.622751	0.243798	-2.55437	0.0149948	-0.622751	1	38.4615	62.7119	-24.2503	1	1	1
2019	3	2	97	1246	276	1	32	17	49	34.69	27	12	5	5	25.4694	13.5306	6.53061	3.46939	1.29914	0.272864	2.94118	3.52188	1.21607	0.771983	-0.580699	0.324982	-1.78687	0.0871255	-0.580699	0	70.5882	84.375	-13.7868	0	0	0
2018	4	2	97	1579	277	1	51	42	93	45.16	27	18	24	24	24.6774	20.3226	26.3226	21.6774	0.937815	0.410795	2.4119	2.65098	1.02272	1.12149	-0.239076	0.222633	-1.07386	0.285756	-0.239076	0	42.8571	52.9412	-10.084	0	0	0
2018	3	2	97	1653	278	1	33	13	46	28.26	19	11	14	2	21.5217	8.47826	11.4783	4.52174	3.00591	0.09995	3.00769	2.69394	0.858741	1.04909	0.313753	0.300128	1.0454	0.305182	0.313753	0	84.6154	57.5758	27.0396	0	0	0
2017	4	2	98	652	279	1	78	55	133	41.35	41	28	37	27	40.4662	28.5338	37.5338	26.4662	0.0353901	0.857071	2.58727	2.69359	0.850502	0.871681	-0.106317	0.151305	-0.702666	0.483646	-0.106317	0	50.9091	52.5641	-1.65501	0	0	0
2018	4	2	98	652	279	1	95	69	164	42.07	92	64	3	5	90.3659	65.6341	4.63415	3.36585	1.43988	0.289355	3.19275	3.33474	0.532287	0.494172	-0.141983	0.0817117	-1.73761	0.0844777	-0.141983	0	92.7536	96.8421	-4.08848	0	0	0
2019	4	2	98	652	279	1	87	41	128	32.03	76	28	11	13	70.6875	33.3125	16.3125	7.6875	6.64783	0.0174913	2.94634	3.27816	0.803461	0.759655	-0.331819	0.149593	-2.21814	0.0295869	-0.331819	1	68.2927	87.3563	-19.0636	1	1	1
2014	4	2	98	1809	280	1	90	60	150	40	53	31	37	29	50.4	33.6	39.6	26.4	0.762085	0.391304	2.50333	2.66778	0.987372	0.950792	-0.164444	0.162151	-1.01414	0.312502	-0.164444	0	51.6667	58.8889	-7.22222	0	0	0
2015	4	2	98	1809	280	1	68	41	109	37.61	42	19	26	22	38.055	22.945	29.945	18.055	2.46888	0.15942	2.53902	2.71176	0.937251	0.777583	-0.17274	0.174118	-0.992086	0.324449	-0.17274	0	46.3415	61.7647	-15.4232	0	0	0
2017	1	2	99	220	281	1	20	11	31	35.48	18	8	2	3	16.7742	9.22581	3.22581	1.77419	1.56517	0.324838	2.81818	3.17	0.545561	0.566708	-0.351819	0.207643	-1.69434	0.104692	-0.351819	0	72.7273	90	-17.2727	0	0	0
2019	1	2	99	221	282	1	14	13	27	48.15	12	10	2	3	11.4074	10.5926	2.59259	2.40741	0.345255	0.632684	3.17692	3.21428	0.721288	0.572252	-0.037362	0.251815	-0.148371	0.883348	-0.037362	0	76.9231	85.7143	-8.79121	0	0	0
2014	1	2	100	157	283	1	39	18	57	31.58	22	13	17	5	23.9474	11.0526	15.0526	6.94737	1.29925	0.364318	2.91667	2.56667	1.34394	1.39592	0.35	0.387695	0.902772	0.372937	0.35	0	72.2222	56.4103	15.812	0	0	0
2016	1	2	100	157	283	1	21	17	38	44.74	19	11	2	6	16.5789	13.4211	4.42105	3.57895	3.75387	0.0929535	2.53529	3.25714	1.2634	0.930898	-0.721848	0.367638	-1.96347	0.0593402	-0.721848	0	64.7059	90.4762	-25.7703	0	0	0
2019	1	2	100	157	283	1	33	24	57	42.11	25	14	8	10	22.5789	16.4211	10.4211	7.57895	1.95241	0.253873	2.52917	2.89091	1.1153	0.770294	-0.361743	0.264215	-1.36913	0.178914	-0.361743	0	58.3333	75.7576	-17.4242	0	0	0
2015	2	2	100	575	284	1	35	16	51	31.37	21	7	14	9	19.2157	8.78431	15.7843	7.21569	1.17106	0.352824	2.125	2.80857	1.08781	1.25097	-0.683571	0.344486	-1.98432	0.0555219	-0.683571	0	43.75	60	-16.25	0	0	0
2020	1	2	100	938	285	1	45	26	71	36.62	44	24	1	2	43.0986	24.9014	1.90141	1.09859	1.21843	0.548226	3.38077	3.61778	0.612548	0.426555	-0.237008	0.135922	-1.74371	0.0890439	-0.237008	0	92.3077	97.7778	-5.47009	0	0	0
2018	4	2	101	1542	286	1	20	15	35	42.86	19	14	1	1	18.8571	14.1429	1.14286	0.857143	0.0441919	1	3.33333	3.72	0.566527	0.580018	-0.386667	0.195494	-1.9779	0.0569795	-0.386667	0	93.3333	95	-1.66667	0	0	0
2016	4	2	102	1251	287	1	44	24	68	35.29	28	13	16	11	26.5294	14.4706	17.4706	9.52941	0.581698	0.612194	2.675	2.52727	1.14901	1.35841	0.147728	0.311364	0.474455	0.637071	0.147728	0	54.1667	63.6364	-9.4697	0	0	0
2019	4	2	102	1251	287	1	43	30	73	41.1	27	18	16	12	26.5068	18.4932	16.4932	11.5068	0.058206	1	2.65333	2.64884	1.02713	1.02525	0.004496	0.244154	0.0184146	0.985367	0.004496	0	60	62.7907	-2.7907	0	0	0
2017	2	2	103	1006	288	1	269	111	380	29.21	155	49	114	62	144.411	59.5895	124.589	51.4105	5.7396	0.0149925	2.36306	2.71413	0.95479	0.919333	-0.351063	0.106559	-3.29455	0.00116753	-0.351063	1	44.1441	57.6208	-13.4767	1	1	1
2019	2	2	103	1006	288	1	231	163	394	41.37	152	87	79	76	140.124	98.8756	90.8756	64.1244	6.18405	0.0164918	2.5454	2.88918	0.928041	0.861755	-0.343779	0.0921879	-3.72911	0.000225841	-0.343779	1	53.3742	65.8009	-12.4266	1	1	1
2019	2	2	103	1006	288	1	276	119	395	30.13	198	46	78	73	170.491	73.5089	105.509	45.4911	38.5402	0.00049975	2.37731	2.96159	0.879468	0.833771	-0.584284	0.0949655	-6.15259	3.72e-09	-0.584284	1	38.6555	71.7391	-33.0837	1	1	1
2016	2	2	103	1007	289	1	252	116	368	31.52	148	58	104	58	141.065	64.9348	110.935	51.0652	2.45679	0.138931	2.52069	2.71627	0.892921	0.946293	-0.19558	0.102112	-1.91535	0.0566572	-0.19558	0	50	58.7302	-8.73016	0	0	0
2018	2	2	103	1009	290	1	257	126	383	32.9	218	91	39	35	207.345	101.655	49.6554	24.3446	8.61466	0.0049975	2.91111	3.23346	0.733673	0.71204	-0.322352	0.079024	-4.07917	6.14e-05	-0.322352	1	72.2222	84.8249	-12.6027	1	1	1
2018	2	2	103	1009	290	1	262	120	382	31.41	212	91	50	29	207.817	95.1832	54.1832	24.8168	1.29618	0.311844	3	3.19504	0.764221	0.750028	-0.195038	0.08375	-2.32881	0.020748	-0.195038	1	75.8333	80.916	-5.0827	0	1	0
2015	3	2	103	1047	291	1	44	21	65	32.31	32	10	12	11	28.4308	13.5692	15.5692	7.43077	3.91959	0.0554723	2.32381	3.04545	0.885949	0.763546	-0.721645	0.225003	-3.20726	0.00288032	-0.721645	1	47.619	72.7273	-25.1082	0	1	0
2016	3	2	103	1047	291	1	78	31	109	28.44	52	17	26	14	49.3761	19.6239	28.6239	11.3761	1.33596	0.273363	2.66774	2.93461	0.764368	0.797859	-0.266874	0.164342	-1.62389	0.109877	-0.266874	0	54.8387	66.6667	-11.828	0	0	0
2017	3	2	103	1047	291	1	60	43	103	41.75	41	29	19	14	40.7767	29.2233	19.2233	13.7767	0.00914242	1	2.83023	2.995	0.736638	0.86777	-0.164768	0.15865	-1.03856	0.301563	-0.164768	0	67.4419	68.3333	-0.891473	0	0	0
2018	3	2	103	1047	291	1	47	20	67	29.85	31	16	16	4	32.9701	14.0299	14.0299	5.97015	1.3212	0.389805	3.03	2.85745	0.625847	0.797754	0.172554	0.182002	0.948087	0.348106	0.172554	0	80	65.9574	14.0426	0	0	0
2019	3	2	103	1047	291	1	65	44	109	40.37	42	25	23	19	39.9541	27.0459	25.0459	16.9541	0.673513	0.431784	2.68636	2.88	0.822246	0.835015	-0.193637	0.161532	-1.19875	0.233656	-0.193637	0	56.8182	64.6154	-7.7972	0	0	0
2020	1	2	104	1015	292	1	42	17	59	28.81	34	15	8	2	34.8814	14.1186	7.11864	2.88136	0.456	0.704648	3.12353	3.28333	0.59951	1.00169	-0.159804	0.212207	-0.753058	0.455059	-0.159804	0	88.2353	80.9524	7.28291	0	0	0
2016	4	2	104	1672	293	1	23	13	36	36.11	21	12	2	1	21.0833	11.9167	1.91667	1.08333	0.0109456	1	3.33846	3.51739	0.69945	0.746904	-0.17893	0.248773	-0.719249	0.478293	-0.17893	0	92.3077	91.3043	1.00334	0	0	0
2019	1	2	105	1672	294	1	29	17	46	36.96	26	15	3	2	25.8478	15.1522	3.15217	1.84783	0.0223025	1	3.31765	3.44828	0.662604	0.65717	-0.130628	0.201788	-0.647354	0.521825	-0.130628	0	88.2353	89.6552	-1.41988	0	0	0
2014	4	2	106	1191	295	1	29	12	41	29.27	21	7	8	5	19.8049	8.19512	9.19512	3.80488	0.777133	0.485757	2.86667	2.97586	0.793534	0.744818	-0.109196	0.26759	-0.408073	0.687674	-0.109196	0	58.3333	72.4138	-14.0805	0	0	0
2016	4	2	106	1191	295	1	22	12	34	35.29	16	11	6	1	17.4706	9.52941	4.52941	2.47059	1.70354	0.374813	3.31667	3	0.695222	0.912349	0.316666	0.279488	1.13302	0.266714	0.316666	0	91.6667	72.7273	18.9394	0	0	0
2017	4	2	106	1191	295	1	42	26	68	38.24	38	23	4	3	37.6765	23.3235	4.32353	2.67647	0.0705836	1	3.33846	3.47857	0.718374	0.798027	-0.14011	0.187114	-0.748796	0.457039	-0.14011	0	88.4615	90.4762	-2.01465	0	0	0
2019	4	2	106	1191	295	1	34	31	65	47.69	33	29	1	2	32.4308	29.5692	1.56923	1.43077	0.453903	0.601199	3.35484	3.61176	0.527155	0.457109	-0.256926	0.122922	-2.09016	0.0408701	-0.256926	1	93.5484	97.0588	-3.51044	0	1	0
2019	4	2	107	323	296	1	84	44	128	34.38	66	36	18	8	66.9375	35.0625	17.0625	8.9375	0.188047	0.814093	3.01818	3.09524	0.817333	0.813575	-0.077057	0.151863	-0.507411	0.613149	-0.077057	0	81.8182	78.5714	3.24675	0	0	0
2019	4	2	108	614	297	1	28	13	41	31.71	27	12	1	1	26.6341	12.3659	1.36585	0.634146	0.324915	1	3.49231	3.78929	0.672634	0.479459	-0.296978	0.207395	-1.43194	0.169404	-0.296978	0	92.3077	96.4286	-4.12088	0	0	0
2016	4	2	109	245	298	1	39	18	57	31.58	25	9	14	9	23.2632	10.7368	15.7368	7.26316	1.01766	0.391304	2.46111	2.70769	0.765536	0.938752	-0.246581	0.23485	-1.04995	0.300021	-0.246581	0	50	64.1026	-14.1026	0	0	0
2018	4	2	109	245	298	1	34	22	56	39.29	24	9	10	13	20.0357	12.9643	13.9643	9.03571	4.86128	0.0494753	2.38182	3.01471	0.968374	0.788221	-0.632887	0.246776	-2.56462	0.0143607	-0.632887	1	40.9091	70.5882	-29.6791	1	1	1
2019	4	2	109	245	298	1	47	22	69	31.88	31	10	16	12	27.9275	13.0725	19.0725	8.92754	2.61251	0.115442	2.57273	2.98511	0.679062	0.755841	-0.412379	0.181977	-2.26611	0.028254	-0.412379	1	45.4545	65.9574	-20.5029	0	1	0
2016	2	2	110	762	299	1	23	17	40	42.5	14	14	9	3	16.1	11.9	6.9	5.1	2.14834	0.187406	2.9647	2.77391	0.787354	0.906149	0.190792	0.268638	0.710219	0.48203	0.190792	0	82.3529	60.8696	21.4834	0	0	0
2016	4	2	110	762	299	1	36	19	55	34.55	31	13	5	6	28.8	15.2	7.2	3.8	2.43238	0.190405	2.83158	3.30556	0.794462	0.726221	-0.473977	0.218791	-2.16635	0.0373909	-0.473977	1	68.4211	86.1111	-17.6901	0	1	0
2019	2	2	110	762	299	1	31	18	49	36.73	27	16	4	2	27.2041	15.7959	3.79592	2.20408	0.0340363	1	3.38889	3.36452	0.720203	0.697399	0.024372	0.210963	0.115527	0.908693	0.024372	0	88.8889	87.0968	1.79211	0	0	0
2017	3	2	111	189	300	1	43	23	66	34.85	41	19	2	4	39.0909	20.9091	3.90909	2.09091	2.94297	0.166417	3.2913	3.7	1.09665	0.468534	-0.408696	0.239571	-1.70595	0.0997689	-0.408696	0	82.6087	95.3488	-12.7401	0	0	0
2019	2	2	111	189	300	1	137	89	226	39.38	135	84	2	5	132.757	86.2434	4.24336	2.75664	3.10793	0.111444	3.5764	3.84745	0.577617	0.372409	-0.271041	0.0690008	-3.92809	0.000135783	-0.271041	1	94.382	98.5401	-4.15812	0	1	0
2019	3	2	111	189	300	1	44	25	69	36.23	42	22	2	3	40.8116	23.1884	3.18841	1.81159	1.31806	0.33933	3.548	3.58182	0.721757	0.756145	-0.033818	0.183934	-0.183859	0.854839	-0.033818	0	88	95.4545	-7.45455	0	0	0
2019	1	2	112	151	301	1	30	21	51	41.18	25	17	5	4	24.7059	17.2941	5.29412	3.70588	0.0481859	1	3.25238	3.09667	0.775641	0.994288	0.155714	0.248198	0.627379	0.533363	0.155714	0	80.9524	83.3333	-2.38095	0	0	0
2020	1	3	113	730	302	0	57	39	96	40.62	56	38	1	1	55.8125	38.1875	1.1875	0.8125	0.074425	1	3.58205	3.63684	0.662083	0.406919	-0.054791	0.118932	-0.460692	0.646755	-0.054791	0	97.4359	98.2456	-0.809717	0	0	0
2018	4	3	113	731	303	0	113	75	188	39.89	112	74	1	1	111.798	74.2021	1.20213	0.797872	0.0861078	1	3.60133	3.74336	0.44585	0.32702	-0.142029	0.0599735	-2.3682	0.0193996	-0.142029	1	98.6667	99.115	-0.448378	0	1	0
2014	4	3	113	733	304	0	112	57	169	33.73	107	52	5	5	105.373	53.6272	6.62722	3.37278	1.25911	0.29935	3.26667	3.5375	0.553667	0.45125	-0.270834	0.0848299	-3.19267	0.00191321	-0.270834	1	91.2281	95.5357	-4.30764	0	1	0
2013	4	3	113	735	305	0	111	46	157	29.3	101	36	10	10	96.8599	40.1401	14.1401	5.85987	4.74127	0.0389805	2.95435	3.26036	0.795182	0.663774	-0.306013	0.133099	-2.29914	0.0243895	-0.306013	1	78.2609	90.991	-12.7301	1	1	1
2015	4	3	113	737	306	0	91	55	146	37.67	89	53	2	2	88.5068	53.4932	2.49315	1.50685	0.266235	1	3.71636	3.66374	0.428072	0.397636	0.052627	0.0711988	0.739156	0.461424	0.052627	0	96.3636	97.8022	-1.43856	0	0	0
2017	4	3	113	738	307	0	96	45	141	31.91	93	43	3	2	92.5957	43.4043	3.40426	1.59574	0.155947	1	3.79555	3.82812	0.442593	0.461964	-0.03257	0.0810933	-0.401636	0.688908	-0.03257	0	95.5556	96.875	-1.31944	0	0	0
2016	4	3	113	739	308	0	104	56	160	35	102	55	2	1	102.05	54.95	1.95	1.05	0.003733	1	3.81428	3.84808	0.3685	0.393387	-0.033791	0.062553	-0.540198	0.590068	-0.033791	0	98.2143	98.0769	0.137363	0	0	0
2017	4	3	114	192	309	1	73	40	113	35.4	58	27	15	13	54.9115	30.0885	18.0885	9.9115	1.98048	0.174913	2.73	3.04109	0.638187	0.700562	-0.311095	0.13002	-2.39267	0.0188787	-0.311095	1	67.5	79.4521	-11.9521	0	1	0
2016	4	3	114	195	310	1	67	28	95	29.47	47	18	20	10	45.8421	19.1579	21.1579	8.84211	0.314226	0.631684	2.70714	2.92089	0.64056	0.772744	-0.213753	0.153514	-1.3924	0.168886	-0.213753	0	64.2857	70.1493	-5.86354	0	0	0
2019	4	3	114	196	311	1	97	45	142	31.69	71	29	26	16	68.3099	31.6901	28.6901	13.3099	1.13027	0.338831	2.74444	3.0732	0.563897	0.79248	-0.328751	0.116364	-2.82518	0.00555995	-0.328751	1	64.4444	73.1959	-8.75143	0	1	0
2018	4	3	114	917	312	1	96	52	148	35.14	53	26	43	26	51.2432	27.7568	44.7568	24.2432	0.36767	0.595702	2.42692	2.65208	1.09779	1.13025	-0.22516	0.191005	-1.17882	0.241076	-0.22516	0	50	55.2083	-5.20833	0	0	0
2020	1	3	115	60	313	1	85	41	126	32.54	73	29	12	12	68.8095	33.1905	16.1905	7.80952	4.11741	0.053973	2.93415	3.23647	0.569917	0.775188	-0.302324	0.12244	-2.46915	0.015174	-0.302324	1	70.7317	85.8824	-15.1506	0	1	0
2019	1	3	115	870	314	1	87	41	128	32.03	84	36	3	5	81.5625	38.4375	5.4375	2.5625	3.63869	0.110945	3.06098	3.34368	0.453805	0.431251	-0.282703	0.0846202	-3.34085	0.00130435	-0.282703	1	87.8049	96.5517	-8.74685	0	1	0
2018	1	3	115	871	315	1	65	33	98	33.67	57	28	8	5	56.3776	28.6224	8.62245	4.37755	0.15385	0.746627	3.04848	3.35692	0.584231	0.611854	-0.308439	0.126896	-2.43064	0.0177496	-0.308439	1	84.8485	87.6923	-2.84382	0	1	0
2019	2	3	116	59	316	1	75	37	112	33.04	70	35	5	2	70.3125	34.6875	4.6875	2.3125	0.0672673	1	3.52432	3.472	0.517153	0.575997	0.052324	0.107944	0.484732	0.629206	0.052324	0	94.5946	93.3333	1.26126	0	0	0
2015	2	3	116	869	317	1	61	25	86	29.07	59	23	2	2	58.1628	23.8372	2.83721	1.16279	0.891291	0.574713	3.228	3.52787	0.535039	0.636954	-0.299868	0.134542	-2.2288	0.0301035	-0.299868	1	92	96.7213	-4.72131	0	1	0
2018	2	3	116	902	318	1	58	32	90	35.56	50	26	8	6	48.9778	27.0222	9.02222	4.97778	0.385743	0.556722	3.02813	3.41379	0.839829	0.751478	-0.385668	0.178263	-2.16348	0.0346185	-0.385668	1	81.25	86.2069	-4.9569	0	1	0
2014	1	3	117	1056	319	1	54	22	76	28.95	45	13	9	9	41.2105	16.7895	12.7895	5.21053	5.08255	0.0424788	2.62727	3.15556	0.662018	0.740134	-0.528283	0.173395	-3.04671	0.00392832	-0.528283	1	59.0909	83.3333	-24.2424	1	1	1
2018	2	3	117	1057	320	1	86	48	134	35.82	68	29	18	19	62.2537	34.7463	23.7463	13.2537	5.36257	0.0274863	2.75	3.15814	0.849029	0.724117	-0.408139	0.145309	-2.80876	0.00616666	-0.408139	1	60.4167	79.0698	-18.6531	1	1	1
2017	2	3	117	1058	321	1	74	31	105	29.52	55	20	19	11	52.8571	22.1429	21.1429	8.85714	1.02986	0.336332	2.76452	3.05135	0.86431	0.871818	-0.286835	0.185389	-1.54721	0.127369	-0.286835	0	64.5161	74.3243	-9.8082	0	0	0
2018	4	3	118	1067	322	1	92	47	139	33.81	56	27	36	20	54.9353	28.0647	37.0647	18.9353	0.151491	0.723138	2.61702	2.7663	0.86006	0.760318	-0.149283	0.148398	-1.00597	0.317344	-0.149283	0	57.4468	60.8696	-3.42276	0	0	0
2017	4	3	118	1068	323	1	84	36	120	30	59	22	25	14	56.7	24.3	27.3	11.7	0.956903	0.403798	2.67778	2.90952	0.745697	0.701568	-0.231746	0.145965	-1.58768	0.117382	-0.231746	0	61.1111	70.2381	-9.12698	0	0	0
2019	4	3	118	1069	324	1	101	47	148	31.76	67	20	34	27	59.3716	27.6284	41.6284	19.3716	7.48827	0.007996	2.42766	2.8802	0.823487	0.815232	-0.452539	0.144943	-3.12218	0.00242163	-0.452539	1	42.5532	66.3366	-23.7834	1	1	1
2018	1	3	119	732	325	1	80	38	118	32.2	53	15	27	23	46.1017	21.8983	33.8983	16.1017	7.56447	0.00849575	2.35526	2.81	0.916131	0.822562	-0.454737	0.174769	-2.60193	0.0114265	-0.454737	1	39.4737	66.25	-26.7763	1	1	1
2019	2	3	119	734	326	1	85	42	127	33.07	46	20	39	22	44.1732	21.8268	40.8268	20.1732	0.475595	0.585207	2.5381	2.62588	0.942222	0.886023	-0.087787	0.17428	-0.503714	0.615893	-0.087787	0	47.619	54.1176	-6.4986	0	0	0
2017	1	3	119	736	327	1	73	31	104	29.81	42	14	31	17	39.3077	16.6923	33.6923	14.3077	1.3404	0.288856	2.53871	2.65205	0.82651	1.07589	-0.113345	0.19466	-0.582271	0.562179	-0.113345	0	45.1613	57.5342	-12.373	0	0	0
2017	4	3	120	1297	328	1	65	28	93	30.11	40	12	25	16	36.3441	15.6559	28.6559	12.3441	2.77065	0.113943	2.375	2.71538	0.759447	0.756685	-0.340384	0.171486	-1.98491	0.0525362	-0.340384	0	42.8571	61.5385	-18.6813	0	0	0
2018	4	3	120	1298	329	1	86	43	129	33.33	37	15	49	28	34.6667	17.3333	51.3333	25.6667	0.789336	0.438281	2.25581	2.48256	0.630307	0.701292	-0.226745	0.122303	-1.85397	0.0669287	-0.226745	0	34.8837	43.0233	-8.13953	0	0	0
2019	4	3	120	1299	330	1	93	45	138	32.61	56	19	37	26	50.5435	24.4565	42.4565	20.5435	3.95705	0.067966	2.39111	2.67097	0.53675	0.8666	-0.279856	0.120322	-2.32589	0.0215998	-0.279856	1	42.2222	60.2151	-17.9928	0	1	0
2016	4	3	120	1300	331	1	64	29	93	31.18	38	15	26	14	36.4731	16.5269	27.5269	12.4731	0.476591	0.498751	2.56896	2.80313	0.492155	0.761988	-0.23416	0.132002	-1.77391	0.0798858	-0.23416	0	51.7241	59.375	-7.65086	0	0	0
2017	4	3	121	129	332	1	49	21	70	30	40	15	9	6	38.5	16.5	10.5	4.5	0.909091	0.526237	3.04762	3.23265	0.715974	0.726116	-0.185034	0.187538	-0.986648	0.32999	-0.185034	0	71.4286	81.6327	-10.2041	0	0	0
2018	4	3	121	130	333	1	38	21	59	35.59	36	17	2	4	34.1356	18.8644	3.86441	2.13559	2.81324	0.191404	3.07619	3.39474	0.690583	0.535722	-0.318546	0.173961	-1.83114	0.0759836	-0.318546	0	80.9524	94.7368	-13.7845	0	0	0
2019	2	3	122	298	334	1	26	14	40	35	25	12	1	2	24.05	12.95	1.95	1.05	1.42956	0.541229	3.02857	3.39231	0.705395	0.437194	-0.363736	0.207106	-1.75628	0.095563	-0.363736	0	85.7143	96.1538	-10.4396	0	0	0
2015	1	3	123	298	335	1	60	26	86	30.23	57	25	3	1	57.2093	24.7907	2.7907	1.2093	0.0544559	1	3.10769	3.465	0.462102	0.576025	-0.357308	0.117231	-3.0479	0.00345149	-0.357308	1	96.1538	95	1.15385	0	1	0
2018	1	3	123	299	336	1	54	27	81	33.33	52	26	2	1	52	26	2	1	0	1	3.23704	3.4	0.431588	0.433067	-0.162963	0.101843	-1.60015	0.115594	-0.162963	0	96.2963	96.2963	0	0	0	0
2016	4	3	124	458	337	1	41	19	60	31.67	23	13	18	6	24.6	11.4	16.4	7.6	0.821566	0.414793	2.79474	2.87805	0.999708	0.954597	-0.083312	0.273544	-0.304565	0.76257	-0.083312	0	68.4211	56.0976	12.3235	0	0	0
2020	1	3	125	694	338	1	100	45	145	31.03	80	25	20	20	72.4138	32.5862	27.5862	12.4138	9.28307	0.00249875	2.59778	2.992	0.665203	0.636226	-0.394223	0.117818	-3.34604	0.00124139	-0.394223	1	55.5556	80	-24.4444	1	1	1
2018	2	3	125	695	339	1	63	31	94	32.98	61	29	2	2	60.3191	29.6809	2.68085	1.31915	0.547625	0.606197	3.42258	3.63016	0.571378	0.521052	-0.207578	0.121823	-1.70393	0.0940269	-0.207578	0	93.5484	96.8254	-3.27701	0	0	0
2019	1	3	125	696	340	1	88	41	129	31.78	84	39	4	2	83.907	39.093	4.09302	1.90698	0.00697637	1	3.35122	3.47841	0.482764	0.530982	-0.12719	0.0942778	-1.3491	0.180874	-0.12719	0	95.122	95.4545	-0.332594	0	0	0
2017	2	3	125	697	341	1	63	28	91	30.77	56	23	7	5	54.6923	24.3077	8.30769	3.69231	0.770599	0.516742	3.17143	3.36349	0.882697	0.754621	-0.192064	0.192005	-1.00031	0.322474	-0.192064	0	82.1429	88.8889	-6.74603	0	0	0
2019	2	3	126	193	342	1	55	29	84	34.52	52	24	3	5	49.7619	26.2381	5.2381	2.7619	3.06148	0.115442	3.18621	3.37091	0.566773	0.480614	-0.184703	0.123599	-1.49437	0.141419	-0.184703	0	82.7586	94.5455	-11.7868	0	0	0
2018	2	3	126	194	343	1	51	23	74	31.08	50	21	1	2	48.9324	22.0676	2.06757	0.932432	1.84845	0.24088	3.27826	3.40784	0.746481	0.480767	-0.129583	0.169587	-0.764111	0.450667	-0.129583	0	91.3043	98.0392	-6.73487	0	0	0
2015	4	3	127	904	344	1	56	24	80	30	55	20	1	4	52.5	22.5	3.5	1.5	6.34921	0.021989	3.45833	3.7875	0.699638	0.380938	-0.329167	0.151614	-2.17108	0.0382443	-0.329167	1	83.3333	98.2143	-14.881	1	1	1
2016	1	3	128	903	345	1	56	24	80	30	55	20	1	4	52.5	22.5	3.5	1.5	6.34921	0.0249875	3.45833	3.7875	0.699638	0.380938	-0.329167	0.151614	-2.17108	0.0382443	-0.329167	1	83.3333	98.2143	-14.881	1	1	1
2016	2	3	129	921	346	1	56	24	80	30	54	20	2	4	51.8	22.2	4.2	1.8	4.15272	0.0624688	3.44583	3.69107	0.710774	0.477979	-0.245238	0.158523	-1.54701	0.131611	-0.245238	0	83.3333	96.4286	-13.0952	0	0	0
2014	1	3	130	805	347	0	68	29	97	29.9	49	16	19	13	45.567	19.433	22.433	9.56701	2.62235	0.157421	2.5069	2.95	0.858542	0.866542	-0.443104	0.190944	-2.3206	0.0241588	-0.443104	1	55.1724	72.0588	-16.8864	0	1	0
2016	1	3	130	1048	348	0	73	33	106	31.13	63	24	10	9	59.9151	27.0849	13.0849	5.91509	2.84637	0.0969515	2.83636	3.01096	0.605092	0.505405	-0.174595	0.120806	-1.44525	0.154273	-0.174595	0	72.7273	86.3014	-13.5741	0	0	0
2020	1	3	130	1049	349	0	89	53	142	37.32	86	47	3	6	83.3592	49.6408	5.64085	3.35915	3.53664	0.0789605	3.11321	3.25955	0.579137	0.490991	-0.146343	0.095063	-1.53943	0.126999	-0.146343	0	88.6792	96.6292	-7.94997	0	0	0
2017	1	3	130	1050	350	0	73	43	116	37.07	60	28	13	15	55.3793	32.6207	17.6207	10.3793	4.30879	0.0489755	2.76279	3.05616	0.659734	0.564453	-0.293374	0.12036	-2.43747	0.0170785	-0.293374	1	65.1163	82.1918	-17.0755	1	1	1
2018	1	3	130	1051	351	0	76	40	116	34.48	54	33	22	7	57	30	19	10	1.83158	0.261869	2.915	2.88421	0.551246	0.684116	0.03079	0.117281	0.262531	0.793478	0.03079	0	82.5	71.0526	11.4474	0	0	0
2019	1	3	130	1052	352	0	84	41	125	32.8	70	29	14	12	66.528	32.472	17.472	8.528	2.65594	0.163418	2.75366	3.0369	0.684141	0.526818	-0.283246	0.121325	-2.3346	0.022718	-0.283246	1	70.7317	83.3333	-12.6016	0	1	0
2018	2	3	131	165	353	0	73	40	113	35.4	50	30	23	10	51.6814	28.3186	21.3186	11.6814	0.529174	0.530235	2.73	2.6863	1.23459	1.23854	0.043699	0.243143	0.179726	0.857819	0.043699	0	75	68.4932	6.50685	0	0	0
2016	2	3	131	806	354	0	63	26	89	29.21	46	12	17	14	41.0562	16.9438	21.9438	9.05618	5.85048	0.0294853	2.57308	2.93651	0.995814	0.816622	-0.363431	0.220739	-1.64643	0.107595	-0.363431	1	46.1538	73.0159	-26.862	1	1	1
2019	2	3	131	807	355	0	75	36	111	32.43	46	18	29	18	43.2432	20.7568	31.7568	15.2432	1.27975	0.309345	2.58889	2.784	1.0045	0.887456	-0.195112	0.196289	-0.994005	0.324083	-0.195112	0	50	61.3333	-11.3333	0	0	0
2017	2	3	131	808	356	0	66	36	102	35.29	44	14	22	22	37.5294	20.4706	28.4706	15.5294	7.32759	0.0114943	2.45	2.80757	0.782487	0.949382	-0.357575	0.175113	-2.04197	0.0442746	-0.357575	1	38.8889	66.6667	-27.7778	1	1	1
2015	4	3	132	166	357	0	77	32	109	29.36	74	29	3	3	72.7615	30.2385	4.23853	1.76147	1.30456	0.358821	3.46563	3.68701	0.562029	0.529486	-0.221387	0.116242	-1.90454	0.062072	-0.221387	0	90.625	96.1039	-5.4789	0	0	0
2019	4	3	132	167	358	0	66	33	99	33.33	63	31	3	2	62.6667	31.3333	3.33333	1.66667	0.105319	1	3.4697	3.55606	0.708645	0.535833	-0.086364	0.139885	-0.617394	0.539729	-0.086364	0	93.9394	95.4545	-1.51515	0	0	0
2017	4	3	132	168	359	0	89	46	135	34.07	82	41	7	5	81.0889	41.9111	7.91111	4.08889	0.337995	0.761119	3.47609	3.48876	0.668725	0.697143	-0.012678	0.123217	-0.102892	0.918267	-0.012678	0	89.1304	92.1348	-3.0044	0	0	0
2018	4	3	132	916	360	0	100	45	145	31.03	97	43	3	2	96.5517	43.4483	3.44828	1.55172	0.194484	1	3.28444	3.7	0.674859	0.435542	-0.415556	0.109625	-3.79069	0.000346326	-0.415556	1	95.5556	97	-1.44444	0	1	0
2016	4	3	132	1609	361	0	76	34	110	30.91	52	21	24	13	50.4364	22.5636	25.5636	11.4364	0.466265	0.526237	2.55	2.72105	0.87741	0.936421	-0.171052	0.18488	-0.925206	0.358155	-0.171052	0	61.7647	68.4211	-6.65635	0	0	0
2016	1	3	133	305	362	0	76	30	106	28.3	62	20	14	10	58.7925	23.2075	17.2075	6.79245	2.73089	0.121939	2.91	3.25658	0.880184	0.86677	-0.346578	0.18897	-1.83404	0.0723207	-0.346578	0	66.6667	81.5789	-14.9123	0	0	0
2019	4	3	133	306	363	0	42	17	59	28.81	36	14	6	3	35.5932	14.4068	6.40678	2.59322	0.10577	1	2.88823	3.30238	0.908214	1.01079	-0.414145	0.269902	-1.53443	0.134502	-0.414145	0	82.3529	85.7143	-3.36134	0	0	0
2017	1	3	133	307	364	0	69	32	101	31.68	62	24	7	8	58.7525	27.2475	10.2475	4.75248	3.81487	0.065967	3.02188	3.36957	0.903661	0.900866	-0.34769	0.193082	-1.80074	0.0767437	-0.34769	0	75	89.8551	-14.8551	0	0	0
2018	1	3	133	308	365	0	77	39	116	33.62	56	35	21	4	60.4052	30.5948	16.5948	8.40517	4.43367	0.057971	3.07436	3.00649	0.748935	0.936867	0.067865	0.160565	0.422664	0.673517	0.067865	0	89.7436	72.7273	17.0163	0	0	0
2019	1	3	133	919	366	0	30	21	51	41.18	28	19	2	2	27.6471	19.3529	2.35294	1.64706	0.139514	1	3.35714	3.32667	0.559974	0.622527	0.030476	0.166883	0.182619	0.855902	0.030476	0	90.4762	93.3333	-2.85714	0	0	0
2019	2	3	134	915	367	0	92	43	135	31.85	89	41	3	2	88.5926	41.4074	3.40741	1.59259	0.158814	1	3.55116	3.68478	0.614264	0.536561	-0.13362	0.109106	-1.22468	0.224634	-0.13362	0	95.3488	96.7391	-1.39029	0	0	0
2020	1	3	134	918	368	0	101	48	149	32.21	97	45	4	3	96.255	45.745	4.74497	2.25503	0.380963	0.686657	3.42083	3.48614	0.6368	0.601004	-0.065305	0.109656	-0.595543	0.553013	-0.065305	0	93.75	96.0396	-2.2896	0	0	0
2018	2	3	134	920	369	0	79	42	121	34.71	65	38	14	4	67.2479	35.7521	11.7521	6.24793	1.45525	0.286857	3.20952	3.05949	0.573738	0.705386	0.15003	0.118894	1.26188	0.209941	0.15003	0	90.4762	82.2785	8.19771	0	0	0
2016	2	3	134	1608	370	0	68	29	97	29.9	59	23	9	6	57.4845	24.5155	10.5155	4.48454	0.86416	0.364818	3.02069	3.21765	0.750894	0.743317	-0.196958	0.166037	-1.18623	0.240875	-0.196958	0	79.3103	86.7647	-7.45436	0	0	0
2017	2	3	134	1610	371	0	67	30	97	30.93	43	17	24	13	41.4433	18.5567	25.5567	11.4433	0.495652	0.50075	2.52	2.78507	0.963256	0.825586	-0.265074	0.202736	-1.30749	0.197163	-0.265074	0	56.6667	64.1791	-7.51244	0	0	0
2019	4	4	135	1967	372	1	40	33	73	45.21	29	21	11	12	27.3973	22.6027	12.6027	10.3973	0.658298	0.461269	2.81818	3.1325	1.06256	0.822251	-0.314319	0.226088	-1.39025	0.16963	-0.314319	0	63.6364	72.5	-8.86364	0	0	0
2019	4	4	136	1935	373	1	29	14	43	32.56	24	13	5	1	24.9535	12.0465	4.04651	1.95349	0.801968	0.654173	2.98571	3.01724	0.384022	0.734394	-0.031527	0.17068	-0.184715	0.854372	-0.031527	0	92.8571	82.7586	10.0985	0	0	0
2020	1	4	137	351	374	1	38	22	60	36.67	25	11	13	11	22.8	13.2	15.2	8.8	1.44737	0.283858	2.59091	2.90263	0.990387	0.945969	-0.311722	0.261024	-1.19423	0.239038	-0.311722	0	50	65.7895	-15.7895	0	0	0
2019	4	4	138	1541	375	1	39	23	62	37.1	23	12	16	11	22.0161	12.9839	16.9839	10.0161	0.272162	0.786107	2.53478	2.87692	1.06541	0.906254	-0.342141	0.265351	-1.28939	0.204575	-0.342141	0	52.1739	58.9744	-6.80045	0	0	0
2020	1	4	139	1019	376	1	39	23	62	37.1	31	16	8	7	29.5645	17.4355	9.43548	5.56452	0.776587	0.532234	2.95217	3.1359	0.806152	0.683061	-0.183724	0.200547	-0.916114	0.365046	-0.183724	0	69.5652	79.4872	-9.92196	0	0	0
2019	4	4	140	931	377	1	24	15	39	38.46	18	8	6	7	16	10	8	5	1.95	0.287356	2.52	2.77917	0.633809	0.526662	-0.259166	0.195801	-1.32362	0.197253	-0.259166	0	53.3333	75	-21.6667	0	0	0
2020	1	4	141	930	378	1	21	12	33	36.36	17	9	4	3	16.5455	9.45455	4.45455	2.54545	0.161892	1	2.90833	2.91429	0.458175	0.524677	-0.005952	0.174936	-0.0340239	0.973121	-0.005952	0	75	80.9524	-5.95238	0	0	0
2020	1	4	141	931	379	1	22	11	33	33.33	20	10	2	1	20	10	2	1	0	1	3.11818	3.07273	0.536317	0.68881	0.045454	0.218438	0.208087	0.836837	0.045454	0	90.9091	90.9091	0	0	0	0
2019	4	4	142	8	380	1	41	25	66	37.88	27	12	14	13	24.2273	14.7727	16.7727	10.2273	2.04783	0.181909	2.32	2.95122	1.13835	1.06163	-0.631219	0.281643	-2.2412	0.0296646	-0.631219	1	48	65.8537	-17.8537	0	1	0
2019	4	4	143	1197	381	1	18	15	33	45.45	13	12	5	3	13.6364	11.3636	4.36364	3.63636	0.2695	0.707146	3.09333	3	0.775027	0.691971	0.093333	0.258158	0.361534	0.720372	0.093333	0	80	72.2222	7.77778	0	0	0
2019	4	4	144	345	382	0	72	30	102	29.41	47	9	25	21	39.5294	16.4706	32.4706	13.5294	10.6441	0.001999	2	2.63611	0.943581	1.01556	-0.636111	0.209768	-3.03245	0.00361895	-0.636111	1	30	65.2778	-35.2778	1	1	1
2019	1	5	145	1838	383	1	44	31	75	41.33	32	15	12	16	27.5733	19.4267	16.4267	11.5733	4.6054	0.0509745	2.16774	2.94773	1.07932	0.887507	-0.779986	0.235541	-3.31146	0.00162236	-0.779986	1	48.3871	72.7273	-24.3402	0	1	0
2014	4	5	145	1840	384	1	47	24	71	33.8	23	15	24	9	25.1549	12.8451	21.8451	11.1549	1.17499	0.311344	2.64167	2.54894	1.01292	0.943138	0.09273	0.248347	0.373389	0.710669	0.09273	0	62.5	48.9362	13.5638	0	0	0
2015	4	5	145	1841	385	1	64	27	91	29.67	43	15	21	12	40.7912	17.2088	23.2088	9.79121	1.1116	0.323838	2.54815	2.70625	1.02933	1.03967	-0.158102	0.236919	-0.667325	0.507669	-0.158102	0	55.5556	67.1875	-11.6319	0	0	0
2018	1	5	145	1842	386	1	60	25	85	29.41	42	14	18	11	39.5294	16.4706	20.4706	8.52941	1.53879	0.308846	2.616	2.79667	0.934826	0.897637	-0.180666	0.219966	-0.821335	0.415947	-0.180666	0	56	70	-14	0	0	0
2013	4	5	145	1843	387	1	53	21	74	28.38	34	12	19	9	32.9459	13.0541	20.0541	7.94595	0.314058	0.5992	2.57619	2.68491	0.86597	1.06109	-0.108715	0.238649	-0.455543	0.65092	-0.108715	0	57.1429	64.1509	-7.00809	0	0	0
2015	2	5	146	276	388	1	18	11	29	37.93	17	10	1	1	16.7586	10.2414	1.24138	0.758621	0.132903	1	3.32727	3.48889	0.506144	0.483722	-0.161616	0.190495	-0.848398	0.406005	-0.161616	0	90.9091	94.4444	-3.53535	0	0	0
2016	2	5	146	348	389	1	30	12	42	28.57	19	10	11	2	20.7143	8.28571	9.28571	3.71429	1.60424	0.271864	3.00833	2.87333	0.992204	0.886657	0.135	0.329005	0.410328	0.686295	0.135	0	83.3333	63.3333	20	0	0	0
2019	2	5	146	355	390	1	23	12	35	34.29	16	5	7	7	13.8	7.2	9.2	4.8	2.55737	0.141929	2.38333	3.00435	1.04345	0.749835	-0.621014	0.339379	-1.82985	0.0847559	-0.621014	0	41.6667	69.5652	-27.8986	0	0	0
2019	1	5	147	1438	391	1	19	12	31	38.71	18	11	1	1	17.7742	11.2258	1.22581	0.774194	0.114867	1	3.44167	3.53684	0.669407	0.939391	-0.095176	0.28946	-0.328805	0.74471	-0.095176	0	91.6667	94.7368	-3.07018	0	0	0
2013	4	5	148	276	392	1	54	22	76	28.95	32	8	22	14	28.4211	11.5789	25.5789	10.4211	3.28679	0.083958	2.29091	2.6963	0.791568	0.90782	-0.405387	0.209148	-1.93828	0.058952	-0.405387	0	36.3636	59.2593	-22.8956	0	0	0
2014	4	5	148	278	393	1	50	24	74	32.43	30	11	20	13	27.7027	13.2973	22.2973	10.7027	1.3172	0.328336	2.41667	2.748	0.905859	0.827151	-0.331334	0.218802	-1.51431	0.137448	-0.331334	0	45.8333	60	-14.1667	0	0	0
2015	4	5	148	1313	394	1	71	30	101	29.7	53	21	18	9	52.0198	21.9802	18.9802	8.0198	0.232604	0.797101	2.96667	2.97042	0.751244	0.773562	-0.003756	0.165047	-0.0227572	0.981925	-0.003756	0	70	74.6479	-4.64789	0	0	0
2017	4	5	148	1315	395	1	67	33	100	33	60	23	7	10	55.61	27.39	11.39	5.61	6.17751	0.0194903	2.98485	3.32836	0.648614	0.612448	-0.34351	0.135451	-2.53605	0.0138052	-0.34351	1	69.697	89.5522	-19.8553	1	1	1
2018	4	5	148	1318	396	1	41	26	67	38.81	39	20	2	6	36.1045	22.8955	4.89552	3.10448	5.01163	0.0394803	2.82308	3.15854	0.506208	0.435302	-0.33546	0.120322	-2.78803	0.00760752	-0.33546	1	76.9231	95.122	-18.1989	1	1	1
2018	1	5	149	1020	397	1	71	34	105	32.38	49	15	22	19	43.2762	20.7238	27.7238	13.2762	5.98738	0.0224888	2.22941	2.87887	1.2703	0.85839	-0.649462	0.240496	-2.70051	0.00953976	-0.649462	1	44.1176	69.0141	-24.8964	1	1	1
2019	1	5	149	1021	398	1	42	31	73	42.47	33	18	9	13	29.3425	21.6575	12.6575	9.34247	3.56239	0.0614693	2.45484	2.97619	0.994933	0.910055	-0.521352	0.227269	-2.29399	0.0252275	-0.521352	1	58.0645	78.5714	-20.5069	0	1	0
2015	1	5	149	1837	399	1	56	24	80	30	37	13	19	11	35	15	21	9	1.01587	0.456272	2.6375	2.76607	0.946303	1.017	-0.128571	0.236181	-0.544375	0.588777	-0.128571	0	54.1667	66.0714	-11.9048	0	0	0
2016	1	5	149	1839	400	1	69	29	98	29.59	42	17	27	12	41.5408	17.4592	27.4592	11.5408	0.043101	1	2.68966	2.65217	0.858714	1.01643	0.037482	0.200997	0.18648	0.852679	0.037482	0	58.6207	60.8696	-2.24888	0	0	0
2019	2	5	150	1210	401	1	43	27	70	38.57	18	6	25	21	14.7429	9.25714	28.2571	17.7429	2.83901	0.11944	1.95926	2.37209	0.789966	0.861705	-0.412834	0.20095	-2.05441	0.0443756	-0.412834	1	22.2222	41.8605	-19.6382	0	1	0
2015	2	5	150	1211	402	1	46	20	66	30.3	22	9	24	11	21.6061	9.39394	24.3939	10.6061	0.0446965	1	2.45	2.49565	0.941723	0.822451	-0.045652	0.242996	-0.187871	0.852156	-0.045652	0	45	47.8261	-2.82609	0	0	0
2018	2	5	150	1212	403	1	57	23	80	28.75	26	15	31	8	29.2125	11.7875	27.7875	11.2125	2.52061	0.13943	2.6913	2.5	0.73045	0.841555	0.191304	0.18874	1.01358	0.316013	0.191304	0	65.2174	45.614	19.6034	0	0	0
2016	2	5	150	1213	404	1	57	26	83	31.33	35	12	22	14	32.2771	14.7229	24.7229	11.2771	1.69062	0.244878	2.28846	2.60175	0.991293	0.845258	-0.313293	0.224341	-1.3965	0.169856	-0.313293	0	46.1538	61.4035	-15.2497	0	0	0
2017	4	5	151	1214	405	1	37	15	52	28.85	35	9	2	6	31.3077	12.6923	5.69231	2.30769	9.81229	0.00449775	2.45333	3.3973	1.3695	0.594178	-0.943964	0.366847	-2.57318	0.0202922	-0.943964	1	60	94.5946	-34.5946	1	1	1
2018	4	5	151	1214	405	1	39	23	62	37.1	29	10	10	13	24.5323	14.4677	14.4677	8.53226	5.91243	0.0244878	1.90435	2.91538	1.32955	1.01321	-1.01104	0.321216	-3.14753	0.00324134	-1.01104	1	43.4783	74.359	-30.8807	1	1	1
2018	2	5	152	347	406	1	55	23	78	29.49	38	15	17	8	37.3718	15.6282	17.6282	7.37179	0.111733	0.812594	2.73913	2.76364	1.00623	0.905204	-0.024506	0.242733	-0.100959	0.920119	-0.024506	0	65.2174	69.0909	-3.87352	0	0	0
2014	1	5	152	354	407	1	49	20	69	28.99	34	9	15	11	30.5362	12.4638	18.4638	7.53623	3.5973	0.095952	2.46	2.9449	0.941667	0.826403	-0.484897	0.241401	-2.00868	0.0531844	-0.484897	0	45	69.3878	-24.3878	0	0	0
2015	1	5	152	1314	408	1	48	23	71	32.39	31	17	17	6	32.4507	15.5493	15.5493	7.4507	0.618009	0.602699	3.00435	2.925	0.962704	0.930454	0.079347	0.24152	0.328532	0.744136	0.079347	0	73.913	64.5833	9.32971	0	0	0
2016	1	5	152	1317	409	1	59	23	82	28.05	49	20	10	3	49.6463	19.3537	9.35366	3.64634	0.189231	0.748626	3.0913	3.20339	0.867553	0.799777	-0.112085	0.208723	-0.537004	0.594443	-0.112085	0	86.9565	83.0508	3.90567	0	0	0
2019	2	5	152	1593	410	1	45	29	74	39.19	35	12	10	17	28.5811	18.4189	16.4189	10.5811	10.082	0.0029985	2.25517	3.07556	0.920243	0.835615	-0.820383	0.211467	-3.87948	0.000279287	-0.820383	1	41.3793	77.7778	-36.3985	1	1	1
2018	4	5	153	1198	411	1	32	16	48	33.33	27	15	5	1	28	14	4	2	0.857143	0.65967	3.21875	3.18125	0.479192	0.4915	0.0375	0.147989	0.253397	0.801645	0.0375	0	93.75	84.375	9.375	0	0	0
2016	4	5	153	1316	412	1	29	14	43	32.56	28	12	1	2	26.9767	13.0233	2.02326	0.976744	1.7087	0.237381	3.1	3.56207	1.00614	0.453096	-0.462068	0.281757	-1.63995	0.121019	-0.462068	0	85.7143	96.5517	-10.8374	0	0	0
2016	4	5	154	1305	413	1	53	22	75	29.33	52	18	1	4	49.4667	20.5333	3.53333	1.46667	6.6344	0.0214893	3.11818	3.4434	0.556893	0.394437	-0.325215	0.130508	-2.49192	0.0184327	-0.325215	1	81.8182	98.1132	-16.295	1	1	1
2018	4	5	155	931	414	1	29	12	41	29.27	23	10	6	2	23.3415	9.65854	5.65854	2.34146	0.0874695	1	2.675	2.97241	0.998294	0.580576	-0.297413	0.307689	-0.966604	0.349934	-0.297413	0	83.3333	79.3103	4.02299	0	0	0
2015	1	5	156	277	415	1	21	11	32	34.38	20	10	1	1	19.6875	10.3125	1.3125	0.6875	0.23088	1	3.06364	3.02857	0.469623	0.350917	0.035065	0.160977	0.217826	0.830315	0.035065	0	90.9091	95.2381	-4.329	0	0	0
2018	2	5	157	778	416	1	36	24	60	40	30	21	6	3	30.6	20.4	5.4	3.6	0.196078	0.727136	3.10833	3.325	0.534803	0.648239	-0.216667	0.15359	-1.41068	0.163941	-0.216667	0	87.5	83.3333	4.16667	0	0	0
2019	2	5	157	779	417	1	38	16	54	29.63	34	11	4	5	31.6667	13.3333	6.33333	2.66667	3.48158	0.10045	2.8375	3.34474	0.679093	0.597154	-0.507236	0.195466	-2.59501	0.0155298	-0.507236	1	68.75	89.4737	-20.7237	0	1	0
2016	2	5	158	1312	418	1	40	25	65	38.46	39	24	1	1	38.7692	24.2308	1.23077	0.769231	0.116071	1	3.812	3.8975	0.445646	0.359834	-0.0855	0.10574	-0.808585	0.423191	-0.0855	0	96	97.5	-1.5	0	0	0
2016	1	5	159	1498	419	1	42	20	62	32.26	30	19	12	1	33.1935	15.8065	8.80645	4.19355	4.54259	0.0474763	3.52	3.11429	0.611814	1.17982	0.405715	0.227724	1.78161	0.0799202	0.405715	1	95	71.4286	23.5714	1	1	1
2017	1	5	159	1498	419	1	55	23	78	29.49	51	18	4	5	48.6538	20.3462	6.34615	2.65385	3.32518	0.121439	3.35217	3.57636	0.903463	0.794417	-0.22419	0.21671	-1.03451	0.307619	-0.22419	0	78.2609	92.7273	-14.4664	0	0	0
2016	2	5	160	1498	420	1	40	20	60	33.33	38	19	2	1	38	19	2	1	0	1	3.49	3.4375	0.549545	0.516243	0.0525	0.147522	0.35588	0.724005	0.0525	0	95	95	0	0	0	0
2017	2	5	160	1498	420	1	54	23	77	29.87	53	20	1	3	51.1948	21.8052	2.80519	1.19481	4.10219	0.0809595	3.46087	3.69444	0.859037	0.515209	-0.233575	0.192354	-1.2143	0.234439	-0.233575	0	86.9565	98.1481	-11.1916	0	0	0
2018	4	5	161	1936	421	1	25	10	35	28.57	23	8	2	2	22.1429	8.85714	2.85714	1.14286	1.01613	0.571214	2.95	3.272	0.395109	0.49034	-0.322	0.158835	-2.02727	0.0557866	-0.322	0	80	92	-12	0	0	0
2016	4	5	161	1937	422	1	33	17	50	34	21	7	12	10	18.48	9.52	14.52	7.48	2.29703	0.151424	2.54706	2.8697	0.779517	0.842795	-0.322638	0.239308	-1.34821	0.186308	-0.322638	0	41.1765	63.6364	-22.4599	0	0	0
2017	4	5	161	1938	423	1	51	21	72	29.17	39	13	12	8	36.8333	15.1667	14.1667	5.83333	1.57311	0.265867	2.55238	2.87647	0.7827	0.740429	-0.32409	0.199805	-1.62203	0.113639	-0.32409	0	61.9048	76.4706	-14.5658	0	0	0
2019	1	5	162	466	424	1	56	25	81	30.86	39	18	17	7	39.4074	17.5926	16.5926	7.40741	0.0460573	1	2.848	2.91607	0.720023	0.949407	-0.068071	0.19192	-0.354684	0.724071	-0.068071	0	72	69.6429	2.35714	0	0	0
2018	1	5	162	468	425	1	42	27	69	39.13	32	16	10	11	29.2174	18.7826	12.7826	8.21739	2.22525	0.17991	2.8	2.97619	0.826019	0.669477	-0.17619	0.189584	-0.929351	0.357431	-0.17619	0	59.2593	76.1905	-16.9312	0	0	0
2014	1	5	162	1204	426	1	38	15	53	28.3	36	13	2	2	35.1321	13.8679	2.86792	1.13208	1.00383	0.561719	3.12	3.24737	0.671033	0.484203	-0.127368	0.190234	-0.669535	0.510801	-0.127368	0	86.6667	94.7368	-8.07018	0	0	0
2016	1	5	162	1206	427	1	43	17	60	28.33	41	15	2	2	40.1333	15.8667	2.86667	1.13333	0.990815	0.574713	3.30588	3.40465	1.03469	0.539821	-0.098769	0.264107	-0.373973	0.712451	-0.098769	0	88.2353	95.3488	-7.11354	0	0	0
2018	4	5	163	1184	428	1	27	14	41	34.15	20	10	7	4	19.7561	10.2439	7.2439	3.7561	0.0328684	1	2.87857	2.90741	1.06712	0.825519	-0.028836	0.326463	-0.0883284	0.930441	-0.028836	0	71.4286	74.0741	-2.6455	0	0	0
2018	2	5	164	1934	429	1	22	14	36	38.89	20	12	2	2	19.5556	12.4444	2.44444	1.55556	0.233766	1	2.82143	3.25454	0.445798	0.663847	-0.433117	0.185005	-2.34111	0.0252556	-0.433117	1	85.7143	90.9091	-5.19481	0	1	0
2017	1	5	165	1265	430	1	27	15	42	35.71	25	13	2	2	24.4286	13.5714	2.57143	1.42857	0.392982	0.601199	3.14667	3.33704	0.673866	0.549229	-0.190371	0.203581	-0.935111	0.358877	-0.190371	0	86.6667	92.5926	-5.92593	0	0	0
2019	1	5	165	1268	431	1	29	13	42	30.95	25	10	4	3	24.1667	10.8333	4.83333	2.16667	0.557029	0.645677	2.75385	3.3069	0.54101	0.70302	-0.55305	0.19889	-2.78068	0.00931862	-0.55305	1	76.9231	86.2069	-9.28382	0	1	0
2018	1	5	166	676	432	1	43	25	68	36.76	32	16	11	9	30.3529	17.6471	12.6471	7.35294	0.826543	0.418291	2.656	3.12558	0.924698	0.868248	-0.469581	0.227451	-2.06453	0.0444227	-0.469581	1	64	74.4186	-10.4186	0	1	0
2014	1	5	166	678	433	1	36	19	55	34.55	28	12	8	7	26.1818	13.8182	9.81818	5.18182	1.34016	0.347826	2.72105	3.03333	0.8128	0.884469	-0.312281	0.237699	-1.31377	0.196489	-0.312281	0	63.1579	77.7778	-14.6199	0	0	0
2016	2	5	166	679	434	1	44	22	66	33.33	35	18	9	4	35.3333	17.6667	8.66667	4.33333	0.0478955	1	2.95909	3.17045	0.753821	0.844016	-0.211364	0.204986	-1.03111	0.307807	-0.211364	0	81.8182	79.5455	2.27273	0	0	0
2018	4	5	166	1188	435	1	40	27	67	40.3	35	20	5	7	32.8358	22.1642	7.16418	4.83582	1.97626	0.1999	2.80741	3.09	0.864214	0.69607	-0.282593	0.199436	-1.41696	0.162997	-0.282593	0	74.0741	87.5	-13.4259	0	0	0
2016	2	5	167	774	436	1	57	30	87	34.48	41	20	16	10	39.9655	21.0345	17.0345	8.96552	0.259839	0.632184	2.78667	2.85614	0.538025	0.805343	-0.069474	0.145009	-0.479101	0.633172	-0.069474	0	66.6667	71.9298	-5.26316	0	0	0
2017	2	5	167	775	437	1	85	34	119	28.57	64	21	21	13	60.7143	24.2857	24.2857	9.71429	2.17824	0.176912	2.73235	3.03059	0.860134	0.976391	-0.298236	0.181592	-1.64235	0.105094	-0.298236	0	61.7647	75.2941	-13.5294	0	0	0
2018	1	5	167	776	438	1	38	23	61	37.7	22	18	16	5	24.918	15.082	13.082	7.91803	2.63257	0.166417	3.05652	2.69211	0.728527	1.05891	0.364416	0.229311	1.58918	0.117465	0.364416	0	78.2609	57.8947	20.3661	0	0	0
2019	1	5	167	777	439	1	34	15	49	30.61	31	12	3	3	29.8367	13.1633	4.16327	1.83673	1.20992	0.362319	2.9	3.15	0.657919	0.732886	-0.25	0.211317	-1.18306	0.246157	-0.25	0	80	91.1765	-11.1765	0	0	0
2016	2	5	168	1594	440	1	56	23	79	29.11	54	22	2	1	53.8734	22.1266	2.12658	0.873418	0.0269015	1	3.36522	3.51071	0.504172	0.5105	-0.145497	0.125322	-1.16099	0.252283	-0.145497	0	95.6522	96.4286	-0.776398	0	0	0
2018	2	5	168	1595	441	1	29	14	43	32.56	24	7	5	7	20.907	10.093	8.09302	3.90698	5.0362	0.0429785	2.71428	3.28966	0.97575	0.746106	-0.57537	0.2953	-1.94843	0.0651085	-0.57537	1	50	82.7586	-32.7586	1	1	1
2015	2	5	169	1543	442	1	75	38	113	33.63	68	31	7	7	65.708	33.292	9.29204	4.70796	1.91898	0.216392	3.07895	3.29733	0.692882	0.579369	-0.218386	0.130803	-1.66958	0.0998985	-0.218386	0	81.5789	90.6667	-9.08772	0	0	0
2016	2	5	169	1544	443	1	75	33	108	30.56	71	30	4	3	70.1389	30.8611	4.86111	2.13889	0.53382	0.661669	3.25151	3.45867	0.587431	0.520159	-0.207151	0.118593	-1.74673	0.0862606	-0.207151	0	90.9091	94.6667	-3.75758	0	0	0
2016	2	5	170	1183	444	1	28	13	41	31.71	21	9	7	4	20.4878	9.5122	7.5122	3.4878	0.150524	0.732634	2.84615	2.77143	0.867578	1.11251	0.074725	0.319534	0.233856	0.816704	0.074725	0	69.2308	75	-5.76923	0	0	0
2016	1	5	170	1417	445	1	30	15	45	33.33	21	8	9	7	19.3333	9.66667	10.6667	5.33333	1.21228	0.349325	2.35333	2.85333	1.20467	1.17495	-0.5	0.377844	-1.3233	0.19664	-0.5	0	53.3333	70	-16.6667	0	0	0
2013	4	5	171	346	446	0	58	36	94	38.3	29	16	29	20	27.766	17.234	30.234	18.766	0.274729	0.67916	2.15278	2.50862	1.08509	0.945402	-0.355843	0.219354	-1.62223	0.109474	-0.355843	0	44.4444	50	-5.55556	0	0	0
2016	4	5	171	349	447	0	79	37	116	31.9	44	10	35	27	36.7759	17.2241	42.2241	19.7759	8.32399	0.0069965	2.04595	2.55063	1.00543	0.95741	-0.504687	0.197292	-2.55807	0.0127772	-0.504687	1	27.027	55.6962	-28.6692	1	1	1
2017	4	5	171	350	448	0	51	46	97	47.42	29	17	22	29	24.1856	21.8144	26.8144	24.1856	3.8437	0.071964	1.96739	2.68431	0.958715	0.899638	-0.716922	0.189343	-3.78637	0.000271638	-0.716922	1	36.9565	56.8627	-19.9062	0	1	0
2018	4	5	171	352	449	0	60	33	93	35.48	25	13	35	20	24.5161	13.4839	35.4839	19.5161	0.0455089	1	2.40606	2.39833	1.02132	1.05115	0.007727	0.22366	0.0345479	0.972542	0.007727	0	39.3939	41.6667	-2.27273	0	0	0
2014	4	5	171	353	450	0	90	36	126	28.57	44	15	46	21	42.1429	16.8571	47.8571	19.1429	0.538679	0.558221	2.23611	2.41	1.07787	0.953061	-0.173889	0.205827	-0.844831	0.401672	-0.173889	0	41.6667	48.8889	-7.22222	0	0	0
2018	1	5	172	1593	451	0	41	31	72	43.06	35	19	6	12	30.75	23.25	10.25	7.75	5.45712	0.0254873	2.83871	3.23658	0.787688	0.689114	-0.397876	0.177755	-2.23834	0.0289371	-0.397876	1	61.2903	85.3659	-24.0755	1	1	1
2019	1	5	172	1593	451	0	43	27	70	38.57	36	22	7	5	35.6286	22.3714	7.37143	4.62857	0.0585603	1	3.12963	3.10465	0.71512	0.703716	0.024978	0.17452	0.143124	0.886718	0.024978	0	81.4815	83.7209	-2.23945	0	0	0
2017	1	5	172	1594	452	0	63	33	96	34.38	54	20	9	13	48.5625	25.4375	14.4375	7.5625	7.72864	0.0069965	2.71212	3.05238	0.727477	0.570754	-0.340259	0.145629	-2.33647	0.0232715	-0.340259	1	60.6061	85.7143	-25.1082	1	1	1
2014	1	5	172	1596	453	0	60	29	89	32.58	48	15	12	14	42.4719	20.5281	17.5281	8.47191	7.55887	0.0104948	2.6	3.02	1.00995	0.720122	-0.42	0.209321	-2.00649	0.051234	-0.42	1	51.7241	80	-28.2759	1	1	1
2015	1	5	172	1597	454	0	76	30	106	28.3	63	24	13	6	62.3774	24.6226	13.6226	5.37736	0.122514	0.776612	2.93	3.07105	0.862294	0.85772	-0.141052	0.185648	-0.759783	0.450754	-0.141052	0	80	82.8947	-2.89474	0	0	0
2019	2	5	173	9	455	0	40	26	66	39.39	26	14	14	12	24.2424	15.7576	15.7576	10.2424	0.821095	0.441279	2.63462	2.7775	1.1468	0.839563	-0.142885	0.26116	-0.547117	0.587182	-0.142885	0	53.8462	65	-11.1538	0	0	0
2018	2	5	173	1436	456	0	43	34	77	44.16	31	12	12	22	24.013	18.987	18.987	15.013	10.427	0.00349825	2.26176	2.96512	0.923765	0.689335	-0.703352	0.190129	-3.69934	0.000474279	-0.703352	1	35.2941	72.093	-36.7989	1	1	1
2017	2	5	173	1437	457	0	66	32	98	32.65	41	13	25	19	36.3673	17.6327	29.6327	14.3673	4.02529	0.0529735	2.3	2.62879	0.772929	0.979602	-0.328787	0.182234	-1.80421	0.0751567	-0.328787	0	40.625	62.1212	-21.4962	0	0	0
2014	1	5	173	1438	458	0	56	25	81	30.86	31	15	25	10	31.8025	14.1975	24.1975	10.8025	0.15183	0.816092	2.66	2.64286	1.01776	0.910116	0.017143	0.237117	0.0722976	0.942709	0.017143	0	60	55.3571	4.64286	0	0	0
2017	1	5	174	1418	459	0	16	13	29	44.83	15	8	1	5	12.6897	10.3103	3.31034	2.68966	4.53529	0.0624688	2.46923	3.41875	1.40201	0.578756	-0.94952	0.414895	-2.28858	0.0367038	-0.94952	1	61.5385	93.75	-32.2115	0	1	0
2018	1	5	174	1419	460	0	15	13	28	46.43	12	10	3	3	11.7857	10.2143	3.21429	2.78571	0.0391608	1	2.87692	2.96	0.474612	1.07889	-0.083077	0.308103	-0.26964	0.790227	-0.083077	0	76.9231	80	-3.07692	0	0	0
2017	2	5	175	1187	461	0	16	12	28	42.86	9	5	7	7	8	6	8	6	0.583333	0.688656	2.25	2.6	1.26455	1.05704	-0.35	0.450656	-0.776645	0.445921	-0.35	0	41.6667	56.25	-14.5833	0	0	0
2018	2	5	175	1187	461	0	14	13	27	48.15	12	9	2	4	10.8889	10.1111	3.11111	2.88889	1.05965	0.407796	2.54615	3.34286	0.964033	0.729293	-0.796704	0.330877	-2.40785	0.0247359	-0.796704	1	69.2308	85.7143	-16.4835	0	1	0
2016	4	6	176	164	462	1	109	47	156	30.13	59	25	50	22	58.6923	25.3077	50.3077	21.6923	0.0116003	1	2.28511	2.36697	1.32714	1.3607	-0.081866	0.233368	-0.350802	0.726562	-0.081866	0	53.1915	54.1284	-0.936951	0	0	0
2019	4	6	176	760	463	1	91	41	132	31.06	70	30	21	11	68.9394	31.0606	22.0606	9.93939	0.216698	0.663668	2.81951	3.06923	0.995796	0.811951	-0.249718	0.177286	-1.40856	0.163733	-0.249718	0	73.1707	76.9231	-3.75235	0	0	0
2014	4	6	176	979	464	1	103	41	144	28.47	68	23	35	18	65.0903	25.9097	37.9097	15.0903	1.24123	0.337331	2.51463	2.8466	1.12284	1.14205	-0.331967	0.208359	-1.59324	0.115326	-0.331967	0	56.0976	66.0194	-9.92186	0	0	0
2017	4	6	176	1929	465	1	117	50	167	29.94	96	34	21	16	91.0778	38.9222	25.9222	11.0778	4.01014	0.0649675	2.762	3.12649	0.910234	0.897064	-0.364495	0.153129	-2.38031	0.0193733	-0.364495	1	68	82.0513	-14.0513	0	1	0
2018	4	6	176	1929	465	1	89	51	140	36.43	68	38	21	13	67.3857	38.6143	21.6143	12.3857	0.0632965	0.829085	2.97451	2.98202	0.780729	1.07403	-0.007513	0.157838	-0.0475995	0.962108	-0.007513	0	74.5098	76.4045	-1.89469	0	0	0
2015	2	6	177	441	466	1	26	16	42	38.1	21	9	5	7	18.5714	11.4286	7.42857	4.57143	2.91779	0.165417	2.80625	3.06923	0.721543	0.907202	-0.26298	0.253364	-1.03795	0.305986	-0.26298	0	56.25	80.7692	-24.5192	0	0	0
2014	1	6	177	442	467	1	34	20	54	37.04	25	18	9	2	27.0741	15.9259	6.92593	4.07407	2.10601	0.178911	3.41	3.05294	0.587501	1.02106	0.357059	0.21891	1.63108	0.108918	0.357059	0	90	73.5294	16.4706	0	0	0
2017	2	6	177	844	468	1	50	33	83	39.76	34	29	16	4	37.9518	25.0482	12.0482	7.95181	4.29508	0.0684658	3.21515	2.7	0.601104	1.22807	0.515151	0.202762	2.54067	0.0131104	0.515151	1	87.8788	68	19.8788	0	1	0
2018	2	6	177	844	468	1	63	30	93	32.26	51	22	12	8	49.4516	23.5484	13.5484	6.45161	0.698865	0.425787	2.95	3.07143	0.793399	0.970439	-0.121428	0.189555	-0.640594	0.523917	-0.121428	0	73.3333	80.9524	-7.61905	0	0	0
2016	2	6	177	1328	469	1	45	23	68	33.82	26	14	19	9	26.4706	13.5294	18.5294	9.47059	0.060069	1	2.60869	2.63778	1.20564	1.05879	-0.029082	0.296834	-0.0979741	0.922446	-0.029082	0	60.8696	57.7778	3.09179	0	0	0
2019	1	6	178	1929	470	1	44	29	73	39.73	33	18	11	11	30.7397	20.2603	13.2603	8.73973	1.38818	0.30085	2.82069	2.96818	0.880495	0.825966	-0.147492	0.20552	-0.717653	0.475885	-0.147492	0	62.069	75	-12.931	0	0	0
2019	1	6	179	1125	471	1	73	34	107	31.78	70	28	3	6	66.8598	31.1402	6.14019	2.85981	5.51813	0.025987	3.05882	3.37397	0.58833	0.501117	-0.315149	0.116706	-2.70036	0.00913856	-0.315149	1	82.3529	95.8904	-13.5375	1	1	1
2020	1	6	179	1125	471	1	61	36	97	37.11	60	34	1	2	59.1134	34.8866	1.8866	1.1134	1.15848	0.574713	3.44722	3.62131	0.497701	0.387348	-0.174089	0.0966456	-1.80131	0.0766771	-0.174089	0	94.4444	98.3607	-3.91621	0	0	0
2017	1	6	179	1864	472	1	56	28	84	33.33	37	26	19	2	42	21	14	7	7.14286	0.015992	3.15714	2.79821	0.793225	1.23059	0.358928	0.222517	1.61304	0.110848	0.358928	1	92.8571	66.0714	26.7857	1	1	1
2018	1	6	179	1864	472	1	59	29	88	32.95	44	22	15	7	44.25	21.75	14.75	7.25	0.017144	1	3.11379	3.01186	0.726894	0.891161	0.101929	0.17799	0.572669	0.568786	0.101929	0	75.8621	74.5763	1.2858	0	0	0
2016	2	6	180	1	473	1	20	13	33	39.39	9	8	11	5	10.303	6.69697	9.69697	6.30303	0.862797	0.505247	2.60769	2.595	0.722797	0.680151	0.012692	0.25163	0.0504391	0.960179	0.012692	0	61.5385	45	16.5385	0	0	0
2014	1	6	181	1261	474	1	110	43	153	28.1	75	18	35	25	66.8627	26.1373	43.1373	16.8627	8.98535	0.00449775	2.28372	2.85182	1.03623	0.876893	-0.568098	0.178779	-3.17766	0.00224936	-0.568098	1	41.8605	68.1818	-26.3214	1	1	1
2019	4	6	182	47	475	1	106	52	158	32.91	70	29	36	23	66.4177	32.5823	39.5823	19.4177	1.57215	0.226387	2.44423	2.86226	0.967393	0.827901	-0.418034	0.156408	-2.67272	0.00895437	-0.418034	1	55.7692	66.0377	-10.2685	0	1	0
2018	4	6	182	1107	476	1	101	58	159	36.48	63	25	38	33	55.8994	32.1006	45.1006	25.8994	5.53726	0.0214893	2.32759	2.83168	0.913792	0.883055	-0.504097	0.148719	-3.38958	0.000958243	-0.504097	1	43.1034	62.3762	-19.2728	1	1	1
2019	1	6	183	50	477	1	80	52	132	39.39	57	33	23	19	54.5455	35.4545	25.4545	16.5455	0.881209	0.430285	2.66538	2.8525	0.842239	0.871486	-0.187116	0.152103	-1.23019	0.221208	-0.187116	0	63.4615	71.25	-7.78846	0	0	0
2018	1	6	183	1401	478	1	73	34	107	31.78	51	22	22	12	49.8037	23.1963	23.1963	10.8037	0.284577	0.664168	2.86176	2.93425	0.96735	0.766163	-0.072482	0.188583	-0.38435	0.702256	-0.072482	0	64.7059	69.863	-5.15713	0	0	0
2019	1	6	183	1401	478	1	64	40	104	38.46	50	21	14	19	43.6923	27.3077	20.3077	12.6923	7.46155	0.0134933	2.4175	2.88906	0.992507	0.870161	-0.471562	0.190939	-2.4697	0.0158033	-0.471562	1	52.5	78.125	-25.625	1	1	1
2020	1	6	183	1401	478	1	108	56	164	34.15	91	42	17	14	87.5854	45.4146	20.4146	10.5854	2.0625	0.194903	2.94107	3.15463	0.637831	0.621632	-0.213558	0.104129	-2.0509	0.0426761	-0.213558	1	75	84.2593	-9.25926	0	1	0
2019	2	6	184	646	479	1	68	37	105	35.24	46	13	22	24	38.2095	20.7905	29.7905	16.2095	10.2891	0.0009995	2.2027	2.88382	0.784392	0.722271	-0.681121	0.155887	-4.36934	4.3e-05	-0.681121	1	35.1351	67.6471	-32.5119	1	1	1
2019	2	6	184	1286	480	1	67	44	111	39.64	22	14	45	30	21.7297	14.2703	45.2703	29.7297	0.0125509	1	2.12727	2.22537	0.902803	0.758256	-0.098101	0.164637	-0.595863	0.552933	-0.098101	0	31.8182	32.8358	-1.01764	0	0	0
2018	4	6	185	1196	481	1	29	17	46	36.96	23	14	6	3	23.3261	13.6739	5.67391	3.32609	0.0630448	1	2.95294	3.13793	0.490048	0.83041	-0.18499	0.194692	-0.950168	0.347219	-0.18499	0	82.3529	79.3103	3.0426	0	0	0
2019	4	6	185	1197	482	1	23	12	35	34.29	9	4	14	8	8.54286	4.45714	14.4571	7.54286	0.11351	1	2.16667	2.48261	1.13725	0.70881	-0.315942	0.36003	-0.877543	0.393514	-0.315942	0	33.3333	39.1304	-5.7971	0	0	0
2020	1	6	186	256	483	1	26	15	41	36.59	25	14	1	1	24.7317	14.2683	1.26829	0.731707	0.163083	1	3.46667	3.49231	0.636583	0.489018	-0.025641	0.190298	-0.134741	0.893958	-0.025641	0	93.3333	96.1538	-2.82051	0	0	0
2014	1	6	187	646	484	1	16	12	28	42.86	15	10	1	2	14.2857	10.7143	1.71429	1.28571	0.777778	0.555222	2.86667	3.36875	0.497874	0.433157	-0.502084	0.179953	-2.79008	0.0107111	-0.502084	1	83.3333	93.75	-10.4167	0	1	0
2020	1	6	187	1109	485	1	39	20	59	33.9	37	15	2	5	34.3729	17.6271	4.62712	2.37288	4.99252	0.0394803	3.195	3.47692	0.754966	0.645006	-0.281923	0.197904	-1.42454	0.16353	-0.281923	1	75	94.8718	-19.8718	1	1	1
2019	1	6	187	1110	486	1	39	16	55	29.09	32	15	7	1	33.3273	13.6727	5.67273	2.32727	1.24921	0.397301	3.14375	3.0641	0.467574	0.724564	0.079648	0.164698	0.4836	0.631138	0.079648	0	93.75	82.0513	11.6987	0	0	0
2019	2	6	188	700	487	1	27	18	45	40	21	13	6	5	20.4	13.6	6.6	4.4	0.180481	0.721139	2.79444	3.11111	0.747916	0.86484	-0.316667	0.242443	-1.30615	0.198958	-0.316667	0	72.2222	77.7778	-5.55556	0	0	0
2015	4	6	189	148	488	1	34	14	48	29.17	31	12	3	2	30.4583	12.5417	3.54167	1.45833	0.317061	0.622689	3.16429	3.32353	0.556924	0.847119	-0.159244	0.207992	-0.765624	0.448821	-0.159244	0	85.7143	91.1765	-5.46218	0	0	0
2017	4	6	189	148	488	1	30	18	48	37.5	20	16	10	2	22.5	13.5	7.5	4.5	2.96296	0.174913	3.18333	2.94333	0.563863	0.918275	0.24	0.213942	1.1218	0.267776	0.24	0	88.8889	66.6667	22.2222	0	0	0
2018	4	6	189	148	488	1	40	18	58	31.03	30	13	10	5	29.6552	13.3448	10.3448	4.65517	0.0499569	1	2.9	3.055	0.691971	0.929281	-0.155	0.219523	-0.706076	0.483919	-0.155	0	72.2222	75	-2.77778	0	0	0
2014	4	6	190	1196	489	1	18	13	31	41.94	13	9	5	4	12.7742	9.22581	5.22581	3.77419	0.0327851	1	2.95385	3.00556	0.757865	0.940258	-0.051709	0.305446	-0.16929	0.866761	-0.051709	0	69.2308	72.2222	-2.99145	0	0	0
2016	1	6	191	281	490	1	17	11	28	39.29	10	6	7	5	9.71429	6.28571	7.28571	4.71429	0.0499109	1	2.47273	2.65294	0.778577	0.779517	-0.180214	0.301416	-0.597892	0.556152	-0.180214	0	54.5455	58.8235	-4.27807	0	0	0
2020	1	6	191	281	490	1	21	15	36	41.67	14	7	7	8	12.25	8.75	8.75	6.25	1.44	0.311844	2.4	2.90952	1.16312	0.825775	-0.509523	0.350232	-1.45482	0.158815	-0.509523	0	46.6667	66.6667	-20	0	0	0
2013	4	6	192	51	491	0	206	100	306	32.68	129	39	77	61	113.098	54.902	92.902	45.098	15.1709	0.00049975	2.108	2.76748	1.09154	0.931383	-0.659475	0.126986	-5.19327	5.82e-07	-0.659475	1	39	62.6214	-23.6214	1	1	1
2014	4	6	192	51	491	0	90	43	133	32.33	51	19	39	24	47.3684	22.6316	42.6316	20.3684	1.81801	0.184908	2.29302	2.66555	1.0718	1.03946	-0.372532	0.196776	-1.89318	0.061925	-0.372532	0	44.186	56.6667	-12.4806	0	0	0
2015	4	6	192	51	491	0	236	176	412	42.72	153	74	83	102	130.029	96.9709	105.971	79.0291	21.1556	0.00049975	2.19432	2.77881	1.06104	1.00024	-0.584495	0.103131	-5.66752	2.95e-08	-0.584495	1	42.0455	64.8305	-22.7851	1	1	1
2017	4	6	192	51	491	0	209	151	360	41.94	120	82	89	69	117.272	84.7278	91.7278	66.2722	0.344662	0.6002	2.56225	2.68708	0.986289	1.00368	-0.12483	0.106123	-1.17627	0.240342	-0.12483	0	54.3046	57.4163	-3.11163	0	0	0
2017	4	6	192	51	491	0	254	136	390	34.87	157	56	97	80	138.723	74.2769	115.277	61.7231	15.2151	0.00049975	2.25	2.68465	1.00856	1.08159	-0.434645	0.109932	-3.95377	9.65e-05	-0.434645	1	41.1765	61.811	-20.6346	1	1	1
2018	4	6	192	51	491	0	253	139	392	35.46	164	70	89	69	151.026	82.9745	101.974	56.0255	7.79885	0.0089955	2.45324	2.83676	1.00825	0.92785	-0.383521	0.103519	-3.70483	0.000257478	-0.383521	1	50.3597	64.8221	-14.4624	1	1	1
2018	4	6	192	51	491	0	244	148	392	37.76	175	67	69	81	150.633	91.3673	93.3673	56.6327	27.2845	0.00049975	2.22567	2.90082	1.05734	0.814932	-0.675144	0.101369	-6.66026	1.7e-10	-0.675144	1	45.2703	71.7213	-26.451	1	1	1
2013	4	6	192	147	492	0	278	162	440	36.82	169	55	109	107	141.527	82.4727	136.473	79.5273	29.5053	0.00049975	2.1179	2.63597	1.0021	1.00788	-0.51807	0.0992615	-5.21924	3.14e-07	-0.51807	1	33.9506	60.7914	-26.8407	1	1	1
2016	4	6	192	147	492	0	281	154	435	35.4	172	67	109	87	154.389	84.6115	126.611	69.3885	12.5944	0.00049975	2.34545	2.70783	0.993317	1.05252	-0.362375	0.101732	-3.56207	0.00042198	-0.362375	1	43.5065	61.21	-17.7035	1	1	1
2013	4	6	192	190	493	0	250	139	389	35.73	139	42	111	97	116.324	64.6761	133.676	74.3239	23.136	0.00049975	1.96259	2.7132	1.21651	1.19205	-0.750611	0.127792	-5.87371	1.2e-08	-0.750611	1	30.2158	55.6	-25.3842	1	1	1
2013	4	6	192	190	493	0	237	149	386	38.6	132	48	105	101	110.518	69.4819	126.482	79.5181	20.269	0.00049975	2.02684	2.65274	1.16362	1.1723	-0.625897	0.122008	-5.12997	5.06e-07	-0.625897	1	32.2148	55.6962	-23.4814	1	1	1
2014	1	6	192	190	493	0	195	164	359	45.68	96	61	99	103	85.2786	71.7214	109.721	92.2786	5.24398	0.0234883	2.13049	2.46974	1.08777	1.14907	-0.339256	0.118262	-2.86867	0.00437061	-0.339256	1	37.1951	49.2308	-12.0356	1	1	1
2014	4	6	192	190	493	0	161	115	276	41.67	96	57	65	58	89.25	63.75	71.75	51.25	2.74925	0.110945	2.37739	2.69876	1.08717	1.05806	-0.321366	0.131267	-2.44818	0.0150703	-0.321366	1	49.5652	59.6273	-10.0621	0	1	0
2014	4	6	192	190	493	0	186	118	304	38.82	118	50	68	68	102.789	65.2105	83.2105	52.7895	12.9618	0.0009995	2.25254	2.74839	1.06086	0.989689	-0.495845	0.12167	-4.07534	6.28e-05	-0.495845	1	42.3729	63.4409	-21.068	1	1	1
2015	4	6	192	207	494	0	151	82	233	35.19	103	32	48	50	87.4893	47.5107	63.5107	34.4893	18.5773	0.00049975	2.28659	2.84305	0.955266	0.920761	-0.556461	0.129395	-4.30049	2.94e-05	-0.556461	1	39.0244	68.2119	-29.1875	1	1	1
2019	4	6	192	282	495	0	228	167	395	42.28	143	79	85	88	128.142	93.8582	99.8582	73.1418	9.30411	0.00249875	2.25808	2.71184	1.01793	0.939674	-0.453759	0.100386	-4.52012	8.54e-06	-0.453759	1	47.3054	62.7193	-15.4139	1	1	1
2016	4	6	192	619	496	0	164	135	299	45.15	104	62	60	73	91.0502	74.9498	72.9498	60.0502	9.17074	0.0049975	2.44074	2.82134	0.836776	0.979531	-0.380601	0.105058	-3.62278	0.000342771	-0.380601	1	45.9259	63.4146	-17.4887	1	1	1
2019	4	6	192	646	497	0	235	160	395	40.51	152	65	83	95	129.101	87.8987	105.899	72.1013	22.2509	0.00049975	2.21437	2.74809	1.08075	0.962561	-0.53371	0.106032	-5.03347	8.12e-07	-0.53371	1	40.625	64.6809	-24.0559	1	1	1
2013	4	6	192	675	498	0	184	122	306	39.87	123	56	61	66	107.634	71.366	76.366	50.634	13.2572	0.00049975	2.35246	2.86141	0.926757	0.911001	-0.508954	0.107473	-4.73565	3.62e-06	-0.508954	1	45.9016	66.8478	-20.9462	1	1	1
2015	4	6	192	785	499	0	118	107	225	47.56	76	41	42	66	61.36	55.64	56.64	51.36	15.3022	0.00049975	2.12336	2.65254	1.07454	0.986032	-0.529178	0.137951	-3.83598	0.000164207	-0.529178	1	38.3178	64.4068	-26.089	1	1	1
2016	1	6	192	785	499	0	23	14	37	37.84	13	0	10	14	8.08108	4.91892	14.9189	9.08108	12.1993	0.00249875	1.47857	2.53478	0.861286	1.32171	-1.05621	0.359082	-2.94142	0.00577898	-1.05621	1	0	56.5217	-56.5217	1	1	1
2016	4	6	192	785	499	0	76	47	123	38.21	45	23	31	24	42.0163	25.9837	33.9837	21.0163	1.24009	0.371814	2.35106	2.73553	1.12421	0.947376	-0.384463	0.196723	-1.95433	0.0539418	-0.384463	0	48.9362	59.2105	-10.2744	0	0	0
2017	1	6	192	785	499	0	100	65	165	39.39	59	27	41	38	52.1212	33.8788	47.8788	31.1212	4.81323	0.035982	2.14923	2.639	1.10172	1.11689	-0.48977	0.176489	-2.77508	0.00628326	-0.48977	1	41.5385	59	-17.4615	1	1	1
2017	2	6	192	785	499	0	68	47	115	40.87	38	11	30	36	28.9739	20.0261	39.0261	26.9739	11.988	0.0009995	1.97447	2.49706	0.938192	1.08118	-0.52259	0.189521	-2.75743	0.00685003	-0.52259	1	23.4043	55.8824	-32.4781	1	1	1
2018	1	6	192	785	499	0	93	88	181	48.62	46	26	47	62	36.9945	35.0055	56.0055	52.9945	7.48737	0.00549725	2.03977	2.50968	1.0999	1.27715	-0.469905	0.176879	-2.65665	0.00861178	-0.469905	1	29.5455	49.4624	-19.9169	1	1	1
2019	1	6	192	786	500	0	143	127	270	47.04	93	63	50	64	82.6222	73.3778	60.3778	53.6222	6.56343	0.0129935	2.3126	2.78881	1.1925	1.21285	-0.476213	0.146574	-3.24895	0.00130771	-0.476213	1	49.6063	65.035	-15.4287	1	1	1
2015	4	6	192	1124	501	0	301	127	428	29.67	223	69	78	58	205.355	86.6449	95.6449	40.3551	16.0796	0.00049975	2.37559	2.88173	1.05603	0.897607	-0.506137	0.107041	-4.72844	4.19e-06	-0.506137	1	54.3307	74.0864	-19.7557	1	1	1
2015	3	6	192	1171	502	0	37	27	64	42.19	16	4	21	23	11.5625	8.4375	25.4375	18.5625	5.87176	0.0284858	1.60741	2.33784	1.07343	1.16604	-0.73043	0.281821	-2.59182	0.0120303	-0.73043	1	14.8148	43.2432	-28.4284	1	1	1
2018	4	6	192	1171	502	0	152	109	261	41.76	101	54	51	55	90.2682	64.7318	61.7318	44.2682	7.52245	0.00849575	2.41835	2.79342	0.97422	1.01855	-0.375073	0.12463	-3.00949	0.00289747	-0.375073	1	49.5413	66.4474	-16.9061	1	1	1
2017	4	6	192	1286	503	0	233	160	393	40.71	152	70	81	90	131.618	90.3817	101.382	69.6183	17.8169	0.00049975	2.28875	2.73391	1.00633	0.992129	-0.445155	0.102732	-4.33315	1.94e-05	-0.445155	1	43.75	65.2361	-21.4861	1	1	1
2018	4	6	192	1372	504	0	259	131	390	33.59	164	73	95	58	157.392	79.6077	101.608	51.3923	2.10515	0.15992	2.4603	2.68726	0.917159	0.978941	-0.226953	0.100605	-2.25589	0.0248588	-0.226953	1	55.7252	63.3205	-7.59527	0	1	0
2019	4	6	192	1372	504	0	247	141	388	36.34	169	51	78	90	140.052	79.9485	106.948	61.0515	38.0275	0.00049975	2.08298	2.83806	1.17558	0.933266	-0.755078	0.115445	-6.54057	3.63e-10	-0.755078	1	36.1702	68.4211	-32.2508	1	1	1
2015	4	6	192	1401	505	0	205	153	358	42.74	146	75	59	78	126.55	94.4497	78.4497	58.5503	18.2775	0.00049975	2.44837	2.88293	0.758817	0.897683	-0.43456	0.0877173	-4.9541	1.13e-06	-0.43456	1	49.0196	71.2195	-22.1999	1	1	1
2013	4	6	192	1509	506	0	214	113	327	34.56	136	39	78	74	114.526	60.474	99.474	52.526	25.0666	0.00049975	2.23451	2.77336	0.761668	0.963313	-0.538851	0.0973154	-5.53716	7.13e-08	-0.538851	1	34.5133	63.5514	-29.0381	1	1	1
2014	4	6	192	1509	506	0	277	141	418	33.73	172	58	105	83	152.416	77.5837	124.584	63.4163	16.5858	0.00049975	2.35532	2.71697	0.923149	1.00753	-0.361648	0.0985325	-3.67034	0.000285937	-0.361648	1	41.1348	62.0939	-20.9591	1	1	1
2014	3	6	192	1584	507	0	59	36	95	37.89	39	23	20	13	38.5053	23.4947	20.4947	12.5053	0.0482902	1	2.72778	2.95254	1.07613	0.920898	-0.224765	0.215736	-1.04185	0.301318	-0.224765	0	63.8889	66.1017	-2.21281	0	0	0
2017	3	6	192	1584	507	0	33	21	54	38.89	28	14	5	7	25.6667	16.3333	7.33333	4.66667	2.45455	0.18091	2.88095	3.1303	0.971915	0.637125	-0.249351	0.239338	-1.04184	0.305549	-0.249351	0	66.6667	84.8485	-18.1818	0	0	0
2018	3	6	192	1584	507	0	38	30	68	44.12	31	19	7	11	27.9412	22.0588	10.0588	7.94118	2.8674	0.108946	2.8	3.22632	0.705642	0.698912	-0.426315	0.171617	-2.48411	0.0156982	-0.426315	1	63.3333	81.5789	-18.2456	0	1	0
2019	3	6	192	1584	507	0	28	25	53	47.17	23	19	5	6	22.1887	19.8113	5.81132	5.18868	0.303021	0.732634	2.956	3.14286	0.654523	0.879995	-0.186857	0.211643	-0.882887	0.381568	-0.186857	0	76	82.1429	-6.14286	0	0	0
2020	1	6	192	1585	508	0	191	103	294	35.03	132	49	59	54	117.588	63.4116	73.4116	39.5884	13.1171	0.00149925	2.52136	2.85707	0.650136	0.677876	-0.335709	0.0806815	-4.16092	4.57e-05	-0.335709	1	47.5728	69.1099	-21.5371	1	1	1
2014	1	6	193	51	509	0	258	114	372	30.65	169	39	89	75	144.258	63.7419	113.742	50.2581	31.4097	0.00049975	2.17632	2.76822	0.916158	0.876008	-0.591902	0.101671	-5.82172	2.19e-08	-0.591902	1	34.2105	65.5039	-31.2933	1	1	1
2014	1	6	193	51	509	0	305	119	424	28.07	195	40	110	79	169.045	65.9552	135.955	53.0448	31.8544	0.00049975	2.21092	2.73869	0.91279	0.964883	-0.527764	0.10027	-5.26345	3.28e-07	-0.527764	1	33.6134	63.9344	-30.321	1	1	1
2014	3	6	193	51	509	0	52	31	83	37.35	30	11	22	20	25.6867	15.3133	26.3133	15.6867	3.83218	0.0684658	1.84516	2.50769	1.45484	1.44152	-0.662531	0.328994	-2.01381	0.0483225	-0.662531	1	35.4839	57.6923	-22.2084	0	1	0
2015	1	6	193	51	509	0	293	143	436	32.8	173	40	120	103	143.14	69.8601	149.86	73.1399	37.1325	0.00049975	2.03986	2.60921	0.962255	0.95046	-0.569355	0.0977663	-5.82363	1.58e-08	-0.569355	1	27.972	59.0444	-31.0723	1	1	1
2015	1	6	193	51	509	0	251	99	350	28.29	166	39	85	60	147.014	57.9857	103.986	41.0143	20.9232	0.00049975	2.19091	2.84621	1.05183	0.852816	-0.655306	0.118629	-5.524	1.41e-07	-0.655306	1	39.3939	66.1355	-26.7415	1	1	1
2016	1	6	193	51	509	0	212	128	340	37.65	153	59	59	69	132.188	79.8118	79.8118	48.1882	23.1187	0.00049975	2.35625	2.94198	0.892643	0.822885	-0.585731	0.0970522	-6.03521	5.67e-09	-0.585731	1	46.0938	72.1698	-26.0761	1	1	1
2016	1	6	193	51	509	0	226	119	345	34.49	167	53	59	66	144.116	75.8841	81.8841	43.1159	29.076	0.00049975	2.32185	2.95885	0.98885	0.845188	-0.637001	0.106667	-5.97187	9.9e-09	-0.637001	1	44.5378	73.8938	-29.356	1	1	1
2017	1	6	193	51	509	0	228	116	344	33.72	151	51	77	65	133.884	68.1163	94.1163	47.8837	15.7203	0.0009995	2.2319	2.82237	1.01017	0.922351	-0.590472	0.11193	-5.27538	3.24e-07	-0.590472	1	43.9655	66.2281	-22.2626	1	1	1
2017	3	6	193	51	509	0	43	34	77	44.16	24	8	19	26	17.8701	14.1299	25.1299	19.8701	8.14826	0.00549725	1.41176	2.17209	1.34542	1.27117	-0.760329	0.301361	-2.52299	0.0139446	-0.760329	1	23.5294	55.814	-32.2845	1	1	1
2018	1	6	193	51	509	0	201	140	341	41.06	139	67	62	73	121.425	84.5748	79.5748	55.4252	15.6501	0.00049975	2.47714	2.85025	0.81588	0.853705	-0.373106	0.0915459	-4.07562	5.85e-05	-0.373106	1	47.8571	69.1542	-21.2971	1	1	1
2018	3	6	193	51	509	0	32	29	61	47.54	9	5	23	24	7.34426	6.65574	24.6557	22.3443	1.01906	0.361819	1.64483	2.09375	1.04012	1.00833	-0.448923	0.262827	-1.70806	0.0929734	-0.448923	0	17.2414	28.125	-10.8836	0	0	0
2020	1	6	193	52	510	0	237	104	341	30.5	187	61	50	43	172.364	75.6364	64.6364	28.3636	14.9422	0.00049975	2.60673	3.04937	0.915907	0.759551	-0.442637	0.102472	-4.3196	2.67e-05	-0.442637	1	58.6538	78.903	-20.2491	1	1	1
2018	1	6	193	53	511	0	287	158	445	35.51	168	70	119	88	153.497	84.5034	133.503	73.4966	8.2972	0.0049975	2.34177	2.60941	0.934901	0.994609	-0.267635	0.0947563	-2.82446	0.00501473	-0.267635	1	44.3038	58.5366	-14.2328	1	1	1
2020	1	6	193	55	512	0	249	111	360	30.83	162	47	87	64	144.558	64.4417	104.442	46.5583	16.2719	0.00049975	2.3045	2.84137	0.907984	0.740706	-0.536861	0.0981363	-5.47057	1.5e-07	-0.536861	1	42.3423	65.0602	-22.7179	1	1	1
2015	1	6	193	147	513	0	284	144	428	33.64	143	46	141	98	125.411	63.5888	158.589	80.4112	13.1299	0.00049975	2.03889	2.54155	1.08918	1.07291	-0.502661	0.110867	-4.5339	8.55e-06	-0.502661	1	31.9444	50.3521	-18.4077	1	1	1
2015	1	6	193	147	513	0	172	99	271	36.53	92	31	80	68	78.0664	44.9336	93.9336	54.0664	12.4653	0.00049975	1.99798	2.57791	1.19035	1.05718	-0.579927	0.144258	-4.02007	8.46e-05	-0.579927	1	31.3131	53.4884	-22.1752	1	1	1
2019	1	6	193	147	513	0	263	158	421	37.53	170	65	93	93	146.805	88.1948	116.195	69.8052	22.1021	0.00049975	2.18101	2.82433	0.986414	0.956146	-0.643322	0.098155	-6.55414	2.22e-10	-0.643322	1	41.1392	64.6388	-23.4995	1	1	1
2020	1	6	193	601	514	0	288	145	433	33.49	178	65	110	80	161.626	81.3741	126.374	63.6259	11.2891	0.00049975	2.43448	2.77396	0.842811	0.81355	-0.339476	0.0848349	-4.00161	8.06e-05	-0.339476	1	44.8276	61.8056	-16.978	1	1	1
2018	2	6	193	785	515	0	116	92	208	44.23	72	48	44	44	66.9231	53.0769	49.0769	38.9231	2.05817	0.161419	2.38261	2.52241	0.937334	1.17444	-0.139805	0.146426	-0.954781	0.340807	-0.139805	0	52.1739	62.069	-9.89505	0	0	0
2019	1	6	193	1107	516	0	159	62	221	28.05	100	30	59	32	93.5294	36.4706	65.4706	25.5294	3.87517	0.0674663	2.44193	2.81321	0.909792	0.846819	-0.371272	0.133643	-2.77809	0.0064828	-0.371272	1	48.3871	62.8931	-14.506	0	1	0
2020	1	6	193	1108	517	0	293	148	441	33.56	195	58	98	90	168.093	84.907	124.907	63.093	30.1051	0.00049975	2.29392	2.83072	0.836678	0.770571	-0.536798	0.0821979	-6.53056	3.16e-10	-0.536798	1	39.1892	66.5529	-27.3637	1	1	1
2018	1	6	193	1171	518	0	97	55	152	36.18	64	21	33	34	54.2434	30.7566	42.7566	24.2434	11.0027	0.00149925	2.18545	2.72371	0.954603	1.10149	-0.538257	0.170519	-3.15659	0.00199759	-0.538257	1	38.1818	65.9794	-27.7976	1	1	1
2014	1	6	193	1286	519	0	54	25	79	31.65	37	7	17	18	30.0759	13.9241	23.9241	11.0759	11.3697	0.001999	1.876	2.85926	1.05565	0.985464	-0.983259	0.25012	-3.93115	0.000295322	-0.983259	1	28	68.5185	-40.5185	1	1	1
2015	1	6	193	1286	519	0	37	33	70	47.14	19	8	18	25	14.2714	12.7286	22.7286	20.2714	5.41011	0.0224888	2.01515	2.70811	0.878963	0.878881	-0.692957	0.210447	-3.29279	0.00158514	-0.692957	1	24.2424	51.3514	-27.1089	1	1	1
2016	1	6	193	1286	519	0	171	134	305	43.93	112	55	59	79	93.6295	73.3705	77.3705	60.6295	18.132	0.00049975	2.30373	2.87076	1.01488	0.932844	-0.567029	0.113028	-5.01671	9.47e-07	-0.567029	1	41.0448	65.4971	-24.4523	1	1	1
2017	1	6	193	1286	519	0	215	132	347	38.04	178	84	37	48	162.334	99.6657	52.6657	32.3343	16.2239	0.00049975	2.72576	3.12512	0.932993	0.820145	-0.399359	0.0986056	-4.05006	6.83e-05	-0.399359	1	63.6364	82.7907	-19.1543	1	1	1
2014	1	6	193	1319	520	0	293	131	424	30.9	189	48	104	83	163.776	73.2241	129.224	57.7759	28.5101	0.00049975	2.28702	2.78805	0.981239	0.91072	-0.501032	0.100899	-4.96568	1.32e-06	-0.501032	1	36.6412	64.5051	-27.8639	1	1	1
2014	1	6	193	1319	520	0	189	146	335	43.58	112	54	77	92	93.6537	72.3463	95.3463	73.6537	16.3463	0.00049975	2.08904	2.58307	1.08794	1.17248	-0.494027	0.124018	-3.98351	8.4e-05	-0.494027	1	36.9863	59.2593	-22.273	1	1	1
2015	2	6	193	1319	520	0	157	139	296	46.96	90	60	67	79	79.5608	70.4392	77.4392	68.5608	5.91357	0.0164918	2.17698	2.68089	1.19942	1.10111	-0.503913	0.134433	-3.74843	0.000215874	-0.503913	1	43.1655	57.3248	-14.1594	1	1	1
2016	1	6	193	1319	520	0	307	140	447	31.32	220	68	87	72	197.799	90.2013	109.201	49.7987	22.3679	0.00049975	2.35786	2.93485	1.17743	1.00371	-0.576996	0.114822	-5.02515	9.97e-07	-0.576996	1	48.5714	71.6612	-23.0898	1	1	1
2014	1	6	193	1401	521	0	309	141	450	31.33	203	59	106	82	179.907	82.0933	129.093	58.9067	22.6451	0.00049975	2.39929	2.79838	0.71609	0.882053	-0.399091	0.0784514	-5.08711	6.12e-07	-0.399091	1	41.844	65.6958	-23.8518	1	1	1
2019	1	6	193	1584	522	0	222	107	329	32.52	175	62	47	45	159.921	77.079	62.079	29.921	15.6337	0.00049975	2.63084	3.02342	0.722732	0.740118	-0.392582	0.0857272	-4.57943	7.91e-06	-0.392582	1	57.9439	78.8288	-20.8849	1	1	1
2017	1	6	193	1635	523	0	315	133	448	29.69	254	87	61	46	239.766	101.234	75.2344	31.7656	11.9182	0.00149925	2.77895	3.1873	0.851652	0.77757	-0.408354	0.0858655	-4.75574	3.5e-06	-0.408354	1	65.4135	80.6349	-15.2214	1	1	1
2018	2	6	194	1	524	0	18	15	33	45.45	12	8	6	7	10.9091	9.09091	7.09091	5.90909	0.609231	0.482759	2.76	3.19444	1.00271	0.930826	-0.434444	0.339358	-1.28019	0.21062	-0.434444	0	53.3333	66.6667	-13.3333	0	0	0
2015	2	6	194	26	525	0	124	79	203	38.92	60	31	64	48	55.5862	35.4138	68.4138	43.5862	1.63231	0.236882	2.25949	2.49274	0.964966	1.01478	-0.233248	0.141745	-1.64555	0.101678	-0.233248	0	39.2405	48.3871	-9.14659	0	0	0
2018	2	6	194	48	526	0	150	108	258	41.86	95	57	55	51	88.3721	63.6279	61.6279	44.3721	2.89033	0.09995	2.33704	2.71267	1.02169	0.928324	-0.375629	0.124139	-3.02587	0.00277863	-0.375629	1	52.7778	63.3333	-10.5556	0	1	0
2013	4	6	194	51	527	0	101	80	181	44.2	43	24	58	56	37.3867	29.6133	63.6133	50.3867	3.02744	0.0884558	1.85375	2.16535	1.22205	1.11026	-0.311596	0.175705	-1.7734	0.0780468	-0.311596	0	30	42.5743	-12.5743	0	0	0
2014	4	6	194	51	527	0	89	56	145	38.62	43	12	46	44	33.7586	21.2414	55.2414	34.7586	10.5534	0.0009995	1.66786	2.2955	1.16574	1.06204	-0.627648	0.192199	-3.26562	0.00146067	-0.627648	1	21.4286	48.3146	-26.886	1	1	1
2015	2	6	194	51	527	0	232	100	332	30.12	149	36	83	64	129.277	55.7229	102.723	44.2771	22.562	0.00049975	2.159	2.75948	1.11284	0.951734	-0.600482	0.127626	-4.70502	5.36e-06	-0.600482	1	36	64.2241	-28.2241	1	1	1
2016	2	6	194	51	527	0	166	96	262	36.64	108	43	58	53	95.6718	55.3282	70.3282	40.6718	10.2336	0.00349825	2.35312	2.7506	1.03963	1.10436	-0.397477	0.136403	-2.914	0.0039579	-0.397477	1	44.7917	65.0602	-20.2686	1	1	1
2016	2	6	194	51	527	0	171	108	279	38.71	114	42	57	66	95.6129	60.3871	75.3871	47.6129	20.72	0.00049975	2.14722	2.84386	1.09855	1.0529	-0.696637	0.13288	-5.24258	3.7e-07	-0.696637	1	38.8889	66.6667	-27.7778	1	1	1
2017	2	6	194	51	527	0	215	113	328	34.45	136	57	79	56	126.509	66.4909	88.4909	46.5091	5.02139	0.0354823	2.23894	2.62605	1.12753	1.11064	-0.387108	0.130338	-2.97003	0.00330087	-0.387108	1	50.4425	63.2558	-12.8133	1	1	1
2018	2	6	194	51	527	0	244	121	365	33.15	169	57	75	64	151.079	74.9205	92.9205	46.0795	16.8377	0.00049975	2.14545	2.88156	1.22222	1.01747	-0.736103	0.128797	-5.71523	3.83e-08	-0.736103	1	47.1074	69.2623	-22.1549	1	1	1
2014	1	6	194	190	528	0	245	97	342	28.36	148	51	97	46	142.558	56.4415	102.442	40.5585	1.75143	0.221889	2.44845	2.67673	1.03099	1.1356	-0.228281	0.127365	-1.79234	0.0746454	-0.228281	0	52.5773	60.4082	-7.83084	0	0	0
2014	1	6	194	190	528	0	191	95	286	33.22	118	40	73	55	105.517	52.4825	85.4825	42.5175	9.93295	0.00249875	2.15474	2.73298	1.17652	1.06475	-0.578248	0.1432	-4.03805	8.1e-05	-0.578248	1	42.1053	61.7801	-19.6748	1	1	1
2015	2	6	194	190	528	0	220	105	325	32.31	158	57	62	48	145.538	69.4615	74.4615	35.5385	9.75776	0.00349825	2.43619	2.88636	1.06094	0.960068	-0.450173	0.122105	-3.68676	0.00029726	-0.450173	1	54.2857	71.8182	-17.5325	1	1	1
2017	2	6	194	754	529	0	234	104	338	30.77	128	48	106	56	121.846	54.1538	112.154	49.8462	2.10749	0.150425	2.41923	2.70598	0.857528	0.820582	-0.286752	0.0997412	-2.87496	0.00450173	-0.286752	1	46.1538	54.7009	-8.54701	0	1	0
2017	3	6	194	785	530	0	93	81	174	46.55	44	26	49	55	37.4138	32.5862	55.5862	48.4138	4.16696	0.045977	1.98025	2.34946	1.03964	1.04264	-0.369216	0.158218	-2.33359	0.0207955	-0.369216	1	32.0988	47.3118	-15.2131	1	1	1
2015	3	6	194	1171	531	0	151	143	294	48.64	78	54	73	89	67.7959	64.2041	83.2041	78.7959	5.73044	0.0164918	2.05175	2.5298	1.01848	0.866933	-0.478053	0.110595	-4.32257	2.15e-05	-0.478053	1	37.7622	51.6556	-13.8934	1	1	1
2019	2	6	194	1359	532	0	159	101	260	38.85	88	40	71	61	78.2769	49.7231	80.7231	51.2769	6.12386	0.0169915	2.14752	2.60629	1.04131	0.99884	-0.458765	0.130425	-3.51747	0.000535705	-0.458765	1	39.604	55.3459	-15.742	1	1	1
2014	3	6	194	1401	533	0	199	140	339	41.3	160	101	39	39	153.212	107.788	45.7876	32.2124	3.16458	0.0974513	2.84786	3.09598	0.631256	0.713211	-0.248122	0.0735014	-3.37575	0.000826908	-0.248122	1	72.1429	80.402	-8.25915	0	1	0
2016	2	6	194	1407	534	0	219	108	327	33.03	130	40	89	68	113.853	56.1468	105.147	51.8532	14.4411	0.00049975	2.21111	2.74247	1.0845	0.84271	-0.531354	0.118882	-4.4696	1.41e-05	-0.531354	1	37.037	59.3607	-22.3237	1	1	1
2017	2	6	194	1601	535	0	157	107	264	40.53	115	51	42	56	98.7197	67.2803	58.2803	39.7197	17.8451	0.00049975	2.35234	3.01465	0.988457	0.794598	-0.662313	0.114686	-5.77502	3.01e-08	-0.662313	1	47.6636	73.2484	-25.5849	1	1	1
2019	2	6	194	1601	535	0	304	132	436	30.28	213	65	91	67	193.835	84.1651	110.165	47.8349	17.2717	0.00049975	2.32954	2.86908	1.00501	0.877119	-0.539533	0.100908	-5.34676	2.22e-07	-0.539533	1	49.2424	70.0658	-20.8234	1	1	1
2018	2	6	194	1602	536	0	307	131	438	29.91	197	61	110	70	180.836	77.1644	126.164	53.8356	11.7554	0.00149925	2.25954	2.743	1.03603	1.016	-0.483455	0.107499	-4.49732	1.07e-05	-0.483455	1	46.5649	64.1694	-17.6045	1	1	1
2018	2	6	195	1	537	0	18	15	33	45.45	13	10	5	5	12.5455	10.4545	5.45455	4.54545	0.119565	1	2.91333	2.93889	0.770776	0.86578	-0.025555	0.285043	-0.0896532	0.929143	-0.025555	0	66.6667	72.2222	-5.55556	0	0	0
2016	3	6	195	471	538	0	11	10	21	47.62	9	9	2	1	9.42857	8.57143	1.57143	1.42857	0.286364	1	3.07	2.87273	0.66675	0.397721	0.197273	0.242561	0.813293	0.429286	0.197273	0	90	81.8182	8.18182	0	0	0
2017	2	6	195	471	538	0	13	10	23	43.48	12	8	1	2	11.3043	8.69565	1.69565	1.30435	0.754872	0.573213	2.86	3.04615	0.490351	0.399198	-0.186153	0.190533	-0.977012	0.34213	-0.186153	0	80	92.3077	-12.3077	0	0	0
2017	2	6	195	471	538	0	14	10	24	41.67	12	5	2	5	9.91667	7.08333	4.08333	2.91667	3.60144	0.083958	2.63	3.03571	0.563816	0.703406	-0.405714	0.259095	-1.56589	0.13189	-0.405714	0	50	85.7143	-35.7143	0	0	0
2017	2	6	195	471	538	0	12	10	22	45.45	10	8	2	2	9.81818	8.18182	2.18182	1.81818	0.0407407	1	2.93	2.78333	0.53965	0.671272	0.146667	0.258211	0.568013	0.576353	0.146667	0	80	83.3333	-3.33333	0	0	0
2017	2	6	195	471	538	0	12	10	22	45.45	8	8	4	2	8.72727	7.27273	3.27273	2.72727	0.488889	0.648676	2.7	2.75	1.03709	1.48293	-0.05	0.539271	-0.0927178	0.927074	-0.05	0	80	66.6667	13.3333	0	0	0
2017	2	6	195	471	538	0	13	10	23	43.48	10	5	3	5	8.47826	6.52174	4.52174	3.47826	1.80609	0.212894	2.46	3.12308	0.651835	0.668523	-0.663076	0.27725	-2.39162	0.0268471	-0.663076	1	50	76.9231	-26.9231	0	1	0
2017	2	6	195	471	538	0	13	11	24	45.83	11	7	2	4	9.75	8.25	3.25	2.75	1.3986	0.356822	3	3.04615	0.880909	0.770947	-0.046153	0.340977	-0.135355	0.893676	-0.046153	0	63.6364	84.6154	-20.979	0	0	0
2017	2	6	195	471	538	0	14	10	24	41.67	12	8	2	2	11.6667	8.33333	2.33333	1.66667	0.137143	1	2.96	3.09286	0.48808	0.57974	-0.132857	0.218699	-0.607488	0.549949	-0.132857	0	80	85.7143	-5.71429	0	0	0
2015	2	6	195	475	539	0	14	10	24	41.67	10	8	4	2	10.5	7.5	3.5	2.5	0.228571	1	2.74	3.15714	0.271621	0.775306	-0.417142	0.224307	-1.8597	0.0801991	-0.417142	0	80	71.4286	8.57143	0	0	0
2019	2	6	195	477	540	0	12	10	22	45.45	9	5	3	5	7.63636	6.36364	4.36364	3.63636	1.47321	0.37931	2.34	2.84167	1.41437	1.11881	-0.501666	0.551685	-0.909334	0.375855	-0.501666	0	50	75	-25	0	0	0
2016	2	6	195	478	541	0	13	11	24	45.83	11	7	2	4	9.75	8.25	3.25	2.75	1.3986	0.362319	2.79091	3.1	0.744922	0.585947	-0.309091	0.27723	-1.11493	0.278862	-0.309091	0	63.6364	84.6154	-20.979	0	0	0
2018	2	6	195	479	542	0	12	11	23	47.83	9	6	3	5	7.82609	7.17391	4.17391	3.82609	1.05852	0.405297	2.71818	2.91667	1.12944	1.13124	-0.198485	0.471814	-0.420685	0.678293	-0.198485	0	54.5455	75	-20.4545	0	0	0
2016	2	6	195	484	543	0	12	11	23	47.83	11	7	1	4	9.3913	8.6087	2.6087	2.3913	2.65042	0.161419	2.67273	3.275	0.678367	0.772393	-0.602273	0.302573	-1.9905	0.0597292	-0.602273	0	63.6364	91.6667	-28.0303	0	0	0
2019	2	6	195	488	544	0	14	10	24	41.67	10	5	4	5	8.75	6.25	5.25	3.75	1.14286	0.404298	2.56	2.61429	0.577735	1.19798	-0.054285	0.368632	-0.147261	0.884415	-0.054285	0	50	71.4286	-21.4286	0	0	0
2014	1	6	195	489	545	0	14	10	24	41.67	11	7	3	3	10.5	7.5	3.5	2.5	0.228571	1	2.64	3	1.18622	0.982931	-0.36	0.457954	-0.786105	0.44254	-0.36	0	70	78.5714	-8.57143	0	0	0
2019	2	6	195	490	546	0	13	11	24	45.83	10	8	3	3	9.75	8.25	3.25	2.75	0.0559441	1	3	3.23077	1.01784	0.75651	-0.230769	0.37176	-0.620747	0.542455	-0.230769	0	72.7273	76.9231	-4.1958	0	0	0
2014	1	6	195	492	547	0	14	10	24	41.67	13	8	1	2	12.25	8.75	1.75	1.25	0.881633	0.549725	2.94	3.00714	0.926403	0.482724	-0.067142	0.320104	-0.209751	0.837241	-0.067142	0	80	92.8571	-12.8571	0	0	0
2016	2	6	195	497	548	0	13	11	24	45.83	12	7	1	4	10.2917	8.70833	2.70833	2.29167	2.96975	0.14043	2.7	3.30769	0.591608	0.614358	-0.607692	0.246681	-2.46347	0.022222	-0.607692	1	63.6364	92.3077	-28.6713	0	1	0
2019	2	6	195	499	549	0	12	11	23	47.83	9	9	3	2	9.3913	8.6087	2.6087	2.3913	0.156818	1	2.77273	2.61667	0.753778	1.01698	0.156061	0.371268	0.420346	0.678677	0.156061	0	81.8182	75	6.81818	0	0	0
2014	1	6	195	505	550	0	14	10	24	41.67	12	8	2	2	11.6667	8.33333	2.33333	1.66667	0.137143	1	3.14	2.95	0.69634	0.657209	0.19	0.281675	0.674537	0.508171	0.19	0	80	85.7143	-5.71429	0	0	0
2014	1	6	195	508	551	0	12	11	23	47.83	11	6	1	5	8.86957	8.13043	3.13043	2.86957	4.10153	0.0824588	2.66364	3.175	0.632887	0.546268	-0.511364	0.247549	-2.06571	0.0521326	-0.511364	0	54.5455	91.6667	-37.1212	0	0	0
2018	4	6	195	519	552	0	11	10	21	47.62	7	7	4	3	7.33333	6.66667	3.66667	3.33333	0.0954545	1	2.77	2.7	0.675031	1.08074	0.07	0.389549	0.179695	0.859522	0.07	0	70	63.6364	6.36364	0	0	0
2014	1	6	195	524	553	0	13	11	24	45.83	11	9	2	2	10.8333	9.16667	2.16667	1.83333	0.0335664	1	3.11818	3.13077	0.55465	1.07346	-0.012588	0.341476	-0.0368635	0.970988	-0.012588	0	81.8182	84.6154	-2.7972	0	0	0
2016	2	6	195	526	554	0	13	11	24	45.83	11	9	2	2	10.8333	9.16667	2.16667	1.83333	0.0335664	1	2.68182	3.20769	1.04481	0.651232	-0.525874	0.363129	-1.44817	0.16665	-0.525874	0	81.8182	84.6154	-2.7972	0	0	0
2018	2	6	195	531	555	0	12	11	23	47.83	9	7	3	4	8.34783	7.65217	3.65217	3.34783	0.350041	0.670665	2.60909	2.6	1.10314	1.00091	0.00909	0.440583	0.0206318	0.983741	0.00909	0	63.6364	75	-11.3636	0	0	0
2015	2	6	195	532	556	0	12	11	23	47.83	11	4	1	7	7.82609	7.17391	4.17391	3.82609	7.73782	0.0114943	2.15455	2.95	0.662365	0.531721	-0.795455	0.251883	-3.15804	0.00512765	-0.795455	1	36.3636	91.6667	-55.303	1	1	1
2016	2	6	195	532	556	0	11	10	21	47.62	10	7	1	3	8.90476	8.09524	2.09524	1.90476	1.48516	0.303848	2.67	3.1	0.359166	0.576194	-0.43	0.207562	-2.07167	0.0538838	-0.43	0	70	90.9091	-20.9091	0	0	0
2017	4	6	195	538	557	0	12	11	23	47.83	9	8	3	3	8.86957	8.13043	3.13043	2.86957	0.0153743	1	2.67273	3.3	0.786245	0.742233	-0.627273	0.319543	-1.96303	0.0633227	-0.627273	0	72.7273	75	-2.27273	0	0	0
2017	4	6	195	540	558	0	12	10	22	45.45	9	8	3	2	9.27273	7.72727	2.72727	2.27273	0.0776471	1	2.88	3.05	0.816224	0.611258	-0.17	0.312664	-0.543715	0.593935	-0.17	0	80	75	5	0	0	0
2018	2	6	195	540	558	0	14	10	24	41.67	10	7	4	3	9.91667	7.08333	4.08333	2.91667	0.0057623	1	2.8	3.04286	0.663325	1.20621	-0.242857	0.38461	-0.631437	0.534593	-0.242857	0	70	71.4286	-1.42857	0	0	0
2016	2	6	195	542	559	0	13	11	24	45.83	12	8	1	3	10.8333	9.16667	2.16667	1.83333	1.64476	0.318841	2.93636	3.28462	0.54822	0.514532	-0.348252	0.218374	-1.59475	0.125835	-0.348252	0	72.7273	92.3077	-19.5804	0	0	0
2018	3	6	195	1109	560	0	12	10	22	45.45	8	8	4	2	8.72727	7.27273	3.27273	2.72727	0.488889	0.657671	2.83	2.66667	0.553875	0.785474	0.163334	0.286517	0.570068	0.575128	0.163334	0	80	66.6667	13.3333	0	0	0
2018	3	6	195	1109	560	0	13	10	23	43.48	12	6	1	4	10.1739	7.82609	2.82609	2.17391	3.46769	0.132934	2.59	3.36154	1.08367	0.54243	-0.771538	0.374255	-2.06153	0.060762	-0.771538	0	60	92.3077	-32.3077	0	0	0
2015	3	6	196	471	561	0	12	11	23	47.83	7	8	5	3	7.82609	7.17391	4.17391	3.82609	0.524179	0.673163	2.9	2.475	1.16447	1.18254	0.425	0.489701	0.867877	0.395327	0.425	0	72.7273	58.3333	14.3939	0	0	0
2018	3	6	196	471	561	0	12	10	22	45.45	11	8	1	2	10.3636	8.63636	1.63636	1.36364	0.630409	0.573213	2.77	3.51667	0.316403	0.582835	-0.746666	0.195753	-3.81433	0.00132809	-0.746666	1	80	91.6667	-11.6667	0	1	0
2018	3	6	196	471	561	0	12	10	22	45.45	10	7	2	3	9.27273	7.72727	2.72727	2.27273	0.552157	0.645177	2.67	3.15	0.757261	0.528291	-0.48	0.283905	-1.69071	0.11068	-0.48	0	70	83.3333	-13.3333	0	0	0
2019	3	6	196	471	561	0	13	10	23	43.48	11	6	2	4	9.6087	7.3913	3.3913	2.6087	1.77617	0.342329	2.37	3.11538	1.36141	0.722087	-0.745384	0.474819	-1.56983	0.140715	-0.745384	0	60	84.6154	-24.6154	0	0	0
2018	1	6	196	473	562	0	13	11	24	45.83	12	9	1	2	11.375	9.625	1.625	1.375	0.599401	0.575712	2.92727	2.95385	0.79384	0.996339	-0.026574	0.365582	-0.0726896	0.942712	-0.026574	0	81.8182	92.3077	-10.4895	0	0	0
2016	4	6	196	474	563	0	13	11	24	45.83	12	7	1	4	10.2917	8.70833	2.70833	2.29167	2.96975	0.142429	2.60909	3.12308	0.924613	0.478111	-0.513986	0.308712	-1.66494	0.117492	-0.513986	0	63.6364	92.3077	-28.6713	0	0	0
2017	4	6	196	481	564	0	13	11	24	45.83	12	8	1	3	10.8333	9.16667	2.16667	1.83333	1.64476	0.302349	2.77273	3.34615	0.621435	0.523793	-0.573426	0.237091	-2.41859	0.0253962	-0.573426	1	72.7273	92.3077	-19.5804	0	1	0
2017	4	6	196	482	565	0	11	10	21	47.62	10	8	1	2	9.42857	8.57143	1.57143	1.42857	0.509091	0.596702	2.7	3.15455	0.718022	1.1579	-0.454545	0.416461	-1.09145	0.290401	-0.454545	0	80	90.9091	-10.9091	0	0	0
2014	4	6	196	486	566	0	14	10	24	41.67	13	9	1	1	12.8333	9.16667	1.16667	0.833333	0.0623377	1	2.96	3.26429	0.350238	0.648794	-0.304285	0.205751	-1.4789	0.15417	-0.304285	0	90	92.8571	-2.85714	0	0	0
2014	4	6	196	487	567	0	13	11	24	45.83	12	8	1	3	10.8333	9.16667	2.16667	1.83333	1.64476	0.305847	2.7	3.33077	0.792465	0.564778	-0.630769	0.285705	-2.20776	0.0406983	-0.630769	1	72.7273	92.3077	-19.5804	0	1	0
2018	4	6	196	488	568	0	14	10	24	41.67	8	5	6	5	7.58333	5.41667	6.41667	4.58333	0.11988	1	2.64	2.61429	0.992416	1.00984	0.025715	0.413921	0.0621254	0.951087	0.025715	0	50	57.1429	-7.14286	0	0	0
2019	4	6	196	491	569	0	14	10	24	41.67	12	7	2	3	11.0833	7.91667	2.91667	2.08333	0.873383	0.611694	2.81	3.35	0.795054	0.663035	-0.54	0.307591	-1.75558	0.0969311	-0.54	0	70	85.7143	-15.7143	0	0	0
2016	4	6	196	493	570	0	14	10	24	41.67	12	7	2	3	11.0833	7.91667	2.91667	2.08333	0.873383	0.623688	2.64	2.97857	0.544059	0.755675	-0.338571	0.265309	-1.27614	0.215222	-0.338571	0	70	85.7143	-15.7143	0	0	0
2018	4	6	196	494	571	0	12	11	23	47.83	7	9	5	2	8.34783	7.65217	3.65217	3.34783	1.49506	0.346827	3.15455	2.64167	0.648635	1.09914	0.512879	0.372724	1.37603	0.185623	0.512879	0	81.8182	58.3333	23.4848	0	0	0
2016	4	6	196	495	572	0	14	10	24	41.67	13	6	1	4	11.0833	7.91667	2.91667	2.08333	3.81835	0.129935	2.49	3.32143	0.980306	0.643522	-0.831428	0.354514	-2.34526	0.0337664	-0.831428	1	60	92.8571	-32.8571	0	1	0
2017	3	6	196	498	573	0	14	10	24	41.67	13	6	1	4	11.0833	7.91667	2.91667	2.08333	3.81835	0.118441	2.08	3.15	1.17832	1.042	-1.07	0.465187	-2.30015	0.0336332	-1.07	1	60	92.8571	-32.8571	0	1	0
2013	4	6	196	501	574	0	14	10	24	41.67	11	7	3	3	10.5	7.5	3.5	2.5	0.228571	1	3.03	3	0.731893	0.630018	0.03	0.286214	0.104817	0.917705	0.03	0	70	78.5714	-8.57143	0	0	0
2018	4	6	196	502	575	0	12	10	22	45.45	10	7	2	3	9.27273	7.72727	2.72727	2.27273	0.552157	0.609695	2.66	2.99167	0.715231	1.05525	-0.331666	0.37941	-0.874162	0.392777	-0.331666	0	70	83.3333	-13.3333	0	0	0
2014	4	6	196	504	576	0	14	10	24	41.67	12	9	2	1	12.25	8.75	1.75	1.25	0.0979592	1	3.06	3	0.437671	0.537802	0.06	0.199537	0.300697	0.766529	0.06	0	90	85.7143	4.28571	0	0	0
2015	4	6	196	506	577	0	14	10	24	41.67	9	4	5	6	7.58333	5.41667	6.41667	4.58333	1.38581	0.41979	2.33	2.86429	0.975306	0.509309	-0.534285	0.337121	-1.58485	0.137926	-0.534285	0	40	64.2857	-24.2857	0	0	0
2019	4	6	196	507	578	0	14	10	24	41.67	13	9	1	1	12.8333	9.16667	1.16667	0.833333	0.0623377	1	3.1	3.24286	0.524934	0.420099	-0.142857	0.200403	-0.712847	0.485783	-0.142857	0	90	92.8571	-2.85714	0	0	0
2020	1	6	196	507	578	0	11	10	21	47.62	9	7	2	3	8.38095	7.61905	2.61905	2.38095	0.403295	0.651674	3.03	3.03636	0.670075	0.671227	-0.006363	0.293017	-0.0217155	0.982904	-0.006363	0	70	81.8182	-11.8182	0	0	0
2017	4	6	196	509	579	0	14	10	24	41.67	12	7	2	3	11.0833	7.91667	2.91667	2.08333	0.873383	0.604198	2.84	3.15	0.658618	0.705746	-0.31	0.280989	-1.10325	0.2828	-0.31	0	70	85.7143	-15.7143	0	0	0
2018	4	6	196	510	580	0	12	11	23	47.83	11	7	1	4	9.3913	8.6087	2.6087	2.3913	2.65042	0.142929	2.58182	3.25	0.315652	0.647372	-0.668182	0.209719	-3.18608	0.00565649	-0.668182	1	63.6364	91.6667	-28.0303	0	1	0
2018	4	6	196	512	581	0	14	10	24	41.67	13	8	1	2	12.25	8.75	1.75	1.25	0.881633	0.56022	2.81	3.05	0.849117	0.479984	-0.24	0.297584	-0.806496	0.43435	-0.24	0	80	92.8571	-12.8571	0	0	0
2018	4	6	196	513	582	0	14	10	24	41.67	10	8	4	2	10.5	7.5	3.5	2.5	0.228571	1	2.9	2.98571	0.498888	0.997579	-0.085714	0.309794	-0.276681	0.784846	-0.085714	0	80	71.4286	8.57143	0	0	0
2017	4	6	196	514	583	0	13	10	23	43.48	11	9	2	1	11.3043	8.69565	1.69565	1.30435	0.144487	1	2.87	2.9	0.349762	1.00499	-0.03	0.299876	-0.100041	0.921589	-0.03	0	90	84.6154	5.38462	0	0	0
2019	4	6	196	515	584	0	14	10	24	41.67	13	7	1	3	11.6667	8.33333	2.33333	1.66667	2.19429	0.281359	2.78	3.19286	0.60148	0.662703	-0.412857	0.259899	-1.58853	0.127373	-0.412857	0	70	92.8571	-22.8571	0	0	0
2019	4	6	196	516	585	0	13	11	24	45.83	11	7	2	4	9.75	8.25	3.25	2.75	1.3986	0.36032	2.70909	3.07692	0.582159	0.519862	-0.367833	0.227154	-1.61931	0.120787	-0.367833	0	63.6364	84.6154	-20.979	0	0	0
2019	4	6	196	516	585	0	12	10	22	45.45	11	8	1	2	10.3636	8.63636	1.63636	1.36364	0.630409	0.55972	2.61	2.98333	0.675689	0.460895	-0.373333	0.251709	-1.48319	0.158156	-0.373333	0	80	91.6667	-11.6667	0	0	0
2016	4	6	196	517	586	0	13	11	24	45.83	11	10	2	1	11.375	9.625	1.625	1.375	0.215784	1	3.11818	3.27692	0.457861	0.678422	-0.158742	0.233371	-0.680212	0.503777	-0.158742	0	90.9091	84.6154	6.29371	0	0	0
2018	4	6	196	518	587	0	13	11	24	45.83	11	6	2	5	9.20833	7.79167	3.79167	3.20833	2.60775	0.170415	2.39091	3.02308	1.11396	0.565912	-0.632167	0.370736	-1.70517	0.109816	-0.632167	0	54.5455	84.6154	-30.0699	0	0	0
2019	4	6	196	520	588	0	11	10	21	47.62	9	7	2	3	8.38095	7.61905	2.61905	2.38095	0.403295	0.635182	2.54	2.69091	1.03516	0.955463	-0.150909	0.436059	-0.346075	0.733211	-0.150909	0	70	81.8182	-11.8182	0	0	0
2018	4	6	196	521	589	0	13	10	23	43.48	11	5	2	5	9.04348	6.95652	3.95652	3.04348	3.19883	0.175412	2.5	3.1	0.873053	0.615088	-0.6	0.324538	-1.84878	0.0836667	-0.6	0	50	84.6154	-34.6154	0	0	0
2018	4	6	196	522	590	0	12	11	23	47.83	10	9	2	2	9.91304	9.08696	2.08696	1.91304	0.00917065	1	2.9	3.05833	0.438178	0.739113	-0.158333	0.250955	-0.630921	0.535969	-0.158333	0	81.8182	83.3333	-1.51515	0	0	0
2015	4	6	196	523	591	0	13	11	24	45.83	10	8	3	3	9.75	8.25	3.25	2.75	0.0559441	1	2.73636	2.99231	0.607079	0.595065	-0.255944	0.246461	-1.03848	0.31075	-0.255944	0	72.7273	76.9231	-4.1958	0	0	0
2013	4	6	196	525	592	0	12	11	23	47.83	11	7	1	4	9.3913	8.6087	2.6087	2.3913	2.65042	0.161419	2.49091	2.94167	1.21199	0.991288	-0.450757	0.464139	-0.971169	0.343421	-0.450757	0	63.6364	91.6667	-28.0303	0	0	0
2019	4	6	196	527	593	0	14	10	24	41.67	12	7	2	3	11.0833	7.91667	2.91667	2.08333	0.873383	0.610195	2.89	3.33571	0.62796	0.747928	-0.445714	0.281763	-1.58188	0.128398	-0.445714	0	70	85.7143	-15.7143	0	0	0
2016	4	6	196	528	594	0	14	10	24	41.67	10	6	4	4	9.33333	6.66667	4.66667	3.33333	0.342857	0.655172	2.53	2.85	1.00117	0.838267	-0.32	0.387847	-0.825067	0.420583	-0.32	0	60	71.4286	-11.4286	0	0	0
2016	4	6	196	529	595	0	13	10	23	43.48	12	6	1	4	10.1739	7.82609	2.82609	2.17391	3.46769	0.144928	2.63	3.07692	0.860297	1.02807	-0.446923	0.394098	-1.13404	0.269676	-0.446923	0	60	92.3077	-32.3077	0	0	0
2016	4	6	196	533	596	0	13	10	23	43.48	11	9	2	1	11.3043	8.69565	1.69565	1.30435	0.144487	1	2.78	3.26154	0.404969	0.733188	-0.481538	0.240315	-2.00378	0.059298	-0.481538	0	90	84.6154	5.38462	0	0	0
2016	4	6	196	534	597	0	13	11	24	45.83	11	9	2	2	10.8333	9.16667	2.16667	1.83333	0.0335664	1	2.8	3.07692	0.641872	0.941766	-0.276923	0.325084	-0.851851	0.403842	-0.276923	0	81.8182	84.6154	-2.7972	0	0	0
2016	4	6	196	535	598	0	14	10	24	41.67	9	9	5	1	10.5	7.5	3.5	2.5	2.05714	0.341329	2.87	2.65	0.377271	0.50345	0.22	0.179827	1.2234	0.234173	0.22	0	90	64.2857	25.7143	0	0	0
2015	1	6	196	536	599	0	12	11	23	47.83	11	9	1	2	10.4348	9.56522	1.56522	1.43478	0.490783	0.605197	3.00909	3.14167	0.750273	0.485159	-0.132576	0.266061	-0.498292	0.624708	-0.132576	0	81.8182	91.6667	-9.84848	0	0	0
2018	4	6	196	537	600	0	13	10	23	43.48	11	8	2	2	10.7391	8.26087	2.26087	1.73913	0.0838057	1	3.04	3.16154	0.726024	0.701829	-0.121538	0.300999	-0.403781	0.690844	-0.121538	0	80	84.6154	-4.61538	0	0	0
2013	4	6	196	539	601	0	13	10	23	43.48	11	8	2	2	10.7391	8.26087	2.26087	1.73913	0.0838057	1	3.2	2.89231	0.679869	0.513909	0.307693	0.257949	1.19284	0.250016	0.307693	0	80	84.6154	-4.61538	0	0	0
2015	4	6	196	541	602	0	14	10	24	41.67	11	5	3	5	9.33333	6.66667	4.66667	3.33333	2.14286	0.198901	2.49	3.14286	0.833267	0.72718	-0.652857	0.32742	-1.99394	0.0617032	-0.652857	0	50	78.5714	-28.5714	0	0	0
2018	1	6	197	472	603	0	13	10	23	43.48	9	7	4	3	9.04348	6.95652	3.95652	3.04348	0.00157967	1	2.63	2.73846	1.06984	1.04286	-0.108461	0.4451	-0.243678	0.810058	-0.108461	0	70	69.2308	0.769231	0	0	0
2018	1	6	197	476	604	0	12	10	22	45.45	8	5	4	5	7.09091	5.90909	4.90909	4.09091	0.626781	0.665167	2.2	3	1.47347	0.849599	-0.8	0.526557	-1.5193	0.151244	-0.8	0	50	66.6667	-16.6667	0	0	0
2019	1	6	197	480	605	0	13	10	23	43.48	11	5	2	5	9.04348	6.95652	3.95652	3.04348	3.19883	0.171414	2.6	2.90769	0.694422	0.647381	-0.307692	0.283656	-1.08474	0.291779	-0.307692	0	50	84.6154	-34.6154	0	0	0
2017	1	6	197	483	606	0	12	10	22	45.45	10	7	2	3	9.27273	7.72727	2.72727	2.27273	0.552157	0.615192	2.94	2.9	0.76768	0.633891	0.04	0.304004	0.131577	0.896819	0.04	0	70	83.3333	-13.3333	0	0	0
2014	1	6	197	485	607	0	12	10	22	45.45	10	8	2	2	9.81818	8.18182	2.18182	1.81818	0.0407407	1	3.04	3.15833	0.678561	0.850089	-0.118333	0.325984	-0.363003	0.720415	-0.118333	0	80	83.3333	-3.33333	0	0	0
2014	1	6	197	485	607	0	12	11	23	47.83	10	6	2	5	8.34783	7.65217	3.65217	3.34783	2.24648	0.196902	2.63636	2.75	0.901413	1.34874	-0.113637	0.474825	-0.239324	0.813378	-0.113637	0	54.5455	83.3333	-28.7879	0	0	0
2014	1	6	197	496	608	0	13	11	24	45.83	10	8	3	3	9.75	8.25	3.25	2.75	0.0559441	1	2.88182	2.91538	0.913037	0.52733	-0.033566	0.31173	-0.107676	0.915641	-0.033566	0	72.7273	76.9231	-4.1958	0	0	0
2018	1	6	197	500	609	0	14	10	24	41.67	12	7	2	3	11.0833	7.91667	2.91667	2.08333	0.873383	0.612694	2.93	3	0.611101	0.506876	-0.07	0.236	-0.29661	0.770326	-0.07	0	70	85.7143	-15.7143	0	0	0
2019	1	6	197	503	610	0	12	10	22	45.45	9	8	3	2	9.27273	7.72727	2.72727	2.27273	0.0776471	1	2.74	3.025	0.794705	1.17715	-0.285	0.422645	-0.674324	0.508112	-0.285	0	80	75	5	0	0	0
2020	1	6	197	511	611	0	13	10	23	43.48	12	5	1	5	9.6087	7.3913	3.3913	2.6087	5.24698	0.0504748	2.6	3.23846	0.644636	0.689853	-0.638461	0.279577	-2.28367	0.0333862	-0.638461	1	50	92.3077	-42.3077	0	1	0
2016	1	6	197	530	612	0	14	10	24	41.67	11	6	3	4	9.91667	7.08333	4.08333	2.91667	0.97383	0.381309	2.43	2.85	0.683211	1.13392	-0.42	0.372181	-1.12848	0.27153	-0.42	0	60	78.5714	-18.5714	0	0	0
2018	3	6	198	619	613	0	24	20	44	45.45	19	15	5	5	18.5455	15.4545	5.45455	4.54545	0.107843	1	2.955	3.14583	0.716332	0.718682	-0.190833	0.217204	-0.878589	0.384791	-0.190833	0	75	79.1667	-4.16667	0	0	0
2019	3	6	198	619	613	0	21	18	39	46.15	17	10	4	8	14.5385	12.4615	6.46154	5.53846	2.93474	0.136932	2.85555	3.08571	0.837519	0.683583	-0.230159	0.247428	-0.930207	0.359049	-0.230159	0	55.5556	80.9524	-25.3968	0	0	0
2019	4	6	198	619	613	0	87	43	130	33.08	64	25	23	18	59.5615	29.4385	27.4385	13.5615	3.17054	0.121939	2.52791	3.13793	0.952272	0.729964	-0.610025	0.164965	-3.6979	0.000439627	-0.610025	1	58.1395	73.5632	-15.4237	0	1	0
2017	4	6	198	1729	614	0	67	28	95	29.47	56	24	11	4	56.4211	23.5789	10.5789	4.42105	0.0675195	1	3.03571	3.17463	0.636666	0.647453	-0.138912	0.14399	-0.964732	0.339192	-0.138912	0	85.7143	83.5821	2.1322	0	0	0
2018	4	6	198	1729	614	0	75	40	115	34.78	64	32	11	8	62.6087	33.3913	12.3913	6.6087	0.538012	0.612194	2.8075	3.116	0.648623	0.868836	-0.3085	0.143467	-2.15032	0.0339227	-0.3085	1	80	85.3333	-5.33333	0	1	0
2015	4	6	199	441	615	0	227	113	340	33.24	152	52	75	61	136.2	67.8	90.8	45.2	13.7872	0.0009995	2.49735	2.91454	0.8813	0.929226	-0.417192	0.10333	-4.03746	7.32e-05	-0.417192	1	46.0177	66.9604	-20.9427	1	1	1
2019	4	6	199	441	615	0	245	148	393	37.66	167	81	78	67	154.606	93.3944	90.3944	54.6056	7.15124	0.00949525	2.51149	2.87714	1.09417	0.989933	-0.365656	0.109951	-3.32564	0.000997284	-0.365656	1	54.7297	68.1633	-13.4335	1	1	1
2013	4	6	199	443	616	0	274	126	400	31.5	156	55	118	71	144.535	66.465	129.465	59.535	6.1103	0.015992	2.39921	2.59088	1.0275	1.0545	-0.191669	0.111523	-1.71865	0.0869218	-0.191669	1	43.6508	56.9343	-13.2835	1	1	1
2013	4	6	199	443	616	0	143	62	205	30.24	77	38	66	24	80.2195	34.7805	62.7805	27.2195	0.973136	0.353823	2.64032	2.53007	0.947033	1.10071	0.110253	0.151453	0.727967	0.467907	0.110253	0	61.2903	53.8462	7.44417	0	0	0
2014	1	6	199	570	617	0	125	61	186	32.8	72	31	53	30	69.2204	33.7796	55.7796	27.2204	0.762674	0.448276	2.17705	2.2744	1.42798	1.33053	-0.097351	0.218153	-0.446251	0.656279	-0.097351	0	50.8197	57.6	-6.78033	0	0	0
2015	2	6	199	570	617	0	114	52	166	31.33	69	33	45	19	70.0482	31.9518	43.9518	20.0482	0.129873	0.746627	2.62885	2.55965	1.16423	1.39028	0.069197	0.207415	0.333617	0.739268	0.069197	0	63.4615	60.5263	2.93522	0	0	0
2016	2	6	199	570	617	0	86	77	163	47.24	57	38	29	39	50.1227	44.8773	35.8773	32.1227	4.78825	0.0369815	2.34286	2.80698	1.19135	1.05203	-0.464119	0.176924	-2.62326	0.00959294	-0.464119	1	49.3506	66.2791	-16.9284	1	1	1
2013	4	6	199	618	618	0	165	87	252	34.52	83	42	82	45	81.8452	43.1548	83.1548	43.8452	0.0936418	0.781109	2.41724	2.44303	0.952867	1.18287	-0.025789	0.137536	-0.187507	0.851444	-0.025789	0	48.2759	50.303	-2.02717	0	0	0
2017	4	6	199	767	619	0	243	156	399	39.1	138	59	105	97	119.977	77.0226	123.023	78.9774	13.6774	0.0009995	2.2109	2.61234	1.0098	1.0919	-0.401448	0.106971	-3.75287	0.000204684	-0.401448	1	37.8205	56.7901	-18.9696	1	1	1
2015	4	6	199	922	620	0	215	126	341	36.95	126	52	89	74	112.229	65.7713	102.771	60.2287	9.5674	0.001999	2.17143	2.67628	1.04206	1.03849	-0.504851	0.116766	-4.32361	2.19e-05	-0.504851	1	41.2698	58.6047	-17.3348	1	1	1
2016	4	6	199	922	620	0	226	117	343	34.11	141	37	85	80	117.283	60.7172	108.717	56.2828	29.2288	0.00049975	2.04188	2.80044	0.975585	0.980136	-0.758562	0.11129	-6.81608	7.76e-11	-0.758562	1	31.6239	62.3894	-30.7654	1	1	1
2017	4	6	199	922	620	0	231	102	333	30.63	145	43	86	59	130.414	57.5856	100.586	44.4144	12.2305	0.00149925	2.3402	2.80476	0.877695	0.959857	-0.464565	0.107428	-4.32442	2.36e-05	-0.464565	1	42.1569	62.7706	-20.6137	1	1	1
2019	4	6	199	922	620	0	269	109	378	28.84	178	51	91	58	162.966	66.0344	106.034	42.9656	12.2024	0.00049975	2.40734	2.92639	0.926234	0.893013	-0.519055	0.104093	-4.98647	1.36e-06	-0.519055	1	46.789	66.171	-19.382	1	1	1
2014	3	6	199	1046	621	0	62	32	94	34.04	29	10	33	22	25.7234	13.2766	36.2766	18.7234	2.09537	0.190405	2.13437	2.40806	1.0181	1.1892	-0.273689	0.234949	-1.16489	0.247914	-0.273689	0	31.25	46.7742	-15.5242	0	0	0
2015	3	6	199	1046	621	0	38	16	54	29.63	19	9	19	7	19.7037	8.2963	18.2963	7.7037	0.176168	0.769115	2.75	2.61579	0.797496	0.809246	0.134211	0.238713	0.562229	0.578334	0.134211	0	56.25	50	6.25	0	0	0
2017	3	6	199	1046	621	0	33	22	55	40	20	10	13	12	18	12	15	10	1.22222	0.413793	2.37273	2.61818	0.857006	1.15257	-0.245454	0.271366	-0.904514	0.369872	-0.245454	0	45.4545	60.6061	-15.1515	0	0	0
2018	3	6	199	1046	621	0	31	24	55	43.64	15	10	16	14	14.0909	10.9091	16.9091	13.0909	0.246416	0.781109	2.3125	2.4	0.974596	1.08444	-0.0875	0.27841	-0.314285	0.754568	-0.0875	0	41.6667	48.3871	-6.72043	0	0	0
2019	3	6	199	1046	621	0	22	13	35	37.14	12	8	10	5	12.5714	7.42857	9.42857	5.57143	0.16317	0.735632	2.73077	2.65909	0.942854	1.12574	0.071679	0.354946	0.201943	0.841372	0.071679	0	61.5385	54.5455	6.99301	0	0	0
2017	4	6	199	1509	622	0	227	116	343	33.82	139	46	88	70	122.434	62.5656	104.566	53.4344	14.3875	0.0009995	2.34138	2.77974	0.915192	0.969095	-0.438356	0.106572	-4.11322	5.34e-05	-0.438356	1	39.6552	61.2335	-21.5783	1	1	1
2018	4	6	199	1509	622	0	250	151	401	37.66	152	68	98	83	137.157	82.8429	112.843	68.1571	9.45044	0.00249875	2.38675	2.8244	0.879066	0.943209	-0.437646	0.0931459	-4.6985	3.84e-06	-0.437646	1	45.0331	60.8	-15.7669	1	1	1
2013	4	6	199	1588	623	0	93	43	136	31.62	57	23	36	20	54.7059	25.2941	38.2941	17.7059	0.738956	0.450775	2.37209	2.61935	1.22228	1.16463	-0.247261	0.222099	-1.11329	0.268986	-0.247261	0	53.4884	61.2903	-7.80195	0	0	0
2015	4	6	199	1588	623	0	116	55	171	32.16	69	18	47	37	59.0175	27.9825	56.9825	27.0175	10.6867	0.0029985	1.97636	2.63017	1.07082	1.06699	-0.653809	0.175108	-3.73376	0.000305754	-0.653809	1	32.7273	59.4828	-26.7555	1	1	1
2016	4	6	199	1588	623	0	141	101	242	41.74	82	50	59	51	76.9091	55.0909	64.0909	45.9091	1.77635	0.177911	2.47129	2.67447	1.08861	1.05535	-0.203181	0.140116	-1.45009	0.148514	-0.203181	0	49.505	58.156	-8.65108	0	0	0
2017	4	6	199	1588	623	0	205	129	334	38.62	121	66	84	63	114.775	72.2246	90.2246	56.7754	1.98588	0.189905	2.35736	2.71366	1.04304	1.0518	-0.356294	0.117601	-3.02967	0.00268208	-0.356294	1	51.1628	59.0244	-7.8616	0	1	0
2016	4	6	199	1689	624	0	207	133	340	39.12	133	60	74	73	117.503	75.4971	89.4971	57.5029	12.0848	0.0009995	2.41654	2.73237	1.02145	1.09223	-0.315826	0.116653	-2.70739	0.00717677	-0.315826	1	45.1128	64.2512	-19.1384	1	1	1
2018	4	6	199	1864	625	0	182	139	321	43.3	93	63	89	76	88.4486	67.5514	93.5514	71.4486	1.05223	0.310345	2.5223	2.53846	0.995646	1.04994	-0.016159	0.114842	-0.140706	0.888195	-0.016159	0	45.3237	51.0989	-5.77516	0	0	0
2019	4	6	199	1864	625	0	117	70	187	37.43	67	28	50	42	59.4385	35.5615	57.5615	34.4385	5.2233	0.0244878	2.29428	2.65299	1.02983	0.997546	-0.358706	0.153804	-2.33222	0.0210979	-0.358706	1	40	57.265	-17.265	1	1	1
2019	4	6	199	1864	625	0	167	90	257	35.02	90	40	77	50	84.4747	45.5253	82.5253	44.4747	2.08835	0.156422	2.28333	2.60838	1.06394	1.05547	-0.32505	0.138738	-2.34291	0.0202199	-0.32505	1	44.4444	53.8922	-9.44777	0	1	0
2014	4	6	199	1865	626	0	269	121	390	31.03	163	51	106	70	147.605	66.3949	121.395	54.6051	11.4678	0.001999	2.38099	2.74201	1.0244	1.00141	-0.361016	0.111358	-3.24195	0.00136597	-0.361016	1	42.1488	60.5948	-18.446	1	1	1
2015	3	6	200	26	627	0	56	24	80	30	44	18	12	6	43.4	18.6	12.6	5.4	0.122888	0.768116	2.79167	2.98571	0.879682	0.835884	-0.194048	0.211471	-0.917609	0.364109	-0.194048	0	75	78.5714	-3.57143	0	0	0
2019	1	6	200	133	628	0	195	134	329	40.73	110	54	85	80	97.2036	66.7964	97.7964	67.2036	8.24694	0.00649675	2.35672	2.67692	0.939481	0.938265	-0.320207	0.105363	-3.03909	0.00259254	-0.320207	1	40.2985	56.4103	-16.1117	1	1	1
2020	1	6	200	133	628	0	175	95	270	35.19	109	38	66	57	95.2778	51.7222	79.7222	43.2778	12.3298	0.0009995	2.41684	2.75828	0.963885	0.867966	-0.341443	0.118679	-2.87703	0.00450965	-0.341443	1	40	62.2857	-22.2857	1	1	1
2014	1	6	200	148	629	0	114	67	181	37.02	67	35	47	32	64.2431	37.7569	49.7569	29.2431	0.732273	0.430785	2.38209	2.63684	1.19214	1.05564	-0.254753	0.176031	-1.4472	0.150338	-0.254753	0	52.2388	58.7719	-6.53312	0	0	0
2017	1	6	200	148	629	0	281	115	396	29.04	158	45	123	70	144.048	58.952	136.952	56.048	9.54778	0.0029985	2.11739	2.57082	1.052	1.10496	-0.453427	0.118189	-3.83647	0.00016274	-0.453427	1	39.1304	56.2278	-17.0973	1	1	1
2018	1	6	200	148	629	0	270	128	398	32.16	145	55	125	73	135.678	64.3216	134.322	63.6784	4.00278	0.0569715	2.1875	2.58481	1.16612	1.12671	-0.397314	0.123796	-3.20942	0.00151001	-0.397314	1	42.9688	53.7037	-10.735	0	1	0
2019	1	6	200	148	629	0	205	132	337	39.17	116	46	89	86	98.546	63.454	106.454	68.546	15.1984	0.0009995	2.03182	2.60683	1.11426	1.25696	-0.575011	0.130817	-4.39555	1.53e-05	-0.575011	1	34.8485	56.5854	-21.7369	1	1	1
2020	1	6	200	148	629	0	259	138	397	34.76	152	63	107	75	140.264	74.7355	118.736	63.2645	6.16151	0.017991	2.25725	2.69614	1.12073	1.10604	-0.438892	0.11758	-3.73272	0.000229941	-0.438892	1	45.6522	58.6873	-13.0351	1	1	1
2014	1	6	200	618	630	0	253	113	366	30.87	116	45	137	68	111.292	49.7077	141.708	63.2923	1.15152	0.312344	2.3177	2.49368	0.910282	1.05332	-0.175976	0.10825	-1.62564	0.105303	-0.175976	0	39.823	45.8498	-6.02679	0	0	0
2015	1	6	200	618	630	0	202	91	293	31.06	119	37	83	54	107.549	48.4505	94.4505	42.5495	8.39488	0.00649675	2.47802	2.73663	0.829967	0.89384	-0.258612	0.107354	-2.40896	0.0169741	-0.258612	1	40.6593	58.9109	-18.2516	1	1	1
2016	1	6	200	700	631	0	243	100	343	29.15	135	41	108	59	124.688	51.312	118.312	48.688	6.00798	0.0184908	2.348	2.5963	0.93371	1.05847	-0.248296	0.11545	-2.15068	0.0326567	-0.248296	1	41	55.5556	-14.5556	1	1	1
2018	1	6	200	700	631	0	195	116	311	37.3	117	44	78	72	100.949	60.0514	94.0514	55.9486	14.1873	0.00049975	2.13534	2.70667	1.09808	1.0913	-0.571322	0.12846	-4.44746	1.33e-05	-0.571322	1	37.931	60	-22.069	1	1	1
2019	3	6	200	791	632	0	104	87	191	45.55	47	36	57	51	45.1937	37.8063	58.8063	49.1937	0.280296	0.647676	2.01609	2.46923	1.27588	1.28245	-0.453139	0.18581	-2.43872	0.0156919	-0.453139	1	41.3793	45.1923	-3.813	0	1	0
2017	3	6	200	825	633	0	93	79	172	45.93	58	48	35	31	57.314	48.686	35.686	30.314	0.0465943	0.88056	2.76329	2.72796	0.794561	0.822954	0.035335	0.123587	0.285912	0.7753	0.035335	0	60.7595	62.3656	-1.6061	0	0	0
2016	1	6	200	922	634	0	309	131	440	29.77	169	50	140	81	153.798	65.2023	155.202	65.7977	10.0487	0.0009995	2.02672	2.56311	1.23692	1.11489	-0.536389	0.125307	-4.28061	2.76e-05	-0.536389	1	38.1679	54.6926	-16.5246	1	1	1
2017	1	6	200	922	634	0	303	130	433	30.02	175	45	128	85	153.949	66.0508	149.051	63.9492	19.4901	0.00049975	2.02769	2.59175	1.14932	1.14991	-0.564057	0.12052	-4.68021	4.75e-06	-0.564057	1	34.6154	57.7558	-23.1404	1	1	1
2018	1	6	200	922	634	0	275	143	418	34.21	156	56	119	87	139.474	72.5263	135.526	70.4737	11.6147	0.00149925	2.2035	2.65309	1.0161	1.09549	-0.449594	0.107629	-4.17727	3.85e-05	-0.449594	1	39.1608	56.7273	-17.5664	1	1	1
2019	1	6	200	922	634	0	254	118	372	31.72	148	50	106	68	135.194	62.8065	118.806	55.1935	8.17629	0.00749625	2.21356	2.6622	1.13182	1.04575	-0.448645	0.123132	-3.64361	0.000337834	-0.448645	1	42.3729	58.2677	-15.8948	1	1	1
2020	1	6	200	922	634	0	240	117	357	32.77	145	51	95	66	131.765	64.2353	108.235	52.7647	8.99483	0.0049975	2.29744	2.75292	1.00383	1.04393	-0.455481	0.114688	-3.97149	9.46e-05	-0.455481	1	43.5897	60.4167	-16.8269	1	1	1
2014	3	6	200	946	635	0	57	34	91	37.36	27	21	30	13	30.0659	17.9341	26.9341	16.0659	1.77087	0.231884	2.55588	2.42105	1.0595	1.15569	0.13483	0.237588	0.567496	0.572086	0.13483	0	61.7647	47.3684	14.3963	0	0	0
2019	3	6	200	953	636	0	59	56	115	48.7	18	9	41	47	13.8522	13.1478	45.1478	42.8522	3.3331	0.07996	1.675	1.93051	1.00005	1.06451	-0.255508	0.192524	-1.32715	0.187134	-0.255508	0	16.0714	30.5085	-14.437	0	0	0
2019	1	6	200	1411	637	0	175	132	307	43	90	52	85	80	80.9446	61.0554	94.0554	70.9446	4.38373	0.0389805	2.24621	2.54343	1.15563	1.14327	-0.297216	0.132613	-2.24123	0.0257933	-0.297216	1	39.3939	51.4286	-12.0346	1	1	1
2020	1	6	200	1411	637	0	92	61	153	39.87	55	29	37	32	50.5098	33.4902	41.4902	27.5098	2.22003	0.185407	2.30328	2.69022	1.21586	1.07622	-0.386939	0.191897	-2.01639	0.0460379	-0.386939	1	47.541	59.7826	-12.2416	0	1	0
2018	3	6	200	1443	638	0	91	70	161	43.48	58	38	33	32	54.2609	41.7391	36.7391	28.2609	1.46789	0.273363	2.41571	2.64176	1.18513	1.11496	-0.226044	0.183645	-1.23088	0.220379	-0.226044	0	54.2857	63.7363	-9.45055	0	0	0
2018	3	6	200	1443	638	0	81	64	145	44.14	46	32	35	32	43.5724	34.4276	37.4276	29.5724	0.663161	0.502249	2.26562	2.5037	1.17355	1.08414	-0.238078	0.189815	-1.25427	0.211995	-0.238078	0	50	56.7901	-6.79012	0	0	0
2017	1	6	200	1452	639	0	197	143	340	42.06	112	63	85	80	101.397	73.6029	95.6029	69.3971	5.43207	0.0184908	2.32867	2.67411	1.02974	0.956231	-0.34544	0.109803	-3.146	0.00182579	-0.34544	1	44.0559	56.8528	-12.7968	1	1	1
2017	3	6	200	1452	639	0	58	55	113	48.67	26	22	32	33	24.6372	23.3628	33.3628	31.6372	0.269262	0.70015	2.24909	2.54138	0.781706	0.867955	-0.292289	0.155238	-1.88284	0.0623469	-0.292289	0	40	44.8276	-4.82759	0	0	0
2018	1	6	200	1452	639	0	90	45	135	33.33	50	18	40	27	45.3333	22.6667	44.6667	22.3333	2.90386	0.110445	2.27778	2.47889	0.89643	1.07656	-0.201111	0.175314	-1.14715	0.253962	-0.201111	0	40	55.5556	-15.5556	0	0	0
2015	3	6	200	1689	640	0	83	40	123	32.52	50	20	33	20	47.2358	22.7642	35.7642	17.2358	1.15439	0.306347	2.4275	2.6	0.994598	0.981785	-0.1725	0.190641	-0.904843	0.368399	-0.1725	0	50	60.241	-10.241	0	0	0
2016	3	6	200	1689	640	0	93	45	138	32.61	49	28	44	17	51.8913	25.1087	41.1087	19.8913	1.11766	0.368816	2.72	2.47419	0.865658	1.01745	0.245807	0.166684	1.47469	0.14341	0.245807	0	62.2222	52.6882	9.53405	0	0	0
2016	3	6	200	1689	640	0	57	38	95	40	42	19	15	19	36.6	24.4	20.4	13.6	5.56533	0.0264868	2.42368	2.81579	1.09135	0.972072	-0.392105	0.218909	-1.79118	0.0774093	-0.392105	1	50	73.6842	-23.6842	1	1	1
2015	4	6	201	618	641	0	118	54	172	31.4	19	1	99	53	13.7209	6.27907	104.279	47.7209	7.32067	0.00749625	1.14259	1.46186	0.828639	1.01223	-0.319272	0.146283	-2.18257	0.0309532	-0.319272	1	1.85185	16.1017	-14.2498	1	1	1
2017	3	6	201	765	642	0	75	51	126	40.48	42	23	33	28	38.6905	26.3095	36.3095	24.6905	1.44467	0.266367	2.42157	2.57467	0.93302	0.992552	-0.153098	0.173795	-0.880913	0.380254	-0.153098	0	45.098	56	-10.902	0	0	0
2018	3	6	201	791	643	0	76	51	127	40.16	39	28	37	23	40.0945	26.9055	35.9055	24.0945	0.157479	0.721639	2.44902	2.36711	1.34705	1.43093	0.081914	0.250042	0.327601	0.743827	0.081914	0	54.902	51.3158	3.58617	0	0	0
2019	3	6	201	791	643	0	96	57	153	37.25	44	30	52	27	46.4314	27.5686	49.5686	29.4314	0.66187	0.501749	2.37895	2.17396	1.24868	1.36946	0.204989	0.216541	0.946654	0.34562	0.204989	0	52.6316	45.8333	6.79825	0	0	0
2014	1	6	201	844	644	0	216	88	304	28.95	118	49	98	39	118.658	48.3421	97.3421	39.6579	0.0279615	0.906047	2.58409	2.59583	0.994108	0.990293	-0.011743	0.12558	-0.0935102	0.925615	-0.011743	0	55.6818	54.6296	1.05219	0	0	0
2014	4	6	201	844	644	0	100	50	150	33.33	55	24	45	26	52.6667	26.3333	47.3333	23.6667	0.655197	0.485757	2.516	2.658	1.07483	0.974543	-0.142	0.180561	-0.786437	0.433676	-0.142	0	48	55	-7	0	0	0
2016	4	6	201	844	644	0	120	70	190	36.84	56	34	64	36	56.8421	33.1579	63.1579	36.8421	0.0643386	0.881559	2.39714	2.42417	1.10479	0.994438	-0.027024	0.160242	-0.168645	0.866333	-0.027024	0	48.5714	46.6667	1.90476	0	0	0
2019	2	6	201	844	644	0	276	162	438	36.99	165	76	111	86	151.863	89.137	124.137	72.863	6.83135	0.009995	2.31111	2.68478	1.02594	1.02811	-0.373671	0.101621	-3.67709	0.000274332	-0.373671	1	46.9136	59.7826	-12.869	1	1	1
2016	2	6	201	922	645	0	221	87	308	28.25	128	41	93	46	121.263	47.737	99.737	39.263	2.93612	0.106947	2.40115	2.581	1.00238	1.08862	-0.179846	0.130044	-1.38296	0.168489	-0.179846	0	47.1264	57.9186	-10.7921	0	0	0
2017	2	6	201	922	645	0	226	106	332	31.93	139	41	87	65	122.53	57.4699	103.47	48.5301	15.1448	0.00049975	2.1283	2.69469	1.13211	1.04118	-0.566389	0.129954	-4.35839	2.14e-05	-0.566389	1	38.6792	61.5044	-22.8252	1	1	1
2018	2	6	201	922	645	0	162	88	250	35.2	94	41	68	47	87.48	47.52	74.52	40.48	3.00114	0.081959	2.31818	2.70555	1.08082	1.08458	-0.387374	0.143303	-2.70318	0.00752885	-0.387374	1	46.5909	58.0247	-11.4338	0	1	0
2019	2	6	201	922	645	0	183	106	289	36.68	113	41	70	65	97.5156	56.4844	85.4844	49.5156	14.3507	0.00049975	2.1283	2.70656	1.19066	1.09055	-0.578256	0.140972	-4.10192	5.92e-05	-0.578256	1	38.6792	61.7486	-23.0694	1	1	1
2014	1	6	201	1328	646	0	118	64	182	35.16	63	34	55	30	62.8901	34.1099	55.1099	29.8901	0.00116917	1	2.35156	2.62627	0.863546	1.00829	-0.274709	0.142364	-1.92963	0.0555758	-0.274709	0	53.125	53.3898	-0.264831	0	0	0
2015	2	6	201	1328	646	0	159	66	225	29.33	72	28	87	38	70.6667	29.3333	88.3333	36.6667	0.154374	0.764618	2.0303	2.26918	1.03745	1.0819	-0.238879	0.153848	-1.5527	0.122997	-0.238879	0	42.4242	45.283	-2.85878	0	0	0
2019	2	6	201	1407	647	0	235	142	377	37.67	133	59	102	83	119.682	72.3183	115.318	69.6817	8.01849	0.0109945	2.27394	2.68468	1.04241	1.08908	-0.410737	0.112692	-3.64478	0.000314064	-0.410737	1	41.5493	56.5957	-15.0464	1	1	1
2018	2	6	201	1443	648	0	217	122	339	35.99	124	61	93	61	118.422	66.5782	98.5782	55.4218	1.6072	0.201399	2.41066	2.61935	1.07264	1.02817	-0.208699	0.119592	-1.74509	0.0822377	-0.208699	0	50	57.1429	-7.14286	0	0	0
2019	4	6	201	1797	649	0	143	94	237	39.66	80	39	63	55	71.8017	47.1983	71.1983	46.8017	4.74025	0.0409795	2.16915	2.65385	1.02894	1.07852	-0.484698	0.139274	-3.48018	0.000611755	-0.484698	1	41.4894	55.9441	-14.4547	1	1	1
2015	3	6	201	1800	650	0	96	46	142	32.39	48	16	48	30	43.2676	20.7324	52.7324	25.2676	2.90886	0.110445	2.2087	2.49063	0.997514	1.05691	-0.28193	0.182393	-1.54573	0.125545	-0.28193	0	34.7826	50	-15.2174	0	0	0
2016	3	6	201	1800	650	0	99	43	142	30.28	46	17	53	26	43.9225	19.0775	55.0775	23.9225	0.583259	0.463268	2.27907	2.36566	0.97286	1.15106	-0.086587	0.188132	-0.460245	0.646406	-0.086587	0	39.5349	46.4646	-6.92976	0	0	0
2018	4	6	201	1800	650	0	128	99	227	43.61	33	22	95	77	31.0132	23.9868	96.9868	75.0132	0.385161	0.632184	1.71515	1.97656	1.04416	1.0376	-0.261411	0.13937	-1.87566	0.0620874	-0.261411	0	22.2222	25.7812	-3.55903	0	0	0
2014	3	6	201	1820	651	0	104	43	147	29.25	50	25	54	18	53.0612	21.9388	50.9388	21.0612	1.23267	0.278861	2.7907	2.35865	1.05938	1.04599	0.432044	0.191364	2.25771	0.0267763	0.432044	1	58.1395	48.0769	10.0626	0	1	0
2017	2	6	201	1845	652	0	242	115	357	32.21	130	47	112	68	119.983	57.0168	122.017	57.9832	5.14878	0.023988	2.36435	2.5781	0.876415	1.05711	-0.213752	0.106287	-2.01109	0.045325	-0.213752	1	40.8696	53.719	-12.8494	1	1	1
2017	2	6	201	1864	653	0	211	92	303	30.36	120	34	91	58	107.241	46.7591	103.759	45.2409	10.1669	0.0029985	2.12391	2.6218	0.991765	1.0057	-0.497887	0.124438	-4.00109	9.28e-05	-0.497887	1	36.9565	56.872	-19.9155	1	1	1
2018	2	6	202	227	654	0	30	13	43	30.23	24	8	6	5	22.3256	9.67442	7.67442	3.32558	1.62378	0.267866	2.92308	3.09667	0.767196	0.670298	-0.17359	0.245464	-0.70719	0.487476	-0.17359	0	61.5385	80	-18.4615	0	0	0
2019	2	6	202	256	655	0	36	17	53	32.08	34	15	2	2	33.283	15.717	2.71698	1.28302	0.638022	0.591204	3.35294	3.54444	1.0447	0.969077	-0.191503	0.300477	-0.637331	0.528838	-0.191503	0	88.2353	94.4444	-6.20915	0	0	0
2017	4	6	203	164	656	0	62	36	98	36.73	56	26	6	10	51.8776	30.1224	10.1224	5.87755	5.46211	0.0244878	2.65556	3.30484	1.04182	0.889359	-0.649283	0.207141	-3.1345	0.0025942	-0.649283	1	72.2222	90.3226	-18.1004	1	1	1
2018	4	6	203	1401	657	0	45	19	64	29.69	33	12	12	7	31.6406	13.3594	13.3594	5.64062	0.662653	0.548726	2.76842	3.00222	0.811071	0.784071	-0.233801	0.219737	-1.064	0.295072	-0.233801	0	63.1579	73.3333	-10.1754	0	0	0
2018	1	6	204	1319	658	0	59	28	87	32.18	51	17	8	11	46.1149	21.8851	12.8851	6.11494	7.36249	0.0154923	2.56786	3.34237	1.08322	0.725925	-0.774515	0.225472	-3.43508	0.00142171	-0.774515	1	60.7143	86.4407	-25.7264	1	1	1
2019	1	6	204	1319	658	0	37	19	56	33.93	32	13	5	6	29.7321	15.2679	7.26786	3.73214	2.59558	0.171414	2.5421	3.29459	1.34177	0.825613	-0.752489	0.336419	-2.23676	0.0343837	-0.752489	1	68.4211	86.4865	-18.0654	0	1	0
2017	2	6	205	256	659	0	38	15	53	28.3	28	10	10	5	27.2453	10.7547	10.7547	4.24528	0.261003	0.75912	2.44667	3.07105	1.02947	0.914126	-0.624386	0.304375	-2.05137	0.0516771	-0.624386	0	66.6667	73.6842	-7.01754	0	0	0
2018	2	6	205	256	659	0	56	26	82	31.71	40	13	16	13	36.1951	16.8049	19.8049	9.19512	3.56687	0.0794603	2.31923	2.96607	0.966238	1.16997	-0.646841	0.245666	-2.63301	0.0108154	-0.646841	1	50	71.4286	-21.4286	0	1	0
2016	2	6	205	1125	660	0	29	15	44	34.09	22	11	7	4	21.75	11.25	7.25	3.75	0.0337165	1	2.84	3.24483	0.760451	1.09954	-0.404827	0.28327	-1.42912	0.161081	-0.404827	0	73.3333	75.8621	-2.52874	0	0	0
2019	2	6	205	1635	661	0	36	17	53	32.08	29	10	7	7	26.4906	12.5094	9.50943	4.49057	2.80566	0.110445	2.61176	3.29167	1.11797	0.952703	-0.679902	0.314218	-2.16379	0.039365	-0.679902	1	58.8235	80.5556	-21.732	0	1	0
2014	1	6	206	54	662	0	52	22	74	29.73	41	15	11	7	39.3514	16.6486	12.6486	5.35135	0.955135	0.36082	2.84091	3.29038	1.4087	1.05147	-0.449475	0.333861	-1.34629	0.187862	-0.449475	0	68.1818	78.8462	-10.6643	0	0	0
2016	4	6	206	335	663	0	22	10	32	31.25	20	8	2	2	19.25	8.75	2.75	1.25	0.748052	0.568716	3.27	3.60454	1.05098	0.632062	-0.334545	0.358629	-0.932844	0.369197	-0.334545	0	80	90.9091	-10.9091	0	0	0
2018	4	6	206	335	663	0	37	24	61	39.34	33	21	4	3	32.7541	21.2459	4.2459	2.7541	0.0408891	1	3.22083	3.62432	1.13136	0.683701	-0.403491	0.256839	-1.57099	0.125455	-0.403491	0	87.5	89.1892	-1.68919	0	0	0
2019	4	6	206	335	663	0	35	19	54	35.19	34	16	1	3	32.4074	17.5926	2.59259	1.40741	3.00289	0.113943	3.35263	3.77714	0.891546	0.490549	-0.424511	0.220703	-1.92345	0.0663352	-0.424511	0	84.2105	97.1429	-12.9323	0	0	0
2017	2	6	206	1109	664	0	73	30	103	29.13	64	28	9	2	65.2039	26.7961	7.79612	3.20388	0.714588	0.529235	3.62333	3.5274	0.587034	0.98802	0.095936	0.157668	0.608467	0.544448	0.095936	0	93.3333	87.6712	5.6621	0	0	0
2019	2	6	206	1373	665	0	67	42	109	38.53	57	29	10	13	52.8624	33.1376	14.1376	8.86239	3.98317	0.0484758	2.76667	3.18955	1.37018	0.807002	-0.422886	0.233281	-1.81277	0.074952	-0.422886	1	69.0476	85.0746	-16.027	1	1	1
2018	2	6	206	1374	666	0	106	59	165	35.76	89	51	17	8	89.9394	50.0606	16.0606	8.93939	0.181101	0.828086	3.13051	3.22264	0.881271	0.977585	-0.092133	0.148927	-0.618647	0.537225	-0.092133	0	86.4407	83.9623	2.47841	0	0	0
2015	1	7	207	1103	667	1	52	23	75	30.67	38	12	14	11	34.6667	15.3333	17.3333	7.66667	3.13545	0.115942	2.31739	2.74423	0.899824	1.00399	-0.426839	0.233642	-1.8269	0.0740993	-0.426839	0	52.1739	73.0769	-20.903	0	0	0
2017	4	7	208	398	668	1	48	23	71	32.39	47	22	1	1	46.6479	22.3521	1.35211	0.647887	0.291266	1	3.70435	3.74375	0.501342	0.390257	-0.039403	0.118747	-0.331822	0.741989	-0.039403	0	95.6522	97.9167	-2.26449	0	0	0
2017	4	7	209	743	669	1	32	14	46	30.43	26	5	6	9	21.5652	9.43478	10.4348	4.56522	9.1894	0.0049975	2.30714	3.0625	1.24373	1.03853	-0.755358	0.37973	-1.9892	0.0596694	-0.755358	1	35.7143	81.25	-45.5357	1	1	1
2016	3	7	210	553	670	1	22	10	32	31.25	17	7	5	3	16.5	7.5	5.5	2.5	0.193939	1	2.9	3.01364	0.671648	1.14197	-0.113636	0.323091	-0.351715	0.727714	-0.113636	0	70	77.2727	-7.27273	0	0	0
2016	1	7	211	1925	671	1	30	14	44	31.82	13	7	17	7	13.6364	6.36364	16.3636	7.63636	0.171111	0.746127	2.18571	2.31	1.17856	1.18826	-0.124286	0.382466	-0.324959	0.747846	-0.124286	0	50	43.3333	6.66667	0	0	0
2020	1	7	212	42	672	1	75	32	107	29.91	60	22	15	10	57.4766	24.5234	17.5234	7.47664	1.58543	0.236382	2.84063	3	0.835062	0.660057	-0.159375	0.166134	-0.959316	0.342178	-0.159375	0	68.75	80	-11.25	0	0	0
2018	4	7	213	445	673	1	61	27	88	30.68	50	21	11	6	49.2159	21.7841	11.7841	5.21591	0.210756	0.783608	2.97037	3.15902	0.803748	0.784512	-0.188646	0.184434	-1.02284	0.311429	-0.188646	0	77.7778	81.9672	-4.18944	0	0	0
2014	4	7	213	462	674	1	46	18	64	28.12	21	5	25	13	18.6875	7.3125	27.3125	10.6875	1.71363	0.263368	2.1	2.56304	0.492294	0.892278	-0.463043	0.175419	-2.63964	0.0107934	-0.463043	1	27.7778	45.6522	-17.8744	0	1	0
2017	3	7	214	1547	675	1	20	10	30	33.33	14	8	6	2	14.6667	7.33333	5.33333	2.66667	0.340909	0.670665	3.41	2.845	0.802011	1.54459	0.565	0.428498	1.31856	0.198041	0.565	0	80	70	10	0	0	0
2016	3	7	215	768	676	1	24	10	34	29.41	14	0	10	10	9.88235	4.11765	14.1176	5.88235	9.91667	0.00149925	1.37	2.52917	0.820637	1.08807	-1.15917	0.341575	-3.39359	0.00257232	-1.15917	1	0	58.3333	-58.3333	1	1	1
2015	4	8	216	989	677	1	32	13	45	28.89	27	7	5	6	24.1778	9.82222	7.82222	3.17778	4.66504	0.043978	2.23077	3.21563	1.05939	0.687731	-0.984856	0.317981	-3.09722	0.00681048	-0.984856	1	53.8462	84.375	-30.5288	1	1	1
2017	1	8	217	372	678	0	26	13	39	33.33	25	11	1	2	24	12	2	1	1.625	0.541229	3.49231	3.76923	0.975928	0.528219	-0.276923	0.28982	-0.9555	0.353887	-0.276923	0	84.6154	96.1538	-11.5385	0	0	0
2013	4	8	218	893	679	0	18	16	34	47.06	15	8	3	8	12.1765	10.8235	5.82353	5.17647	4.3004	0.063968	2.40625	3.1	0.971918	0.816016	-0.69375	0.309891	-2.23869	0.0328857	-0.69375	1	50	83.3333	-33.3333	0	1	0
2015	4	8	218	893	679	0	37	24	61	39.34	32	19	5	5	30.9344	20.0656	6.06557	3.93443	0.56908	0.504748	3.32083	3.58649	0.73187	0.704416	-0.265653	0.189021	-1.40542	0.166351	-0.265653	0	79.1667	86.4865	-7.31982	0	0	0
2016	1	8	219	1722	680	0	34	21	55	38.18	26	10	8	11	22.2545	13.7455	11.7455	7.25455	4.77906	0.043978	2.44762	3.24412	1.12411	0.961751	-0.796498	0.295596	-2.69455	0.0104836	-0.796498	1	47.619	76.4706	-28.8515	1	1	1
2017	1	8	219	1722	680	0	42	17	59	28.81	29	12	13	5	29.1864	11.8136	12.8136	5.18644	0.0135482	1	2.55882	2.96428	1.39466	1.1649	-0.405462	0.383047	-1.05852	0.299738	-0.405462	0	70.5882	69.0476	1.54062	0	0	0
2017	1	8	219	1722	680	0	56	25	81	30.86	30	12	26	13	29.037	12.963	26.963	12.037	0.214898	0.802099	2.268	2.48393	1.21337	1.23859	-0.215928	0.293744	-0.73509	0.465931	-0.215928	0	48	53.5714	-5.57143	0	0	0
2017	2	8	219	1722	680	0	23	11	34	32.35	7	2	16	9	6.08824	2.91176	16.9118	8.08824	0.573983	0.696152	1.8	2.12174	0.887694	1.17858	-0.321739	0.363359	-0.885457	0.384128	-0.321739	0	18.1818	30.4348	-12.253	0	0	0
2018	1	8	219	1722	680	0	15	10	25	40	10	2	5	8	7.2	4.8	7.8	5.2	5.23504	0.0364818	1.61	2.84	1.26969	1.05411	-1.23	0.485064	-2.53575	0.0214053	-1.23	1	20	66.6667	-46.6667	1	1	1
2017	4	8	220	926	681	0	20	10	30	33.33	16	8	4	2	16	8	4	2	0	1	3.34	2.985	0.697933	1.17486	0.355	0.343112	1.03465	0.31003	0.355	0	80	80	0	0	0	0
2016	1	8	221	1362	682	0	24	10	34	29.41	17	7	7	3	16.9412	7.05882	7.05882	2.94118	0.00236111	1	2.7	2.97083	1.35892	0.857945	-0.270833	0.464043	-0.583637	0.570178	-0.270833	0	70	70.8333	-0.833333	0	0	0
2015	2	8	221	1723	683	0	19	10	29	34.48	11	3	8	7	9.17241	4.82759	9.82759	5.17241	2.04163	0.263868	2.32	2.70526	0.913844	1.27125	-0.385263	0.41057	-0.93836	0.357352	-0.385263	0	30	57.8947	-27.8947	0	0	0
2017	2	8	222	837	684	0	31	13	44	29.55	17	6	14	7	16.2045	6.79545	14.7955	6.20455	0.276909	0.746627	2.10769	2.60968	1.16007	1.1464	-0.501985	0.381989	-1.31414	0.202134	-0.501985	0	46.1538	54.8387	-8.68486	0	0	0
2013	4	9	223	595	685	0	242	135	377	35.81	182	89	60	46	173.958	97.0424	68.0424	37.9576	3.69297	0.0604698	2.73259	2.94917	0.860218	0.797675	-0.216581	0.0900587	-2.40489	0.0168767	-0.216581	1	65.9259	75.2066	-9.28069	0	1	0
2014	4	9	223	595	685	0	239	113	352	32.1	175	79	64	34	172.46	81.5398	66.5398	31.4602	0.418487	0.536232	2.77788	2.92176	0.895199	0.928464	-0.143881	0.103435	-1.39103	0.165577	-0.143881	0	69.9115	73.2218	-3.31025	0	0	0
2015	4	9	223	595	685	0	202	136	338	40.24	150	80	52	56	137.456	92.5444	64.5444	43.4556	8.90444	0.001999	2.52279	2.9198	0.933648	1.01044	-0.397007	0.10707	-3.70792	0.000248232	-0.397007	1	58.8235	74.2574	-15.4339	1	1	1
2016	4	9	223	595	685	0	226	116	342	33.92	169	78	57	38	163.222	83.7778	62.7778	32.2222	2.17077	0.164418	2.66983	2.9292	0.98953	1.04585	-0.259376	0.115243	-2.25069	0.0252975	-0.259376	1	67.2414	74.7788	-7.53738	0	1	0
2018	4	9	223	595	685	0	228	97	325	29.85	180	55	48	42	164.862	70.1385	63.1385	26.8615	16.8189	0.0009995	2.42577	3.07281	1.0602	0.889467	-0.647034	0.12271	-5.27287	4.41e-07	-0.647034	1	56.701	78.9474	-22.2463	1	1	1
2019	3	9	223	877	686	0	22	11	33	33.33	17	5	5	6	14.6667	7.33333	7.33333	3.66667	3.34091	0.12044	2.24545	2.97273	1.30335	1.05658	-0.727273	0.452961	-1.6056	0.127007	-0.727273	0	45.4545	77.2727	-31.8182	0	0	0
2014	3	9	223	1642	687	0	49	30	79	37.97	37	14	12	16	31.6329	19.3671	17.3671	10.6329	6.76571	0.015992	2.35	2.95918	1.09945	0.899518	-0.609183	0.23834	-2.55594	0.0135324	-0.609183	1	46.6667	75.5102	-28.8435	1	1	1
2018	3	9	223	1833	688	0	36	22	58	37.93	29	18	7	4	29.1724	17.8276	6.82759	4.17241	0.0141649	1	2.99545	3.12222	1.0007	1.01843	-0.126768	0.272635	-0.464974	0.644185	-0.126768	0	81.8182	80.5556	1.26263	0	0	0
2018	2	9	224	1259	689	1	15	14	29	48.28	12	10	3	4	11.3793	10.6207	3.62069	3.37931	0.290538	0.685657	2.95	3.02	0.752176	0.655962	-0.07	0.262865	-0.266297	0.79212	-0.07	0	71.4286	80	-8.57143	0	0	0
2017	2	9	225	595	690	1	18	16	34	47.06	17	13	1	3	15.8824	14.1176	2.11765	1.88235	1.4206	0.32034	3.10625	3.45555	0.631895	0.602175	-0.349305	0.21237	-1.6448	0.110082	-0.349305	0	81.25	94.4444	-13.1944	0	0	0
2014	1	9	226	680	691	1	50	23	73	31.51	46	21	4	2	45.8904	21.1096	4.10959	1.89041	0.010106	1	3.1913	3.28	0.769836	0.480221	-0.088696	0.174297	-0.508878	0.614542	-0.088696	0	91.3043	92	-0.695652	0	0	0
2015	2	9	226	680	691	1	39	35	74	47.3	37	28	2	7	34.2568	30.7432	4.74324	4.25676	3.81887	0.0789605	2.96286	3.24103	0.638512	0.506649	-0.278168	0.13502	-2.0602	0.0434012	-0.278168	1	80	94.8718	-14.8718	0	1	0
2019	2	9	226	680	691	1	19	18	37	48.65	17	16	2	2	16.9459	16.0541	2.05405	1.94595	0.0032784	1	3.31111	3.09474	0.581973	0.897202	0.216375	0.247352	0.874765	0.388418	0.216375	0	88.8889	89.4737	-0.584795	0	0	0
2016	4	9	226	701	692	1	15	14	29	48.28	13	11	2	3	12.4138	11.5862	2.58621	2.41379	0.332579	0.651674	3.07857	3.26667	0.601509	0.561461	-0.188095	0.216471	-0.868916	0.392701	-0.188095	0	78.5714	86.6667	-8.09524	0	0	0
2017	4	9	226	701	692	1	22	16	38	42.11	18	14	4	2	18.5263	13.4737	3.47368	2.52632	0.224905	0.711644	3.21875	3.15455	0.644173	0.621616	0.064205	0.208564	0.307843	0.76021	0.064205	0	87.5	81.8182	5.68182	0	0	0
2018	4	9	226	701	692	1	23	18	41	43.9	22	13	1	5	19.6341	15.3659	3.36585	2.63415	4.43719	0.0664668	3.18889	3.52174	0.752946	0.564846	-0.332851	0.212997	-1.5627	0.128382	-0.332851	0	72.2222	95.6522	-23.43	0	0	0
2015	4	9	227	1250	693	1	35	25	60	41.67	28	15	7	10	25.0833	17.9167	9.91667	7.08333	2.87278	0.135932	2.688	2.94571	1.08832	1.19616	-0.257714	0.297081	-0.867488	0.389472	-0.257714	0	60	80	-20	0	0	0
2017	4	9	227	1250	693	1	20	13	33	39.39	18	11	2	2	17.5758	11.4242	2.42424	1.57576	0.214456	1	2.70769	3.405	0.729682	0.577176	-0.697308	0.240027	-2.90512	0.0083339	-0.697308	1	84.6154	90	-5.38462	0	1	0
2013	4	9	227	1410	694	1	29	13	42	30.95	21	5	8	8	17.9524	8.04762	11.0476	4.95238	4.38768	0.0464768	2.32308	2.88276	0.964498	1.28787	-0.559682	0.35882	-1.55978	0.129129	-0.559682	1	38.4615	72.4138	-33.9523	1	1	1
2014	4	9	227	1410	694	1	44	23	67	34.33	33	17	11	6	32.8358	17.1642	11.1642	5.83582	0.00942455	1	2.95652	2.87273	1.11715	0.954881	0.083794	0.273833	0.306004	0.761225	0.083794	0	73.913	75	-1.08696	0	0	0
2018	4	9	227	1410	694	1	25	15	40	37.5	19	9	6	6	17.5	10.5	7.5	4.5	1.14286	0.483758	2.59333	2.94	0.790539	1.02997	-0.346667	0.289995	-1.19543	0.239837	-0.346667	0	60	76	-16	0	0	0
2019	4	9	227	1410	694	1	22	14	36	38.89	19	12	3	2	18.9444	12.0556	3.05556	1.94444	0.00301634	1	3.24286	3.33636	1.05518	0.877521	-0.093506	0.338424	-0.276298	0.784677	-0.093506	0	85.7143	86.3636	-0.649351	0	0	0
2019	1	9	228	1952	695	1	19	10	29	34.48	16	8	3	2	15.7241	8.27586	3.27586	1.72414	0.0814035	1	3.01	3.16842	1.23149	0.95397	-0.158421	0.446714	-0.354636	0.72785	-0.158421	0	80	84.2105	-4.21053	0	0	0
2014	1	9	229	574	696	1	33	13	46	28.26	24	11	9	2	25.1087	9.8913	7.8913	3.1087	0.724403	0.462769	3.05385	3.18182	0.562162	0.880502	-0.127972	0.218639	-0.585311	0.562163	-0.127972	0	84.6154	72.7273	11.8881	0	0	0
2015	2	9	229	595	697	1	21	14	35	40	18	11	3	3	17.4	11.6	3.6	2.4	0.301724	0.672664	2.84286	3.27619	1.0508	0.802437	-0.433333	0.330956	-1.30934	0.203445	-0.433333	0	78.5714	85.7143	-7.14286	0	0	0
2016	2	9	229	595	697	1	18	15	33	45.45	14	11	4	4	13.6364	11.3636	4.36364	3.63636	0.088	1	2.80667	3.12778	0.880314	1.0323	-0.321111	0.332966	-0.964395	0.342317	-0.321111	0	73.3333	77.7778	-4.44444	0	0	0
2017	2	9	229	595	697	1	21	14	35	40	19	7	2	7	15.6	10.4	5.4	3.6	7.20442	0.0169915	2.65714	3.32381	1.03382	0.627618	-0.666667	0.308382	-2.16182	0.0433171	-0.666667	1	50	90.4762	-40.4762	1	1	1
2017	4	9	230	340	698	1	24	14	38	36.84	22	13	2	1	22.1053	12.8947	1.89474	1.10526	0.0172336	1	3.47857	3.29583	0.556332	0.867018	0.182738	0.231148	0.790568	0.434435	0.182738	0	92.8571	91.6667	1.19048	0	0	0
2018	4	9	230	340	698	1	19	14	33	42.42	17	13	2	1	17.2727	12.7273	1.72727	1.27273	0.111654	1	3.19286	3.3	1.02542	1.03602	-0.107143	0.362763	-0.295352	0.769878	-0.107143	0	92.8571	89.4737	3.38346	0	0	0
2019	4	9	230	340	698	1	22	16	38	42.11	19	13	3	3	18.5263	13.4737	3.47368	2.52632	0.182173	1	3.45625	3.36364	0.883907	0.781053	0.092614	0.276695	0.334715	0.740171	0.092614	0	81.25	86.3636	-5.11364	0	0	0
2016	1	9	230	1806	699	1	22	12	34	35.29	19	10	3	2	18.7647	10.2353	3.23529	1.76471	0.0568443	1	3.44167	3.58636	1.23396	0.978481	-0.144697	0.412804	-0.350523	0.729867	-0.144697	0	83.3333	86.3636	-3.0303	0	0	0
2015	2	9	231	913	700	1	25	13	38	34.21	15	9	10	4	15.7895	8.21053	9.21053	4.78947	0.313187	0.729635	2.69231	2.892	0.751068	0.917388	-0.199693	0.277591	-0.71938	0.477647	-0.199693	0	69.2308	60	9.23077	0	0	0
2017	1	9	231	913	700	1	28	14	42	33.33	23	10	5	4	22	11	6	3	0.636364	0.687656	2.91429	3.11429	0.971008	0.788207	-0.2	0.299224	-0.668395	0.510886	-0.2	0	71.4286	82.1429	-10.7143	0	0	0
2019	2	9	232	453	701	1	21	13	34	38.24	20	12	1	1	19.7647	12.2353	1.23529	0.764706	0.124542	1	3.20769	3.5	0.449929	0.554076	-0.292308	0.173756	-1.68229	0.103067	-0.292308	0	92.3077	95.2381	-2.9304	0	0	0
2019	1	9	233	1093	702	1	14	13	27	48.15	13	12	1	1	12.963	12.037	1.03704	0.962963	0.00296703	1	3.33846	3.21428	1.07358	1.02646	0.124176	0.404868	0.306708	0.761643	0.124176	0	92.3077	92.8571	-0.549451	0	0	0
2016	4	9	233	1244	703	1	15	10	25	40	13	9	2	1	13.2	8.8	1.8	1.2	0.0631313	1	3.25	3.30667	0.668747	0.660591	-0.056666	0.271688	-0.20857	0.836972	-0.056666	0	90	86.6667	3.33333	0	0	0
2017	4	9	233	1244	703	1	19	15	34	44.12	15	12	4	3	15.0882	11.9118	3.91176	3.08824	0.00568087	1	3.37333	3.14737	0.730427	0.757458	0.225965	0.256447	0.881136	0.385098	0.225965	0	80	78.9474	1.05263	0	0	0
2014	3	9	234	1086	704	0	19	11	30	36.67	10	3	9	8	8.23333	4.76667	10.7667	6.23333	1.82446	0.248876	1.84545	2.46842	1.0182	0.795859	-0.622967	0.35719	-1.74408	0.0990567	-0.622967	0	27.2727	52.6316	-25.3589	0	0	0
2015	1	9	234	1410	705	0	214	128	342	37.43	156	69	58	59	140.789	84.2105	73.2105	43.7895	12.8344	0.0009995	2.48984	2.85	0.978577	0.987611	-0.360157	0.109723	-3.28241	0.00116518	-0.360157	1	53.9062	72.8972	-18.9909	1	1	1
2016	1	9	234	1410	705	0	142	89	231	38.53	92	48	50	41	86.0606	53.9394	55.9394	35.0606	2.70068	0.116942	2.51461	2.91268	1.0717	1.10658	-0.39807	0.146725	-2.71303	0.00727469	-0.39807	1	53.9326	64.7887	-10.8561	0	1	0
2016	4	9	234	1410	705	0	169	122	291	41.92	117	48	52	74	95.8247	69.1753	73.1753	52.8247	25.7772	0.00049975	2.14508	2.90473	1.10387	1.00717	-0.759652	0.126452	-6.00742	6.74e-09	-0.759652	1	39.3443	69.2308	-29.8865	1	1	1
2019	1	9	234	1410	705	0	154	114	268	42.54	109	65	45	49	99.9851	74.0149	54.0149	39.9851	5.44786	0.0249875	2.51053	2.97078	1.12976	1.02038	-0.460253	0.134003	-3.43464	0.000704256	-0.460253	1	57.0175	70.7792	-13.7617	1	1	1
2014	1	9	234	1805	706	0	219	99	318	31.13	199	86	20	13	196.274	88.7264	22.7264	10.2736	1.17227	0.33933	3.38889	3.51004	0.699109	0.816566	-0.121157	0.0893395	-1.35614	0.176452	-0.121157	0	86.8687	90.8676	-3.99889	0	0	0
2018	3	9	234	1898	707	0	21	12	33	36.36	17	9	4	3	16.5455	9.45455	4.45455	2.54545	0.161892	1	3.09167	3.14762	1.18817	1.12544	-0.055953	0.421854	-0.132636	0.895687	-0.055953	0	75	80.9524	-5.95238	0	0	0
2018	2	9	234	1952	708	0	174	92	266	34.59	150	58	24	34	136.06	71.9398	37.9398	20.0602	18.9379	0.00049975	2.68913	3.15057	1.02929	0.860014	-0.461444	0.125564	-3.67496	0.000324655	-0.461444	1	63.0435	86.2069	-23.1634	1	1	1
2018	1	9	235	680	709	1	17	12	29	41.38	16	8	1	4	14.069	9.93103	2.93103	2.06897	3.71503	0.14043	3.03333	3.34118	0.828288	0.58743	-0.307843	0.278335	-1.10602	0.28283	-0.307843	0	66.6667	94.1176	-27.451	0	0	0
2015	1	9	236	38	710	1	22	17	39	43.59	15	12	7	5	15.2308	11.7692	6.76923	5.23077	0.0260695	1	2.91176	2.74091	0.823774	0.979144	0.170855	0.288957	0.591282	0.557957	0.170855	0	70.5882	68.1818	2.40642	0	0	0
2015	4	9	237	340	711	0	96	91	187	48.66	72	45	24	46	60.0642	56.9358	35.9358	34.0642	13.0207	0.00049975	2.44176	2.90313	0.984668	1.03623	-0.461367	0.147783	-3.12192	0.0020854	-0.461367	1	49.4505	75	-25.5495	1	1	1
2016	4	9	237	340	711	0	183	175	358	48.88	130	93	53	82	113.992	109.008	69.0084	65.9916	12.196	0.0009995	2.38114	2.83333	1.01531	0.968818	-0.452191	0.104974	-4.30764	2.14e-05	-0.452191	1	53.1429	71.0383	-17.8954	1	1	1
2018	4	9	237	340	711	0	195	146	341	42.82	145	76	50	70	126.378	94.6217	68.6217	51.3783	18.2113	0.0009995	2.38082	2.97128	1.0417	0.976421	-0.590461	0.111003	-5.31931	2.04e-07	-0.590461	1	52.0548	74.359	-22.3042	1	1	1
2019	4	9	237	340	711	0	193	169	362	46.69	161	100	32	69	139.152	121.848	53.8481	47.1519	26.3358	0.00049975	2.66745	3.25129	0.923151	0.807588	-0.58384	0.091771	-6.36192	6.51e-10	-0.58384	1	59.1716	83.4197	-24.2481	1	1	1
2013	4	9	237	343	712	0	156	112	268	41.79	115	57	41	55	100.119	71.8806	55.8806	40.1194	14.7742	0.00049975	2.46071	2.91859	1.01185	0.889422	-0.457875	0.119216	-3.84072	0.000160482	-0.457875	1	50.8929	73.7179	-22.8251	1	1	1
2014	4	9	237	343	712	0	94	77	171	45.03	69	46	25	31	63.2164	51.7836	30.7836	25.2164	3.58826	0.0704648	2.57922	2.9617	0.972833	1.02434	-0.382482	0.153145	-2.49751	0.013485	-0.382482	1	59.7403	73.4043	-13.664	0	1	0
2014	1	9	238	1132	713	1	53	32	85	37.65	52	31	1	1	51.7529	31.2471	1.24706	0.752941	0.133145	1	3.72812	3.65472	0.468515	0.457235	0.073409	0.103943	0.706242	0.482591	0.073409	0	96.875	98.1132	-1.23821	0	0	0
2016	1	9	238	1132	713	1	46	37	83	44.58	45	34	1	3	43.7831	35.2169	2.21687	1.78313	1.57425	0.328336	3.61622	3.92174	0.796351	0.29357	-0.305523	0.137889	-2.21572	0.0319455	-0.305523	1	91.8919	97.8261	-5.9342	0	1	0
2017	1	9	238	1132	713	1	67	63	130	48.46	57	59	10	4	59.7846	56.2154	7.21538	6.78462	2.48519	0.166917	3.30635	3.27164	0.532151	0.730879	0.034708	0.11166	0.310837	0.756461	0.034708	0	93.6508	85.0746	8.57617	0	0	0
2018	1	9	238	1132	713	1	47	37	84	44.05	46	33	1	4	44.2024	34.7976	2.79762	2.20238	2.78828	0.158921	3.56757	3.75532	0.698035	0.484009	-0.187752	0.134734	-1.3935	0.168484	-0.187752	0	89.1892	97.8723	-8.68315	0	0	0
2019	1	9	238	1132	713	1	35	17	52	32.69	26	14	9	3	26.9231	13.0769	8.07692	3.92308	0.419496	0.741129	3.42941	3.02857	0.978369	1.18857	0.40084	0.310916	1.28922	0.205118	0.40084	0	82.3529	74.2857	8.06723	0	0	0
2014	1	9	239	1132	714	1	58	28	86	32.56	53	23	5	5	51.2558	24.7442	6.74419	3.25581	1.56777	0.27936	3.36429	3.5569	0.984402	0.716255	-0.192611	0.208456	-0.923987	0.360862	-0.192611	0	82.1429	91.3793	-9.23645	0	0	0
2016	2	9	239	1132	714	1	56	40	96	41.67	52	36	4	4	51.3333	36.6667	4.66667	3.33333	0.249351	0.708146	3.66	3.74286	0.617605	0.538299	-0.082857	0.121286	-0.683154	0.496566	-0.082857	0	90	92.8571	-2.85714	0	0	0
2013	4	9	240	461	715	0	33	23	56	41.07	32	20	1	3	30.6429	21.3571	2.35714	1.64286	2.04885	0.316842	3.14783	3.48788	0.887729	0.462843	-0.340052	0.201879	-1.68443	0.102348	-0.340052	0	86.9565	96.9697	-10.0132	0	0	0
2014	1	9	240	461	715	0	45	34	79	43.04	38	26	7	8	36.4557	27.5443	8.5443	6.4557	0.800542	0.404798	3.09412	3.09111	0.945465	1.12266	0.003006	0.233023	0.0129	0.989741	0.003006	0	76.4706	84.4444	-7.97386	0	0	0
2016	1	9	240	1250	716	0	40	32	72	44.44	33	22	7	10	30.5556	24.4444	9.44444	7.55556	1.86353	0.282859	2.64375	3	1.00256	0.97665	-0.35625	0.235066	-1.51553	0.134428	-0.35625	0	68.75	82.5	-13.75	0	0	0
2018	1	9	240	1250	716	0	37	27	64	42.19	31	25	6	2	32.375	23.625	4.625	3.375	1.10739	0.467766	3.25926	3.2973	0.627731	0.888346	-0.038038	0.189533	-0.200693	0.841596	-0.038038	0	92.5926	83.7838	8.80881	0	0	0
2019	4	9	240	1250	716	0	37	16	53	30.19	30	8	7	8	26.5283	11.4717	10.4717	4.5283	5.31759	0.03998	2.45	3.21892	0.911409	0.990745	-0.768918	0.280082	-2.74533	0.00998451	-0.768918	1	50	81.0811	-31.0811	1	1	1
2017	4	9	240	1404	717	0	29	26	55	47.27	26	22	3	4	25.3091	22.6909	3.69091	3.30909	0.313487	0.689155	3.03846	3.37586	0.885924	1.14132	-0.337401	0.274052	-1.23116	0.223806	-0.337401	0	84.6154	89.6552	-5.03979	0	0	0
2019	1	9	240	1404	717	0	24	22	46	47.83	19	15	5	7	17.7391	16.2609	6.26087	5.73913	0.718323	0.528236	3.03636	2.9625	0.776773	1.46905	0.073863	0.342559	0.215621	0.830516	0.073863	0	68.1818	79.1667	-10.9848	0	0	0
2014	1	9	240	1409	718	0	48	27	75	36	37	20	11	7	36.48	20.52	11.52	6.48	0.0857903	0.790605	2.68148	2.90417	1.08629	1.04045	-0.222685	0.257405	-0.865114	0.390944	-0.222685	0	74.0741	77.0833	-3.00926	0	0	0
2014	4	9	240	1409	718	0	38	22	60	36.67	35	13	3	9	30.4	17.6	7.6	4.4	9.49163	0.0069965	2.51818	3.28158	1.18629	0.780109	-0.763397	0.282811	-2.69932	0.0110466	-0.763397	1	59.0909	92.1053	-33.0144	1	1	1
2020	1	9	240	1752	719	0	20	17	37	45.95	15	13	5	4	15.1351	12.8649	4.86486	4.13514	0.010796	1	3.21176	3.05	0.826803	1.23736	0.161764	0.341708	0.473398	0.639019	0.161764	0	76.4706	75	1.47059	0	0	0
2014	1	9	241	595	720	0	200	113	313	36.1	148	66	52	47	136.741	77.2588	63.2588	35.7412	8.11818	0.00549725	2.60354	2.882	0.904742	0.865112	-0.278461	0.104814	-2.65672	0.00845842	-0.278461	1	58.4071	74	-15.5929	1	1	1
2014	1	9	241	595	720	0	159	79	238	33.19	117	44	42	35	107.559	53.4412	51.4412	25.5588	7.71689	0.00649675	2.43671	2.97358	1.03703	0.802011	-0.536876	0.132885	-4.04015	9.24e-05	-0.536876	1	55.6962	73.5849	-17.8887	1	1	1
2015	1	9	241	595	720	0	238	95	333	28.53	169	41	69	54	150.09	59.9099	87.9099	35.0901	22.6093	0.00049975	2.29368	2.83824	0.962688	0.889939	-0.544551	0.114382	-4.76083	4.26e-06	-0.544551	1	43.1579	71.0084	-27.8505	1	1	1
2016	2	9	241	595	720	0	251	123	374	32.89	180	61	71	62	161.741	79.2594	89.2594	43.7406	17.6254	0.00049975	2.36667	2.951	0.950985	0.958514	-0.58433	0.104943	-5.56809	6.77e-08	-0.58433	1	49.5935	71.7131	-22.1197	1	1	1
2017	2	9	241	595	720	0	287	118	405	29.14	202	69	85	49	192.042	78.958	94.958	39.042	5.35641	0.027986	2.48983	2.88676	1.00251	0.880062	-0.396929	0.105905	-3.74799	0.000234824	-0.396929	1	58.4746	70.3833	-11.9087	1	1	1
2018	2	9	241	595	720	0	248	132	380	34.74	199	73	49	59	177.516	94.4842	70.4842	37.5158	26.3373	0.00049975	2.47576	3.02379	1.01019	0.906632	-0.548033	0.105097	-5.21456	3.93e-07	-0.548033	1	55.303	80.2419	-24.9389	1	1	1
2019	2	9	241	595	720	0	201	137	338	40.53	145	77	56	60	132.018	89.9822	68.9822	47.0178	9.17746	0.0029985	2.52847	3.02886	0.998083	0.908385	-0.500388	0.106661	-4.69138	4.29e-06	-0.500388	1	56.2044	72.1393	-15.9349	1	1	1
2017	1	9	242	701	721	0	96	68	164	41.46	74	38	22	30	65.561	46.439	30.439	21.561	8.26256	0.00549725	2.45441	3.0125	1.02687	0.980682	-0.558089	0.159765	-3.49319	0.000638891	-0.558089	1	55.8824	77.0833	-21.201	1	1	1
2018	1	9	242	701	721	0	118	95	213	44.6	99	65	19	30	90.8545	73.1455	27.1455	21.8545	7.11759	0.011994	2.73158	3.27797	0.840499	0.844199	-0.546388	0.116085	-4.70678	4.67e-06	-0.546388	1	68.4211	83.8983	-15.4773	1	1	1
2018	4	9	242	701	721	0	129	89	218	40.83	103	67	26	22	100.596	69.4037	28.4037	19.5963	0.638924	0.504748	2.89326	3.18915	0.856897	0.854057	-0.295889	0.117918	-2.50928	0.0129383	-0.295889	1	75.2809	79.845	-4.56406	0	1	0
2020	1	9	242	701	721	0	64	48	112	42.86	49	31	15	17	45.7143	34.2857	18.2857	13.7143	1.92865	0.204898	2.84792	3	1.07287	0.993471	-0.152084	0.198499	-0.766168	0.445437	-0.152084	0	64.5833	76.5625	-11.9792	0	0	0
2014	4	9	242	913	722	0	68	32	100	32	53	15	15	17	46.24	21.76	21.76	10.24	9.65107	0.0029985	2.38437	3.10588	1.34191	1.2251	-0.721507	0.2799	-2.57773	0.0125993	-0.721507	1	46.875	77.9412	-31.0662	1	1	1
2015	3	9	243	279	723	0	24	20	44	45.45	18	8	6	12	14.1818	11.8182	9.81818	8.18182	5.52821	0.0269865	2.3	2.97083	1.1544	1.02511	-0.670833	0.332291	-2.01881	0.0505182	-0.670833	1	40	75	-35	1	1	1
2014	3	9	243	334	724	0	22	14	36	38.89	14	6	8	8	12.2222	7.77778	9.77778	6.22222	1.4961	0.310345	2.33571	2.84545	1.13721	1.04959	-0.50974	0.377424	-1.35058	0.188402	-0.50974	0	42.8571	63.6364	-20.7792	0	0	0
2014	1	9	243	595	725	0	217	139	356	39.04	148	85	69	54	142.025	90.9747	74.9747	48.0253	1.86316	0.195902	2.51798	2.77834	1.07671	0.910302	-0.260356	0.110268	-2.36112	0.0189619	-0.260356	1	61.1511	68.2028	-7.05169	0	1	0
2015	1	9	243	595	725	0	228	119	347	34.29	149	67	79	52	141.925	74.0749	86.0749	44.9251	2.72412	0.102449	2.62269	2.80219	0.984579	0.965093	-0.179503	0.110595	-1.62306	0.105915	-0.179503	0	56.3025	65.3509	-9.04836	0	0	0
2016	1	9	243	595	725	0	209	131	340	38.53	162	86	47	45	152.447	95.5529	56.5529	35.4471	5.74188	0.0224888	2.69084	3.0445	0.97432	0.835557	-0.353658	0.102893	-3.43714	0.000690587	-0.353658	1	65.6489	77.512	-11.8631	1	1	1
2017	1	9	243	595	725	0	219	131	350	37.43	158	65	61	66	139.534	83.4657	79.4657	47.5343	17.9934	0.00049975	2.39618	2.92968	1.09435	0.9392	-0.533497	0.11476	-4.64881	5.49e-06	-0.533497	1	49.6183	72.1461	-22.5278	1	1	1
2018	1	9	243	595	725	0	219	134	353	37.96	166	71	53	63	147.034	89.966	71.966	44.034	19.6119	0.00049975	2.4597	2.97123	0.99337	0.940546	-0.511531	0.106787	-4.7902	2.75e-06	-0.511531	1	52.9851	75.7991	-22.814	1	1	1
2019	1	9	243	595	725	0	212	100	312	32.05	147	55	65	45	137.256	64.7436	74.7436	35.2564	6.12099	0.0174913	2.453	2.93113	1.00789	0.912614	-0.478132	0.118689	-4.02844	8.31e-05	-0.478132	1	55	69.3396	-14.3396	1	1	1
2020	1	9	243	595	725	0	225	110	335	32.84	180	60	45	50	161.194	78.806	63.806	31.194	23.5622	0.00049975	2.55091	3.02622	1.10858	0.951914	-0.475313	0.123286	-3.85536	0.000158123	-0.475313	1	54.5455	80	-25.4545	1	1	1
2018	3	9	243	974	726	0	25	11	36	30.56	16	7	9	4	15.9722	7.02778	9.02778	3.97222	0.000437823	1	2.70909	2.44	0.958597	1.32916	0.26909	0.392688	0.685251	0.499193	0.26909	0	63.6364	64	-0.363636	0	0	0
2019	2	9	243	1409	727	0	33	19	52	36.54	27	8	6	11	22.2115	12.7885	10.7885	6.21154	8.64207	0.00649675	2.38947	3.05152	1.32535	1.30459	-0.662042	0.379505	-1.74449	0.0893376	-0.662042	1	42.1053	81.8182	-39.7129	1	1	1
2018	4	9	244	453	728	0	24	19	43	44.19	23	18	1	1	22.8837	18.1163	1.11628	0.883721	0.0287495	1	3.34737	3.6	0.594763	0.469042	-0.252632	0.166687	-1.5156	0.138946	-0.252632	0	94.7368	95.8333	-1.09649	0	0	0
2018	2	9	245	340	729	0	23	15	38	39.47	20	7	3	8	16.3421	10.6579	6.65789	4.34211	7.16535	0.011994	2.15333	3.40435	1.10961	0.837463	-1.25101	0.335523	-3.72855	0.00103185	-1.25101	1	46.6667	86.9565	-40.2899	1	1	1
2016	2	9	246	340	730	0	226	172	398	43.22	145	84	81	88	130.035	98.9648	95.9648	73.0352	9.38498	0.00449775	2.36163	2.77611	1.0586	1.04015	-0.414479	0.106313	-3.89866	0.000115108	-0.414479	1	48.8372	64.1593	-15.3221	1	1	1
2017	2	9	246	340	730	0	243	153	396	38.64	173	67	70	86	147.273	92.7273	95.7273	60.2727	29.5284	0.00049975	2.24052	2.86955	1.03284	0.981007	-0.629025	0.10456	-6.01594	5.02e-09	-0.629025	1	43.7908	71.1934	-27.4026	1	1	1
2018	2	9	246	340	730	0	227	145	372	38.98	165	64	62	81	139.739	89.2608	87.2608	55.7392	30.4759	0.00049975	2.33103	2.98458	1.18629	0.843339	-0.653547	0.113308	-5.7679	2.5e-08	-0.653547	1	44.1379	72.6872	-28.5493	1	1	1
2019	2	9	246	340	730	0	201	120	321	37.38	148	65	53	55	133.374	79.6262	67.6262	40.3738	12.7525	0.0009995	2.48583	3.09701	1.03958	0.974264	-0.611181	0.117168	-5.21628	3.97e-07	-0.611181	1	54.1667	73.6318	-19.4652	1	1	1
2014	1	9	246	595	731	0	259	143	402	35.57	183	81	76	62	170.09	93.9104	88.9104	49.0896	8.02494	0.009995	2.54755	2.8583	0.913963	0.894535	-0.310749	0.094504	-3.28821	0.00113352	-0.310749	1	56.6434	70.6564	-14.013	1	1	1
2015	2	9	246	595	731	0	242	146	388	37.63	161	80	81	66	150.314	90.6856	91.6856	55.3144	5.32829	0.023988	2.43767	2.82397	0.966768	1.03025	-0.386295	0.103864	-3.71925	0.000235765	-0.386295	1	54.7945	66.5289	-11.7344	1	1	1
2020	1	9	246	913	732	0	164	82	246	33.33	145	64	19	18	139.333	69.6667	24.6667	12.3333	4.59679	0.03998	3.14146	3.4378	1.02463	0.895064	-0.296341	0.132997	-2.22818	0.0274171	-0.296341	1	78.0488	88.4146	-10.3659	1	1	1
2015	3	9	246	1029	733	0	30	15	45	33.33	26	5	4	10	20.6667	10.3333	9.33333	4.66667	13.2719	0.00049975	2.32667	3.21333	1.10935	0.711838	-0.886667	0.314539	-2.81894	0.0106202	-0.886667	1	33.3333	86.6667	-53.3333	1	1	1
2017	3	9	246	1306	734	0	28	11	39	28.21	20	4	8	7	17.2308	6.76923	10.7692	4.23077	4.1026	0.067966	2.18182	2.81428	1.32651	1.10007	-0.632467	0.450763	-1.4031	0.180042	-0.632467	0	36.3636	71.4286	-35.0649	0	0	0
2016	4	9	247	343	735	0	26	23	49	46.94	17	13	9	10	15.9184	14.0816	10.0816	8.91837	0.403805	0.571214	2.58261	2.95385	1.1085	0.758541	-0.371238	0.274873	-1.35058	0.184771	-0.371238	0	56.5217	65.3846	-8.86288	0	0	0
2017	4	9	247	343	735	0	34	23	57	40.35	24	16	10	7	23.8596	16.1404	10.1404	6.85965	0.00686024	1	2.96956	3.00588	0.803082	0.801491	-0.036317	0.216644	-0.167634	0.867585	-0.036317	0	69.5652	70.5882	-1.02302	0	0	0
2018	4	9	247	343	735	0	36	26	62	41.94	33	22	3	4	31.9355	23.0645	4.06452	2.93548	0.749451	0.447776	3.25769	3.40556	0.674788	0.71512	-0.147863	0.178097	-0.830239	0.409942	-0.147863	0	84.6154	91.6667	-7.05128	0	0	0
2013	4	9	247	680	736	0	31	17	48	35.42	25	13	6	4	24.5417	13.4583	6.45833	3.54167	0.116009	1	2.92941	2.96129	0.860788	0.779178	-0.031879	0.251337	-0.126838	0.899906	-0.031879	0	76.4706	80.6452	-4.17457	0	0	0
2014	4	9	247	680	736	0	33	28	61	45.9	21	19	12	9	21.6393	18.3607	11.3607	9.63934	0.119538	0.782609	2.67143	2.81515	0.914839	0.777866	-0.143723	0.219604	-0.654464	0.515625	-0.143723	0	67.8571	63.6364	4.22078	0	0	0
2014	1	9	248	1244	737	0	39	16	55	29.09	28	12	11	4	28.3636	11.6364	10.6364	4.36364	0.0587607	1	3	2.95641	0.829458	0.895543	0.04359	0.252119	0.172894	0.863893	0.04359	0	75	71.7949	3.20513	0	0	0
2015	1	9	248	1244	737	0	31	25	56	44.64	21	18	10	7	21.5893	17.4107	9.41071	7.58929	0.118686	0.778111	2.876	2.77742	0.711969	0.96978	0.098581	0.224975	0.438186	0.663013	0.098581	0	72	67.7419	4.25806	0	0	0
2017	1	9	248	1244	737	0	34	17	51	33.33	26	11	8	6	24.6667	12.3333	9.33333	4.66667	0.787645	0.511244	2.74706	3.07353	0.638472	0.691204	-0.326471	0.195016	-1.67408	0.103159	-0.326471	0	64.7059	76.4706	-11.7647	0	0	0
2018	1	9	248	1244	737	0	32	26	58	44.83	27	18	5	8	24.8276	20.1724	7.17241	5.82759	1.89186	0.221889	2.77308	3.175	0.985721	0.87141	-0.401924	0.247186	-1.626	0.110183	-0.401924	0	69.2308	84.375	-15.1442	0	0	0
2019	1	9	248	1245	738	0	41	26	67	38.81	34	21	7	5	33.6567	21.3433	7.34328	4.65672	0.0503767	1	3.13462	3.23658	0.808427	0.775808	-0.10197	0.199541	-0.511023	0.61151	-0.10197	0	80.7692	82.9268	-2.1576	0	0	0
2015	2	9	249	1952	739	0	35	23	58	39.66	26	19	9	4	27.1552	17.8448	7.84483	5.15517	0.552874	0.532234	2.93478	3.02286	0.901317	0.970168	-0.088075	0.249425	-0.353113	0.725499	-0.088075	0	82.6087	74.2857	8.32298	0	0	0
2017	2	9	249	1952	739	0	39	17	56	30.36	30	10	9	7	27.8571	12.1429	11.1429	4.85714	1.90045	0.208896	2.8	3.07179	1.03138	0.774239	-0.271794	0.279184	-0.973528	0.339918	-0.271794	0	58.8235	76.9231	-18.0995	0	0	0
2018	2	9	249	1965	740	0	30	26	56	46.43	20	21	10	5	21.9643	19.0357	8.03571	6.96429	1.41255	0.375812	2.88846	2.89333	0.68078	0.691791	-0.004872	0.183788	-0.0265088	0.978951	-0.004872	0	80.7692	66.6667	14.1026	0	0	0
2019	2	9	249	1966	741	0	35	23	58	39.66	25	15	10	8	24.1379	15.8621	10.8621	7.13793	0.250173	0.764618	2.65217	2.85143	0.690105	0.603603	-0.199255	0.176397	-1.12958	0.264958	-0.199255	0	65.2174	71.4286	-6.21118	0	0	0
2014	4	9	250	1453	742	0	38	36	74	48.65	36	32	2	4	34.9189	33.0811	3.08108	2.91892	0.848527	0.428786	3.36111	3.5	0.647756	0.49973	-0.138889	0.135008	-1.02875	0.307364	-0.138889	0	88.8889	94.7368	-5.84795	0	0	0
2013	4	9	250	1454	743	0	42	23	65	35.38	35	18	7	5	34.2462	18.7538	7.75385	4.24615	0.254022	0.749125	3.22609	3.20952	0.662102	0.815942	0.016563	0.186846	0.0886452	0.929693	0.016563	0	78.2609	83.3333	-5.07246	0	0	0
2016	2	9	251	386	744	0	24	23	47	48.94	23	20	1	3	21.9574	21.0426	2.04255	1.95745	1.18856	0.362319	3.22174	3.39167	0.799407	0.56099	-0.169927	0.202232	-0.840258	0.405848	-0.169927	0	86.9565	95.8333	-8.87681	0	0	0
2016	1	9	252	340	745	0	64	58	122	47.54	42	30	22	28	37.7705	34.2295	26.2295	23.7705	2.4308	0.144928	2.47759	2.65	1.1408	1.19815	-0.172414	0.211823	-0.813955	0.417287	-0.172414	0	51.7241	65.625	-13.9009	0	0	0
2017	1	9	252	340	745	0	91	80	171	46.78	63	45	28	35	57.4737	50.5263	33.5263	29.4737	3.08293	0.081959	2.38375	2.84505	1.05572	0.985479	-0.461304	0.156857	-2.94093	0.00374983	-0.461304	1	56.25	69.2308	-12.9808	0	1	0
2018	1	9	252	340	745	0	93	64	157	40.76	64	32	29	32	56.8662	39.1338	36.1338	24.8662	5.6503	0.017991	2.40937	2.84946	1.00407	1.07082	-0.440087	0.167578	-2.62617	0.00958887	-0.440087	1	50	68.8172	-18.8172	1	1	1
2019	2	9	252	340	745	0	111	70	181	38.67	92	38	19	32	79.7238	50.2762	31.2762	19.7238	17.3473	0.00049975	2.47286	3.15405	1.12738	0.965946	-0.681197	0.162981	-4.1796	5.32e-05	-0.681197	1	54.2857	82.8829	-28.5972	1	1	1
2020	1	9	253	385	746	0	29	24	53	45.28	28	20	1	4	26.2642	21.7358	2.73585	2.26415	2.68554	0.173413	3.16667	3.32069	0.66768	0.50736	-0.154023	0.165684	-0.929619	0.357844	-0.154023	0	83.3333	96.5517	-13.2184	0	0	0
2018	4	9	254	1259	747	0	24	20	44	45.45	23	19	1	1	22.9091	19.0909	1.09091	0.909091	0.0174603	1	3.555	3.6375	0.600417	0.862157	-0.0825	0.221351	-0.37271	0.711292	-0.0825	0	95	95.8333	-0.833333	0	0	0
2018	4	10	255	1539	748	0	178	85	263	32.32	111	33	67	52	97.4601	46.5399	80.5399	38.4601	12.8633	0.0009995	2.04706	2.65506	1.11158	1.07451	-0.607998	0.144993	-4.19328	4.53e-05	-0.607998	1	38.8235	62.3596	-23.536	1	1	1
2014	3	10	256	187	749	1	24	13	37	35.14	5	4	19	9	5.83784	3.16216	18.1622	9.83784	0.452241	0.681159	1.79231	1.66667	1.3003	1.24714	0.125641	0.441436	0.284619	0.778393	0.125641	0	30.7692	20.8333	9.9359	0	0	0
2017	4	10	257	867	750	0	41	16	57	28.07	36	11	5	5	33.807	13.193	7.19298	2.80702	2.88864	0.112444	2.775	3.1	0.794565	0.721803	-0.325	0.228398	-1.42295	0.166995	-0.325	0	68.75	87.8049	-19.0549	0	0	0
2019	2	10	257	867	750	0	35	14	49	28.57	33	13	2	1	32.8571	13.1429	2.14286	0.857143	0.0355072	1	3.14286	3.18571	0.450153	0.733702	-0.042857	0.172785	-0.248037	0.80542	-0.042857	0	92.8571	94.2857	-1.42857	0	0	0
2018	1	10	258	456	751	1	19	11	30	36.67	16	7	3	4	14.5667	8.43333	4.43333	2.56667	1.64849	0.358821	2.93636	2.98947	0.884616	0.922493	-0.05311	0.340484	-0.155984	0.877484	-0.05311	0	63.6364	84.2105	-20.5742	0	0	0
2014	4	10	259	209	752	1	27	13	40	32.5	19	8	8	5	18.225	8.775	8.775	4.225	0.31201	0.72064	2.80769	2.92592	0.813902	1.01814	-0.118233	0.298914	-0.395542	0.695315	-0.118233	0	61.5385	70.3704	-8.83191	0	0	0
2017	4	10	260	597	753	1	25	12	37	32.43	18	10	7	2	18.9189	9.08108	6.08108	2.91892	0.565767	0.682159	2.91667	2.732	0.689971	0.81941	0.184666	0.257932	0.715948	0.480513	0.184666	0	83.3333	72	11.3333	0	0	0
2020	1	10	260	692	754	1	31	15	46	32.61	7	2	24	13	6.06522	2.93478	24.9348	12.0652	0.549285	0.692154	1.63333	2.24516	1.17149	0.893248	-0.611828	0.342389	-1.78694	0.0876325	-0.611828	0	13.3333	22.5806	-9.24731	0	0	0
2018	2	10	261	1581	755	1	88	36	124	29.03	57	25	31	11	58.1935	23.8065	29.8065	12.1935	0.248941	0.672164	2.68333	2.84205	0.928132	0.908418	-0.158712	0.1825	-0.869657	0.387745	-0.158712	0	69.4444	64.7727	4.67172	0	0	0
2016	1	10	262	1494	756	1	26	13	39	33.33	21	6	5	7	18	9	8	4	4.875	0.0574713	2.46154	3.10769	0.773023	0.839963	-0.646154	0.270375	-2.38984	0.0243943	-0.646154	1	46.1538	80.7692	-34.6154	0	1	0
2019	2	10	263	1348	757	1	49	30	79	37.97	48	25	1	5	45.2785	27.7215	3.72152	2.27848	5.67169	0.0289855	2.95	3.39592	0.562476	0.577336	-0.445918	0.131713	-3.38552	0.00123029	-0.445918	1	83.3333	97.9592	-14.6259	1	1	1
2018	2	10	264	1429	758	1	29	14	43	32.56	20	6	9	8	17.5349	8.46512	11.4651	5.53488	2.69235	0.164918	2.09286	2.88276	1.13981	0.941909	-0.789901	0.351271	-2.2487	0.0349376	-0.789901	1	42.8571	68.9655	-26.1084	0	1	0
2015	2	10	265	318	759	1	59	26	85	30.59	48	23	11	3	49.2824	21.7176	9.71765	4.28235	0.662308	0.550225	3.14615	2.98983	0.583939	0.815517	0.156323	0.156164	1.00102	0.320497	0.156323	0	88.4615	81.3559	7.10561	0	0	0
2015	1	10	265	456	760	1	28	11	39	28.21	21	9	7	2	21.5385	8.46154	6.46154	2.53846	0.206818	0.714643	3.3	3.17143	0.765506	0.761021	0.128572	0.27195	0.472778	0.641975	0.128572	0	81.8182	75	6.81818	0	0	0
2015	4	10	265	596	761	1	32	14	46	30.43	29	7	3	7	25.0435	10.9565	6.95652	3.04348	9.44757	0.005997	2.37857	3.41562	1.30807	0.74232	-1.03705	0.373413	-2.77723	0.0130225	-1.03705	1	50	90.625	-40.625	1	1	1
2016	4	10	265	596	761	1	43	20	63	31.75	31	8	12	12	26.619	12.381	16.381	7.61905	5.9619	0.0284858	2.19	2.9186	1.36494	1.23505	-0.728604	0.358645	-2.03155	0.0500753	-0.728604	1	40	72.093	-32.093	1	1	1
2017	2	10	265	662	762	1	27	11	38	28.95	21	8	6	3	20.6053	8.39474	6.39474	2.60526	0.110298	1	2.84545	2.91481	0.894834	1.20247	-0.06936	0.355452	-0.195132	0.846871	-0.06936	0	72.7273	77.7778	-5.05051	0	0	0
2015	1	10	266	1301	763	1	59	23	82	28.05	45	15	14	8	43.1707	16.8293	15.8293	6.17073	1.03001	0.392304	2.98696	2.95593	0.863031	0.888096	0.031024	0.213896	0.145042	0.885384	0.031024	0	65.2174	76.2712	-11.0538	0	0	0
2019	1	10	266	1301	763	1	37	18	55	32.73	28	7	9	11	23.5455	11.4545	13.4545	6.54545	7.08146	0.0104948	2.39444	2.78649	0.652121	0.866398	-0.392042	0.209555	-1.87083	0.0680956	-0.392042	1	38.8889	75.6757	-36.7868	1	1	1
2018	2	10	267	544	764	1	68	31	99	31.31	42	17	26	14	40.5253	18.4747	27.4747	12.5253	0.424188	0.643678	2.53548	2.72647	1.0055	0.89453	-0.190987	0.210669	-0.906574	0.368775	-0.190987	0	54.8387	61.7647	-6.926	0	0	0
2018	4	10	267	544	764	1	126	54	180	30	54	32	72	22	60.2	25.8	65.8	28.2	4.07578	0.0534733	2.55926	2.37857	1.01897	1.05046	0.180688	0.167289	1.0801	0.282617	0.180688	0	59.2593	42.8571	16.4021	0	0	0
2015	3	10	268	1081	765	0	24	10	34	29.41	15	7	9	3	15.5294	6.47059	8.47059	3.52941	0.173864	0.734133	2.84	2.71667	0.721418	1.07771	0.123334	0.31692	0.389165	0.700444	0.123334	0	70	62.5	7.5	0	0	0
2016	2	10	269	1819	766	1	22	12	34	35.29	16	11	6	1	17.4706	9.52941	4.52941	2.47059	1.70354	0.382309	3.34167	2.97273	0.575971	0.671304	0.368939	0.219384	1.68171	0.10465	0.368939	0	91.6667	72.7273	18.9394	0	0	0
2018	2	10	270	154	767	1	13	10	23	43.48	7	6	6	4	7.34783	5.65217	5.65217	4.34783	0.0871006	1	2.47	2.73846	0.909273	0.951786	-0.268461	0.390336	-0.687769	0.499521	-0.268461	0	60	53.8462	6.15385	0	0	0
2019	2	10	270	154	767	1	15	10	25	40	10	9	5	1	11.4	7.6	3.6	2.4	1.79094	0.354323	3.1	2.75333	0.498888	1.13129	0.346667	0.331978	1.04425	0.308455	0.346667	0	90	66.6667	23.3333	0	0	0
2015	2	10	271	1429	768	1	28	13	41	31.71	23	6	5	7	19.8049	9.19512	8.19512	3.80488	5.55451	0.0264868	2.69231	3.15357	0.745499	0.686096	-0.461264	0.244056	-1.88999	0.0721316	-0.461264	1	46.1538	82.1429	-35.989	1	1	1
2016	2	10	271	1429	768	1	32	16	48	33.33	21	9	11	7	20	10	12	6	0.4	0.766117	2.80625	2.80313	0.748749	0.9816	0.003125	0.255244	0.0122432	0.990295	0.003125	0	56.25	65.625	-9.375	0	0	0
2015	2	10	272	1149	769	0	65	29	94	30.85	42	22	23	7	44.2553	19.7447	20.7447	9.25532	1.16731	0.32034	2.83448	2.72	0.666159	0.900382	0.114482	0.166657	0.686933	0.494348	0.114482	0	75.8621	64.6154	11.2467	0	0	0
2016	1	10	272	1149	769	0	49	31	80	38.75	37	27	12	4	39.2	24.8	9.8	6.2	1.59315	0.258871	3.12581	2.89592	0.730738	1.1098	0.229888	0.205817	1.11695	0.267451	0.229888	0	87.0968	75.5102	11.5866	0	0	0
2018	2	10	272	1149	769	0	69	29	98	29.59	43	23	26	6	46.4694	19.5306	22.5306	9.46939	2.68067	0.168416	3.15172	2.81159	0.740473	1.01873	0.34013	0.184249	1.84604	0.0690199	0.34013	0	79.3103	62.3188	16.9915	0	0	0
2018	4	10	272	1149	769	0	57	33	90	36.67	44	26	13	7	44.3333	25.6667	12.6667	7.33333	0.0307587	1	3.13333	3.27544	0.766757	0.810265	-0.142105	0.171271	-0.829709	0.409523	-0.142105	0	78.7879	77.193	1.5949	0	0	0
2015	1	10	273	187	770	0	262	136	398	34.17	191	52	71	84	159.965	83.0352	102.035	52.9648	45.2459	0.00049975	2.15809	2.98855	1.21226	0.998055	-0.830461	0.120862	-6.87116	5.82e-11	-0.830461	1	38.2353	72.9008	-34.6655	1	1	1
2015	2	10	273	187	770	0	382	185	567	32.63	263	93	119	92	239.845	116.155	142.155	68.8448	18.4111	0.00049975	2.40162	2.88979	1.22174	1.12913	-0.488169	0.106799	-4.57093	6.81e-06	-0.488169	1	50.2703	68.8482	-18.5779	1	1	1
2015	3	10	273	187	770	0	32	22	54	40.74	17	11	15	11	16.5926	11.4074	15.4074	10.5926	0.0509959	1	2.36818	2.42813	1.11628	1.44874	-0.059944	0.349613	-0.171458	0.864539	-0.059944	0	50	53.125	-3.125	0	0	0
2016	1	10	273	187	770	0	177	78	255	30.59	103	28	74	50	90.9294	40.0706	86.0706	37.9294	10.7725	0.001999	1.9859	2.54633	1.19856	1.15158	-0.56043	0.160965	-3.4817	0.000662284	-0.56043	1	35.8974	58.1921	-22.2947	1	1	1
2016	3	10	273	187	770	0	98	49	147	33.33	78	37	20	12	76.6667	38.3333	21.3333	10.6667	0.319565	0.669665	2.93673	3.16429	1.27356	1.15261	-0.227551	0.216003	-1.05346	0.295011	-0.227551	0	75.5102	79.5918	-4.08163	0	0	0
2017	3	10	273	187	770	0	77	39	116	33.62	61	23	16	16	55.7586	28.2414	21.2414	10.7586	5.31228	0.0344828	2.57692	3.11558	1.2472	1.15816	-0.538661	0.239384	-2.2502	0.0275095	-0.538661	1	58.9744	79.2208	-20.2464	1	1	1
2018	3	10	273	187	770	0	101	41	142	28.87	71	24	30	17	67.5704	27.4296	33.4296	13.5704	1.82146	0.244878	2.57073	3.0604	1.1686	1.00241	-0.489665	0.207982	-2.35436	0.0215797	-0.489665	1	58.5366	70.297	-11.7604	0	1	0
2019	1	10	273	187	770	0	443	174	617	28.2	374	110	69	64	347.507	136.493	95.4927	37.5073	33.2245	0.00049975	2.77184	3.32483	1.07276	0.901265	-0.552991	0.0919103	-6.01664	5.69e-09	-0.552991	1	63.2184	84.4244	-21.206	1	1	1
2019	3	10	273	187	770	0	65	29	94	30.85	58	15	7	14	50.4787	22.5213	14.5213	6.47872	16.2597	0.0009995	2.44483	3.50769	1.26508	1.00829	-1.06286	0.266135	-3.99371	0.000240422	-1.06286	1	51.7241	89.2308	-37.5066	1	1	1
2017	4	10	273	274	771	0	248	116	364	31.87	235	95	13	21	224.835	105.165	23.1648	10.8352	15.4384	0.0009995	2.9931	3.29718	0.655243	0.600499	-0.304074	0.0718002	-4.235	3.43e-05	-0.304074	1	81.8966	94.7581	-12.8615	1	1	1
2015	1	10	273	290	772	0	291	124	415	29.88	232	79	59	45	218.075	92.9253	72.9253	31.0747	11.8753	0.00049975	2.59758	3.09278	0.778623	0.765179	-0.495203	0.0830733	-5.96104	9.42e-09	-0.495203	1	63.7097	79.7251	-16.0154	1	1	1
2016	2	10	273	290	772	0	255	105	360	29.17	204	67	51	38	191.958	79.0417	63.0417	25.9583	10.4759	0.00149925	2.67238	3.03294	0.873157	0.867668	-0.360561	0.101061	-3.56776	0.00045432	-0.360561	1	63.8095	80	-16.1905	1	1	1
2014	1	10	273	849	773	0	228	100	328	30.49	203	72	25	28	191.159	83.8415	36.8415	16.1585	14.8898	0.00049975	2.935	3.28421	0.882876	0.763262	-0.34921	0.101734	-3.43258	0.00075408	-0.34921	1	72	89.0351	-17.0351	1	1	1
2014	1	10	273	1480	774	0	225	92	317	29.02	203	72	22	20	195.189	79.8107	29.8107	12.1893	8.12846	0.00249875	2.99674	3.30133	0.880491	0.625034	-0.304594	0.100812	-3.0214	0.00303014	-0.304594	1	78.2609	90.2222	-11.9614	1	1	1
2014	3	10	273	1480	774	0	104	44	148	29.73	99	38	5	6	96.2703	40.7297	7.72973	3.27027	3.50288	0.093953	3.20227	3.59904	0.685562	0.605396	-0.396766	0.119188	-3.32891	0.00137072	-0.396766	1	86.3636	95.1923	-8.82867	0	1	0
2019	2	10	273	1480	774	0	254	116	370	31.35	216	71	38	45	197.022	89.9784	56.9784	26.0216	25.9939	0.00049975	2.68966	3.22677	0.795682	0.683278	-0.537116	0.0854161	-6.28823	2.06e-09	-0.537116	1	61.2069	85.0394	-23.8325	1	1	1
2015	3	10	273	1481	775	0	30	20	50	40	26	14	4	6	24	16	6	4	2.08333	0.262369	3.13	3.39	0.800066	0.684987	-0.26	0.218278	-1.19114	0.241306	-0.26	0	70	86.6667	-16.6667	0	0	0
2016	3	10	273	1604	776	0	33	13	46	28.26	22	9	11	4	22.2391	8.76087	10.7609	4.23913	0.0279018	1	2.66923	2.75758	1.2579	1.08485	-0.088345	0.396711	-0.222694	0.826097	-0.088345	0	69.2308	66.6667	2.5641	0	0	0
2019	2	10	274	13	777	0	211	88	299	29.43	168	56	43	32	158.074	65.9264	52.9264	22.0736	8.44354	0.00449775	2.74205	3.0872	0.848761	0.806803	-0.345158	0.106166	-3.25111	0.00140905	-0.345158	1	63.6364	79.6209	-15.9845	1	1	1
2014	3	10	274	187	778	0	156	62	218	28.44	86	35	70	27	86.5872	34.4128	69.4128	27.5872	0.0314632	0.877561	2.51613	2.54487	1.05321	1.31145	-0.028742	0.170047	-0.169024	0.866024	-0.028742	0	56.4516	55.1282	1.32341	0	0	0
2015	3	10	274	187	778	0	48	19	67	28.36	35	9	13	10	31.5224	12.4776	16.4776	6.52239	3.94104	0.0969515	2.42105	3.03125	1.16742	1.04579	-0.610198	0.307433	-1.98482	0.0563478	-0.610198	0	47.3684	72.9167	-25.5482	0	0	0
2016	2	10	274	187	778	0	194	91	285	31.93	129	54	65	37	124.568	58.4316	69.4316	32.5684	1.37961	0.287856	2.64286	2.88144	1.14321	1.01224	-0.238586	0.140155	-1.7023	0.0906603	-0.238586	0	59.3407	66.4948	-7.15419	0	0	0
2015	4	10	274	849	779	0	178	70	248	28.23	151	52	27	18	145.702	57.2984	32.2984	12.7016	3.76197	0.0604698	2.88143	3.0764	0.756095	0.770944	-0.194976	0.107266	-1.81769	0.0714393	-0.194976	0	74.2857	84.8315	-10.5457	0	0	0
2018	2	10	274	1819	780	0	45	29	74	39.19	37	22	8	7	35.8784	23.1216	9.12162	5.87838	0.441402	0.551724	2.83793	3.15556	0.95932	0.843304	-0.317624	0.218032	-1.45678	0.15094	-0.317624	0	75.8621	82.2222	-6.36015	0	0	0
2019	2	10	274	1819	780	0	108	48	156	30.77	78	31	30	17	75.4615	33.5385	32.5385	14.4615	0.92114	0.369315	2.68542	2.87963	1.13494	1.03081	-0.194213	0.191504	-1.01415	0.313463	-0.194213	0	64.5833	72.2222	-7.63889	0	0	0
2017	1	10	275	187	781	0	35	19	54	35.19	28	10	7	9	24.6296	13.3704	10.3704	5.62963	4.42396	0.0584708	2.48947	3.13714	1.30422	1.03727	-0.647669	0.346795	-1.86758	0.0714325	-0.647669	0	52.6316	80	-27.3684	0	0	0
2018	1	10	275	187	781	0	39	19	58	32.76	32	17	7	2	32.9483	16.0517	6.05172	2.94828	0.536904	0.696652	3.31053	3.2359	0.690326	0.653528	0.074629	0.189823	0.39315	0.696658	0.074629	0	89.4737	82.0513	7.4224	0	0	0
2017	4	10	275	274	782	0	28	23	51	45.1	27	21	1	2	26.3529	21.6471	1.64706	1.35294	0.598894	0.591204	3.26522	3.4	0.511334	0.802773	-0.134783	0.185429	-0.726872	0.470958	-0.134783	0	91.3043	96.4286	-5.12422	0	0	0
2018	2	10	275	290	783	0	37	23	60	38.33	34	18	3	5	32.0667	19.9333	4.93333	3.06667	2.28057	0.235382	3.05652	3.24594	0.665942	0.781592	-0.189424	0.189188	-1.00125	0.321313	-0.189424	0	78.2609	91.8919	-13.631	0	0	0
2017	2	10	275	1480	784	0	38	22	60	36.67	34	19	4	3	33.5667	19.4333	4.43333	2.56667	0.130773	1	3.29091	3.35263	0.640617	0.761484	-0.061722	0.184156	-0.335161	0.738897	-0.061722	0	86.3636	89.4737	-3.11005	0	0	0
2019	2	10	275	1480	784	0	34	23	57	40.35	31	21	3	2	31.0175	20.9825	2.98246	2.01754	0.000280346	1	3.16522	3.32647	0.573354	0.771975	-0.161253	0.178383	-0.903969	0.369994	-0.161253	0	91.3043	91.1765	0.127877	0	0	0
2019	4	10	275	1480	784	0	31	26	57	45.61	29	20	2	6	26.6491	22.3509	4.35088	3.64912	3.23939	0.12044	3.09615	3.46129	0.931872	0.552375	-0.365137	0.207947	-1.75591	0.086939	-0.365137	0	76.9231	93.5484	-16.6253	0	0	0
2016	1	10	275	1581	785	0	33	22	55	40	29	19	4	3	28.8	19.2	4.2	2.8	0.0272817	1	3.25	3.40303	0.630759	0.5548	-0.15303	0.165565	-0.924289	0.360734	-0.15303	0	86.3636	87.8788	-1.51515	0	0	0
2016	4	10	275	1581	785	0	38	20	58	34.48	36	18	2	2	35.3793	18.6207	2.62069	1.37931	0.457895	0.6002	3.315	3.38947	0.631018	0.496904	-0.074473	0.162502	-0.45829	0.649872	-0.074473	0	90	94.7368	-4.73684	0	0	0
2014	1	10	276	1114	786	0	134	53	187	28.34	55	19	79	34	53.0267	20.9733	80.9733	32.0267	0.428749	0.622689	1.82641	2.01418	1.22084	1.12056	-0.187764	0.193629	-0.96971	0.334831	-0.187764	0	35.8491	41.0448	-5.19572	0	0	0
2016	3	10	276	1114	786	0	29	14	43	32.56	14	5	15	9	12.814	6.18605	16.186	7.81395	0.604113	0.505247	2	2.25172	1.06482	1.24975	-0.251724	0.367215	-0.685495	0.498312	-0.251724	0	35.7143	48.2759	-12.5616	0	0	0
2015	4	11	277	71	787	0	50	45	95	47.37	48	42	2	3	47.3684	42.6316	2.63158	2.36842	0.337778	0.656672	3.22222	3.39	0.473809	0.530787	-0.167778	0.10307	-1.6278	0.10695	-0.167778	0	93.3333	96	-2.66667	0	0	0
2017	1	11	277	71	787	0	35	25	60	41.67	29	13	6	12	24.5	17.5	10.5	7.5	6.61224	0.017991	2.716	3.19714	0.794082	1.01445	-0.481142	0.233722	-2.05861	0.0440757	-0.481142	1	52	82.8571	-30.8571	1	1	1
2018	1	11	277	71	787	0	82	65	147	44.22	62	42	20	23	58.0136	45.9864	23.9864	19.0136	2.11779	0.1994	2.77692	3.0939	0.942366	0.771298	-0.316979	0.144628	-2.19169	0.0302904	-0.316979	1	64.6154	75.6098	-10.9944	0	1	0
2019	1	11	277	237	788	0	78	72	150	48	61	60	17	12	62.92	58.08	15.08	13.92	0.631344	0.543228	3.13472	3.15641	0.723287	0.822349	-0.021688	0.126237	-0.171803	0.863827	-0.021688	0	83.3333	78.2051	5.12821	0	0	0
2020	1	11	277	238	789	0	83	62	145	42.76	77	55	6	7	75.5586	56.4414	7.44138	5.55862	0.717255	0.563718	3.1871	3.38554	0.87824	0.783696	-0.198446	0.140855	-1.40887	0.161401	-0.198446	0	88.7097	92.7711	-4.06141	0	0	0
2016	2	11	277	1924	790	0	36	29	65	44.62	34	27	2	2	33.7846	27.2154	2.21538	1.78462	0.0500126	1	3.56896	3.58889	0.518999	0.589808	-0.019923	0.137664	-0.144722	0.885396	-0.019923	0	93.1034	94.4444	-1.341	0	0	0
2014	4	11	278	197	791	1	29	20	49	40.82	28	19	1	1	27.8163	19.1837	1.18367	0.816327	0.072799	1	3.75	3.78276	0.508351	0.502898	-0.032758	0.147112	-0.222674	0.824903	-0.032758	0	95	96.5517	-1.55172	0	0	0
2019	4	11	278	198	792	1	66	31	97	31.96	65	29	1	2	63.9588	30.0412	2.04124	0.958763	1.71498	0.249875	3.63548	3.88636	0.690675	0.336446	-0.25088	0.130779	-1.91835	0.0628404	-0.25088	0	93.5484	98.4848	-4.93646	0	0	0
2016	2	11	278	687	793	1	24	22	46	47.83	23	21	1	1	22.9565	21.0435	1.04348	0.956522	0.00396005	1	3.72273	3.82083	0.566469	0.81613	-0.098106	0.205764	-0.47679	0.636037	-0.098106	0	95.4545	95.8333	-0.378788	0	0	0
2016	4	11	279	324	794	1	39	34	73	46.58	36	28	3	6	34.1918	29.8082	4.80822	4.19178	1.66535	0.282859	3.08235	3.35128	0.781014	0.783001	-0.26893	0.183469	-1.46581	0.147199	-0.26893	0	82.3529	92.3077	-9.95475	0	0	0
2018	1	11	279	324	794	1	37	25	62	40.32	35	22	2	3	34.0161	22.9839	2.98387	2.01613	0.875114	0.652674	3.292	3.26757	0.631744	0.495005	0.024433	0.150288	0.162575	0.871613	0.024433	0	88	94.5946	-6.59459	0	0	0
2018	4	11	279	324	794	1	41	39	80	48.75	40	36	1	3	38.95	37.05	2.05	1.95	1.16125	0.344828	3.33077	3.52439	0.761285	0.547622	-0.193621	0.148912	-1.30024	0.197859	-0.193621	0	92.3077	97.561	-5.25328	0	0	0
2013	4	11	279	901	795	1	23	21	44	47.73	21	20	2	1	21.4318	19.5682	1.56818	1.43182	0.267367	1	3.42381	3.58696	0.49082	0.506597	-0.163147	0.150432	-1.08452	0.284344	-0.163147	0	95.2381	91.3043	3.93375	0	0	0
2019	1	11	279	987	796	1	43	41	84	48.81	37	38	6	3	38.3929	36.6071	4.60714	4.39286	0.966262	0.503748	3.32439	3.41628	0.743902	0.693483	-0.091889	0.157103	-0.584895	0.560247	-0.091889	0	92.6829	86.0465	6.63642	0	0	0
2014	1	11	280	720	797	1	51	36	87	41.38	38	30	13	6	39.8621	28.1379	11.1379	7.86207	0.96253	0.426787	2.92222	3.08039	0.679122	0.748604	-0.15817	0.154271	-1.02527	0.308336	-0.15817	0	83.3333	74.5098	8.82353	0	0	0
2014	1	11	280	720	797	1	28	20	48	41.67	26	14	2	6	23.3333	16.6667	4.66667	3.33333	4.38857	0.0464768	2.96	3.38214	0.796307	0.632487	-0.422142	0.214458	-1.96841	0.0569854	-0.422142	1	70	92.8571	-22.8571	1	1	1
2013	4	11	280	1441	798	1	39	27	66	40.91	30	14	9	13	26	18	13	9	4.51282	0.0689655	2.44074	3.03077	0.75715	0.985728	-0.590029	0.214818	-2.74664	0.00783264	-0.590029	1	51.8519	76.9231	-25.0712	0	1	0
2016	4	11	280	1441	798	1	43	33	76	43.42	26	15	17	18	23.1974	17.8026	19.8026	15.1974	1.69332	0.241879	2.22121	2.7093	0.919836	0.870362	-0.48809	0.207982	-2.34679	0.021901	-0.48809	1	45.4545	60.4651	-15.0106	0	1	0
2019	4	11	280	1442	799	1	49	37	86	43.02	34	25	15	12	33.6163	25.3837	15.3837	11.6163	0.0324274	1	2.82162	2.77143	0.915343	1.03943	0.050193	0.21141	0.237421	0.812923	0.050193	0	67.5676	69.3878	-1.82019	0	0	0
2017	2	11	280	1556	800	1	47	41	88	46.59	46	39	1	2	45.3977	39.6023	1.60227	1.39773	0.503052	0.584208	3.73171	3.82979	0.548835	0.524162	-0.09808	0.114858	-0.85392	0.395601	-0.09808	0	95.122	97.8723	-2.75039	0	0	0
2014	1	11	281	720	801	1	51	41	92	44.57	43	25	8	16	37.6957	30.3043	13.3043	10.6957	6.42027	0.0129935	2.56585	3.24706	0.985294	0.684793	-0.681205	0.181309	-3.75714	0.000356333	-0.681205	1	60.9756	84.3137	-23.3381	1	1	1
2014	4	11	281	720	801	1	32	26	58	44.83	28	21	4	5	27.0345	21.9655	4.96552	4.03448	0.495726	0.714643	3	3.29688	0.720555	0.784316	-0.296875	0.197971	-1.49958	0.139429	-0.296875	0	80.7692	87.5	-6.73077	0	0	0
2015	4	11	281	720	801	1	28	26	54	48.15	25	24	3	2	25.4074	23.5926	2.59259	2.40741	0.146535	1	3.41923	3.33571	0.58721	0.82696	0.083516	0.194128	0.43021	0.668938	0.083516	0	92.3077	89.2857	3.02198	0	0	0
2016	2	11	281	720	801	1	29	27	56	48.21	26	23	3	4	25.375	23.625	3.625	3.375	0.255428	0.690655	3.31852	3.39655	0.78301	0.638348	-0.078033	0.191726	-0.407002	0.685734	-0.078033	0	85.1852	89.6552	-4.46999	0	0	0
2017	1	11	281	720	801	1	51	42	93	45.16	43	33	8	9	41.6774	34.3226	9.32258	7.67742	0.508407	0.569715	2.99286	3.19608	0.895079	0.815588	-0.203221	0.179216	-1.13395	0.260042	-0.203221	0	78.5714	84.3137	-5.7423	0	0	0
2019	2	11	281	720	801	1	30	28	58	48.28	23	20	7	8	22.2414	20.7586	7.75862	7.24138	0.20725	0.765617	2.92857	3.11333	0.858447	0.987066	-0.184762	0.242478	-0.761974	0.449288	-0.184762	0	71.4286	76.6667	-5.2381	0	0	0
2013	4	11	282	756	802	1	18	15	33	45.45	17	12	1	3	15.8182	13.1818	2.18182	1.81818	1.60259	0.308846	3.15333	3.61111	0.76892	0.587005	-0.457778	0.24199	-1.89173	0.0697706	-0.457778	0	80	94.4444	-14.4444	0	0	0
2018	2	11	283	1888	803	1	28	15	43	34.88	27	14	1	1	26.6977	14.3023	1.30233	0.697674	0.211005	1	3.82667	3.625	0.516121	0.823104	0.201666	0.20483	0.984555	0.330788	0.201666	0	93.3333	96.4286	-3.09524	0	0	0
2013	4	11	284	326	804	1	83	44	127	34.65	69	34	14	10	67.315	35.685	15.685	8.31496	0.644246	0.485757	2.96136	3.20964	1.0671	0.744838	-0.248275	0.180454	-1.37583	0.17354	-0.248275	0	77.2727	83.1325	-5.8598	0	0	0
2013	4	11	284	326	804	1	50	31	81	38.27	44	26	6	5	43.2099	26.7901	6.79012	4.20988	0.277986	0.726137	3.05806	3.372	0.746447	0.714583	-0.313936	0.167887	-1.86992	0.0662489	-0.313936	0	83.871	88	-4.12903	0	0	0
2014	1	11	284	326	804	1	68	58	126	46.03	65	52	3	6	63.1429	53.8571	4.85714	4.14286	1.66126	0.302349	3.38276	3.68971	0.801564	0.448926	-0.306947	0.118496	-2.59035	0.0112537	-0.306947	1	89.6552	95.5882	-5.93306	0	1	0
2015	1	11	284	326	804	1	72	42	114	36.84	69	40	3	2	68.8421	40.1579	3.15789	1.84211	0.0224115	1	3.4381	3.43333	0.495813	0.727914	0.004762	0.114945	0.0414287	0.96703	0.004762	0	95.2381	95.8333	-0.595238	0	0	0
2017	2	11	284	326	804	1	72	39	111	35.14	69	38	3	1	69.4054	37.5946	2.59459	1.40541	0.187028	1	3.74615	3.59722	0.459889	0.536544	0.148931	0.0970636	1.53436	0.128494	0.148931	0	97.4359	95.8333	1.60256	0	0	0
2016	2	11	284	552	805	1	56	36	92	39.13	53	34	3	2	52.9565	34.0435	3.04348	1.95652	0.00167853	1	3.38611	3.38393	0.481754	0.516202	0.002183	0.105854	0.0206227	0.983599	0.002183	0	94.4444	94.6429	-0.198413	0	0	0
2018	4	11	284	671	806	1	80	59	139	42.45	75	57	5	2	75.9712	56.0288	4.02878	2.97122	0.580856	0.706647	3.60169	3.57	0.62739	0.58079	0.031694	0.104345	0.303741	0.761853	0.031694	0	96.6102	93.75	2.86017	0	0	0
2018	1	11	284	720	807	1	85	49	134	36.57	82	48	3	1	82.4627	47.5373	2.53731	1.46269	0.237832	1	3.82041	3.71529	0.396327	0.650184	0.105114	0.0904379	1.16228	0.247227	0.105114	0	97.9592	96.4706	1.4886	0	0	0
2014	1	11	284	721	808	1	82	40	122	32.79	80	39	2	1	79.9836	39.0164	2.01639	0.983607	0.000416752	1	3.7075	3.77927	0.489577	0.576438	-0.071768	0.100222	-0.716094	0.475791	-0.071768	0	97.5	97.561	-0.0609756	0	0	0
2014	1	11	284	721	808	1	78	40	118	33.9	77	37	1	3	75.3559	38.6441	2.64407	1.35593	3.12152	0.118941	3.505	3.73077	0.778872	0.503831	-0.225769	0.135722	-1.66347	0.101784	-0.225769	0	92.5	98.7179	-6.21795	0	0	0
2015	4	11	284	721	808	1	76	46	122	37.7	75	43	1	3	73.5082	44.4918	2.4918	1.5082	2.449	0.286857	3.62391	3.82763	0.8731	0.366096	-0.203718	0.135408	-1.50447	0.13821	-0.203718	0	93.4783	98.6842	-5.20595	0	0	0
2018	1	11	284	941	809	1	79	47	126	37.3	66	39	13	8	65.8333	39.1667	13.1667	7.83333	0.00678696	1	3.31489	3.21899	0.880953	0.82541	0.095906	0.158545	0.604915	0.546727	0.095906	0	82.9787	83.5443	-0.56558	0	0	0
2019	2	11	284	941	809	1	70	45	115	39.13	65	36	5	9	61.4783	39.5217	8.52174	5.47826	4.23495	0.0409795	3.09111	3.36	1.03503	0.591583	-0.268889	0.169723	-1.58428	0.118164	-0.268889	1	80	92.8571	-12.8571	1	1	1
2018	2	11	284	942	810	1	80	35	115	30.43	70	34	10	1	72.3478	31.6522	7.65217	3.34783	2.61723	0.166417	3.56286	3.215	0.460872	0.734175	0.347857	0.113165	3.07389	0.00273066	0.347857	1	97.1429	87.5	9.64286	0	1	0
2016	1	11	284	1038	811	1	65	62	127	48.82	58	48	7	14	54.252	51.748	10.748	10.252	3.20765	0.0789605	3.05806	3.31846	0.773442	0.665651	-0.260397	0.128317	-2.02932	0.0446313	-0.260397	1	77.4194	89.2308	-11.8114	0	1	0
2020	1	11	284	1302	812	1	74	45	119	37.82	69	42	5	3	69.0252	41.9748	4.97479	3.02521	0.000362187	1	3.74444	3.72703	0.481737	0.572258	0.017417	0.0978903	0.177924	0.859125	0.017417	0	93.3333	93.2432	0.0900901	0	0	0
2019	4	11	284	1303	813	1	68	37	105	35.24	67	36	1	1	66.7048	36.2952	1.29524	0.704762	0.194686	1	3.71081	3.74265	0.534262	0.537078	-0.031837	0.109345	-0.29116	0.771739	-0.031837	0	97.2973	98.5294	-1.23211	0	0	0
2020	1	11	284	1304	814	1	96	48	144	33.33	95	47	1	1	94.6667	47.3333	1.33333	0.666667	0.253521	1	3.81667	3.80729	0.617591	0.497836	0.009375	0.102606	0.0913693	0.927432	0.009375	0	97.9167	98.9583	-1.04167	0	0	0
2014	4	11	284	1386	815	1	77	41	118	34.75	72	40	5	1	73.0847	38.9153	3.91525	2.08475	0.911293	0.403798	3.43171	3.3987	0.552467	0.740642	0.033006	0.1207	0.273456	0.785049	0.033006	0	97.561	93.5065	4.05448	0	0	0
2015	4	11	284	1386	815	1	80	32	112	28.57	75	31	5	1	75.7143	30.2857	4.28571	1.71429	0.440252	0.670665	3.65	3.65125	0.458609	0.578517	-0.00125	0.103712	-0.0120526	0.990417	-0.00125	0	96.875	93.75	3.125	0	0	0
2016	2	11	284	1386	815	1	77	40	117	34.19	73	36	4	4	71.735	37.265	5.26496	2.73504	0.954206	0.457271	3.3775	3.61948	0.78756	0.734675	-0.24198	0.150053	-1.61263	0.111058	-0.24198	0	90	94.8052	-4.80519	0	0	0
2016	4	11	284	1386	815	1	84	37	121	30.58	77	35	7	2	77.7521	34.2479	6.24793	2.75207	0.319835	0.708646	3.44595	3.55476	0.751885	0.590161	-0.108816	0.139375	-0.78074	0.438221	-0.108816	0	94.5946	91.6667	2.92793	0	0	0
2018	2	11	285	687	816	1	48	41	89	46.07	46	36	2	5	44.2247	37.7753	3.77528	3.22472	1.96683	0.233383	3.53171	3.68333	0.960583	0.522406	-0.151626	0.167902	-0.903065	0.370131	-0.151626	0	87.8049	95.8333	-8.02846	0	0	0
2014	1	11	285	706	817	1	42	22	64	34.38	39	20	3	2	38.7188	20.2812	3.28125	1.71875	0.0760731	1	3.59091	3.62619	0.738666	0.862515	-0.035281	0.206189	-0.17111	0.864843	-0.035281	0	90.9091	92.8571	-1.94805	0	0	0
2015	1	11	285	706	817	1	47	33	80	41.25	46	30	1	3	44.65	31.35	2.35	1.65	1.97903	0.283858	3.38182	3.45745	0.533535	0.502059	-0.075628	0.118275	-0.639423	0.52475	-0.075628	0	90.9091	97.8723	-6.96325	0	0	0
2013	4	11	285	1668	818	1	43	29	72	40.28	42	25	1	4	40.0139	26.9861	2.98611	2.01389	3.52447	0.154923	3.32759	3.57442	0.633526	0.49574	-0.246832	0.13984	-1.76511	0.083629	-0.246832	0	86.2069	97.6744	-11.4675	0	0	0
2019	4	11	285	1817	819	1	37	31	68	45.59	35	26	2	5	33.1912	27.8088	3.80882	3.19118	2.10052	0.223888	3.13548	3.2027	0.600305	0.391214	-0.067219	0.125543	-0.535425	0.594735	-0.067219	0	83.871	94.5946	-10.7236	0	0	0
2014	1	11	286	866	820	1	61	49	110	44.55	56	42	5	7	54.3455	43.6545	6.65455	5.34545	1.03658	0.375812	3.18571	3.45082	0.781025	0.60322	-0.265105	0.135699	-1.95363	0.0538955	-0.265105	0	85.7143	91.8033	-6.08899	0	0	0
2018	2	11	286	866	820	1	69	56	125	44.8	59	47	10	9	58.512	47.488	10.488	8.512	0.0597686	1	3.225	3.32898	0.799147	0.742631	-0.103985	0.139273	-0.746627	0.456828	-0.103985	0	83.9286	85.5072	-1.57867	0	0	0
2014	1	11	287	962	821	1	37	19	56	33.93	29	15	8	4	29.0714	14.9286	7.92857	4.07143	0.0024139	1	3.10526	3.26216	1.00248	0.942028	-0.156899	0.277268	-0.565875	0.575143	-0.156899	0	78.9474	78.3784	0.56899	0	0	0
2019	4	11	288	146	822	1	25	15	40	37.5	23	14	2	1	23.125	13.875	1.875	1.125	0.024024	1	3.71333	3.692	0.562985	0.94645	0.021333	0.238665	0.0893848	0.929246	0.021333	0	93.3333	92	1.33333	0	0	0
2017	3	11	289	1817	823	1	35	29	64	45.31	28	17	7	12	24.6094	20.3906	10.3906	8.60938	3.4727	0.105447	2.57931	3.14	1.46297	1.04381	-0.56069	0.323932	-1.73089	0.0897181	-0.56069	0	58.6207	80	-21.3793	0	0	0
2018	1	11	289	1817	823	1	25	17	42	40.48	19	16	6	1	20.8333	14.1667	4.16667	2.83333	2.39153	0.196402	3.14706	3.292	0.612492	0.718749	-0.144942	0.206716	-0.701165	0.487487	-0.144942	0	94.1176	76	18.1176	0	0	0
2016	3	11	289	1859	824	1	47	41	88	46.59	41	34	6	7	40.0568	34.9432	6.94318	6.05682	0.322665	0.75912	3.17561	3.2234	0.993675	1.00308	-0.047795	0.213286	-0.224089	0.823228	-0.047795	0	82.9268	87.234	-4.30721	0	0	0
2018	1	11	290	319	825	1	40	20	60	33.33	39	18	1	2	38	19	2	1	1.57895	0.552724	3.585	3.8175	0.623467	0.374773	-0.2325	0.151482	-1.53483	0.136873	-0.2325	0	90	97.5	-7.5	0	0	0
2019	2	11	290	319	825	1	34	24	58	41.38	33	21	1	3	31.6552	22.3448	2.34483	1.65517	2.00204	0.309845	3.5	3.8647	1.03714	0.423465	-0.364705	0.223815	-1.6295	0.11423	-0.364705	0	87.5	97.0588	-9.55882	0	0	0
2017	2	11	290	411	826	1	31	24	55	43.64	29	23	2	1	29.3091	22.6909	1.69091	1.30909	0.13695	1	3.62917	3.61935	0.593061	0.803915	0.009812	0.188422	0.0520747	0.958665	0.009812	0	95.8333	93.5484	2.28495	0	0	0
2017	4	11	290	411	826	1	33	24	57	42.11	32	23	1	1	31.8421	23.1579	1.15789	0.842105	0.0529959	1	3.69583	3.77576	0.850309	0.456228	-0.079924	0.190875	-0.418723	0.678163	-0.079924	0	95.8333	96.9697	-1.13636	0	0	0
2018	2	11	290	1513	827	1	31	24	55	43.64	29	23	2	1	29.3091	22.6909	1.69091	1.30909	0.13695	1	3.5375	3.55484	0.569372	0.59208	-0.017338	0.157531	-0.110061	0.912797	-0.017338	0	95.8333	93.5484	2.28495	0	0	0
2013	4	11	291	266	828	1	31	14	45	31.11	30	13	1	1	29.6222	13.3778	1.37778	0.622222	0.348435	1	3.74286	3.81613	0.57206	0.432124	-0.073272	0.171461	-0.42734	0.6737	-0.073272	0	92.8571	96.7742	-3.91705	0	0	0
2016	2	11	291	687	829	1	30	21	51	41.18	28	20	2	1	28.2353	19.7647	1.76471	1.23529	0.0809524	1	3.85714	3.81333	0.517273	0.602142	0.043809	0.157567	0.278034	0.782209	0.043809	0	95.2381	93.3333	1.90476	0	0	0
2016	4	11	291	687	829	1	31	24	55	43.64	30	20	1	4	28.1818	21.8182	2.81818	2.18182	2.95699	0.15992	3.40833	3.79032	0.980646	0.463577	-0.381989	0.216799	-1.76195	0.0879578	-0.381989	0	83.3333	96.7742	-13.4409	0	0	0
2017	1	11	291	687	829	1	31	18	49	36.73	29	17	2	1	29.102	16.898	1.89796	1.10204	0.0159083	1	3.56667	3.66774	0.56983	0.534408	-0.101075	0.165081	-0.612274	0.544454	-0.101075	0	94.4444	93.5484	0.896057	0	0	0
2017	4	11	291	687	829	1	37	17	54	31.48	35	16	2	1	34.9444	16.0556	2.05556	0.944444	0.00505003	1	3.65294	3.64595	0.642376	0.678067	0.006996	0.191572	0.036519	0.97109	0.006996	0	94.1176	94.5946	-0.476948	0	0	0
2018	2	11	291	687	829	1	30	20	50	40	27	14	3	6	24.6	16.4	5.4	3.6	3.25203	0.117941	3.095	3.61	1.08651	0.748953	-0.515	0.278788	-1.84728	0.0742973	-0.515	0	70	90	-20	0	0	0
2018	4	11	291	687	829	1	31	20	51	39.22	30	17	1	3	28.5686	18.4314	2.43137	1.56863	2.33167	0.29985	3.535	3.88387	0.861623	0.332763	-0.34887	0.201722	-1.72946	0.0973043	-0.34887	0	85	96.7742	-11.7742	0	0	0
2014	1	11	292	1668	830	1	32	19	51	37.25	31	17	1	2	30.1176	17.8824	1.88235	1.11765	1.17958	0.552724	3.54737	3.59063	0.568984	0.722165	-0.043257	0.182583	-0.236917	0.813797	-0.043257	0	89.4737	96.875	-7.40132	0	0	0
2020	1	11	293	671	831	1	29	22	51	43.14	27	21	2	1	27.2941	20.7059	1.70588	1.29412	0.124902	1	3.63182	3.42069	0.744111	0.495248	0.211129	0.183374	1.15136	0.257488	0.211129	0	95.4545	93.1034	2.3511	0	0	0
2018	1	11	294	1556	832	1	33	26	59	44.07	32	25	1	1	31.8814	25.1186	1.11864	0.881356	0.0295567	1	3.75	3.74848	0.438406	0.456975	0.001516	0.117134	0.0129424	0.989721	0.001516	0	96.1538	96.9697	-0.815851	0	0	0
2019	4	11	295	1974	833	0	21	16	37	43.24	16	9	5	7	14.1892	10.8108	6.81081	5.18919	1.64775	0.275362	2.46875	3.04286	0.918491	1.02253	-0.574107	0.320181	-1.79307	0.0818672	-0.574107	0	56.25	76.1905	-19.9405	0	0	0
2013	4	11	296	1528	834	1	25	17	42	40.48	22	16	3	1	22.619	15.381	2.38095	1.61905	0.439505	0.629685	3.25294	3.3	0.636512	0.62849	-0.047059	0.199078	-0.236384	0.814544	-0.047059	0	94.1176	88	6.11765	0	0	0
2015	4	11	297	319	835	1	19	15	34	44.12	18	14	1	1	17.8824	14.1176	1.11765	0.882353	0.0298246	1	3.5	3.66316	0.690755	0.513388	-0.163157	0.213732	-0.763371	0.452343	-0.163157	0	93.3333	94.7368	-1.40351	0	0	0
2016	1	11	297	319	835	1	29	25	54	46.3	28	23	1	2	27.3889	23.6111	1.61111	1.38889	0.530142	0.5997	3.408	3.63793	0.642858	0.532792	-0.229931	0.162232	-1.4173	0.163022	-0.229931	0	92	96.5517	-4.55172	0	0	0
2017	2	11	297	914	836	1	30	22	52	42.31	29	17	1	5	26.5385	19.4615	3.46154	2.53846	4.67703	0.0729635	3.03182	3.42667	0.660005	0.556425	-0.394848	0.173553	-2.27509	0.0282502	-0.394848	1	77.2727	96.6667	-19.3939	0	1	0
2014	4	11	298	973	837	1	31	23	54	42.59	29	15	2	8	25.2593	18.7407	5.74074	4.25926	7.02351	0.0184908	2.9	3.72258	1.2395	0.51427	-0.82258	0.274463	-2.99705	0.00570264	-0.82258	1	65.2174	93.5484	-28.331	1	1	1
2015	3	11	298	973	837	1	26	23	49	46.94	25	19	1	4	23.3469	20.6531	2.65306	2.34694	2.44367	0.193403	3.42609	3.78462	0.785214	0.471332	-0.358529	0.18802	-1.90687	0.0647445	-0.358529	0	82.6087	96.1538	-13.5452	0	0	0
2016	3	11	298	973	837	1	30	28	58	48.28	27	20	3	8	24.3103	22.6897	5.68966	5.31034	3.25018	0.107946	2.96428	3.43333	1.52636	1.20497	-0.469048	0.362774	-1.29295	0.201815	-0.469048	0	71.4286	90	-18.5714	0	0	0
2017	1	11	298	973	837	1	34	27	61	44.26	32	20	2	7	28.9836	23.0164	5.01639	3.98361	4.80703	0.0354823	3.15185	3.68529	1.49419	0.792056	-0.533443	0.318025	-1.67736	0.101805	-0.533443	1	74.0741	94.1176	-20.0436	1	1	1
2017	3	11	298	973	837	1	27	17	44	38.64	23	14	4	3	22.7045	14.2955	4.29545	2.70455	0.0625499	1	3.1	3.38148	1.31101	1.29705	-0.281481	0.404242	-0.696318	0.49098	-0.281481	0	82.3529	85.1852	-2.83224	0	0	0
2018	3	11	298	973	837	1	30	19	49	38.78	27	15	3	4	25.7143	16.2857	4.28571	2.71429	1.16053	0.403298	2.98947	3.55667	1.44449	0.968356	-0.567193	0.3756	-1.5101	0.142111	-0.567193	0	78.9474	90	-11.0526	0	0	0
2018	4	11	298	973	837	1	29	21	50	42	24	17	5	4	23.78	17.22	5.22	3.78	0.0269223	1	3.05714	3.17241	1.27419	1.21975	-0.115271	0.35863	-0.32142	0.749482	-0.115271	0	80.9524	82.7586	-1.80624	0	0	0
2019	3	11	298	973	837	1	25	20	45	44.44	18	13	7	7	17.2222	13.7778	7.77778	6.22222	0.254032	0.742129	2.765	2.936	1.23769	1.60023	-0.171	0.423111	-0.404149	0.688108	-0.171	0	65	72	-7	0	0	0
2020	1	11	298	973	837	1	26	20	46	43.48	22	13	4	7	19.7826	15.2174	6.21739	4.78261	2.39053	0.167916	2.455	3.27692	1.6269	1.13993	-0.821923	0.426989	-1.92493	0.0630193	-0.821923	0	65	84.6154	-19.6154	0	0	0
2018	4	11	299	720	838	1	41	38	79	48.1	40	36	1	2	39.443	36.557	1.55696	1.44304	0.430556	0.613693	3.72895	3.71951	0.640485	0.699721	0.009435	0.150788	0.0625714	0.95027	0.009435	0	94.7368	97.561	-2.82413	0	0	0
2013	4	11	299	835	839	1	16	10	26	38.46	12	6	4	4	11.0769	6.92308	4.92308	3.07692	0.65	0.666667	2.67	3.125	0.826035	0.733485	-0.455	0.319153	-1.42565	0.171558	-0.455	0	60	75	-15	0	0	0
2014	1	11	299	835	839	1	12	11	23	47.83	11	5	1	6	8.34783	7.65217	3.65217	3.34783	5.78889	0.0244878	2.36364	3.4	0.683041	1.13698	-1.03636	0.38748	-2.67463	0.0153355	-1.03636	1	45.4545	91.6667	-46.2121	1	1	1
2016	1	11	299	835	839	1	23	22	45	48.89	19	20	4	2	19.9333	19.0667	3.06667	2.93333	0.670417	0.674163	3.37273	3.13478	0.640076	0.892702	0.237945	0.230805	1.03093	0.308778	0.237945	0	90.9091	82.6087	8.3004	0	0	0
2016	4	11	299	835	839	1	21	18	39	46.15	18	13	3	5	16.6923	14.3077	4.30769	3.69231	1.08209	0.463768	2.97222	3.38571	0.83863	0.649065	-0.413492	0.243174	-1.7004	0.0988148	-0.413492	0	72.2222	85.7143	-13.4921	0	0	0
2017	1	11	299	987	840	1	26	19	45	42.22	25	15	1	4	23.1111	16.8889	2.88889	2.11111	3.29074	0.136432	3.09474	3.71538	0.911332	0.473871	-0.620648	0.228798	-2.71264	0.0118788	-0.620648	1	78.9474	96.1538	-17.2065	0	1	0
2014	4	11	300	197	841	1	47	36	83	43.37	44	30	3	6	41.9036	32.0964	5.09639	3.90361	2.22999	0.181409	3.44444	3.78723	0.824775	0.492825	-0.34279	0.155124	-2.20978	0.0314043	-0.34279	1	83.3333	93.617	-10.2837	0	1	0
2015	1	11	300	197	841	1	56	29	85	34.12	54	28	2	1	54.0235	27.9765	1.97647	1.02353	0.000851055	1	3.69655	3.83571	0.522687	0.536124	-0.139163	0.120638	-1.15356	0.253407	-0.139163	0	96.5517	96.4286	0.123153	0	0	0
2017	4	11	301	1817	842	1	17	11	28	39.29	16	10	1	1	15.7857	10.2143	1.21429	0.785714	0.103661	1	3.27273	3.4	0.642014	0.471699	-0.127273	0.224854	-0.566025	0.578809	-0.127273	0	90.9091	94.1176	-3.20856	0	0	0
2016	1	11	302	866	843	1	19	17	36	47.22	17	16	2	1	17.4167	15.5833	1.58333	1.41667	0.253307	1	3.3	3.17368	0.517204	0.983103	0.126316	0.258076	0.489453	0.628353	0.126316	0	94.1176	89.4737	4.64396	0	0	0
2018	1	11	302	866	843	1	23	12	35	34.29	22	11	1	1	21.6857	11.3143	1.31429	0.685714	0.232488	1	3.23333	3.40869	0.431347	0.414414	-0.175362	0.151565	-1.15701	0.259883	-0.175362	0	91.6667	95.6522	-3.98551	0	0	0
2020	1	11	302	866	843	1	17	12	29	41.38	16	10	1	2	15.2414	10.7586	1.75862	1.24138	0.882102	0.547226	3.50833	3.47647	0.746456	0.532129	0.031863	0.251177	0.126855	0.900412	0.031863	0	83.3333	94.1176	-10.7843	0	0	0
2016	2	11	303	866	844	1	16	15	31	48.39	15	13	1	2	14.4516	13.5484	1.54839	1.45161	0.444395	0.605697	3.24667	3.2625	0.591447	0.565538	-0.015834	0.208111	-0.0760844	0.939881	-0.015834	0	86.6667	93.75	-7.08333	0	0	0
2018	2	11	303	866	844	1	18	17	35	48.57	16	16	2	1	16.4571	15.5429	1.54286	1.45714	0.305011	1	3.32353	3.36111	0.536807	0.670504	-0.037582	0.204761	-0.183541	0.855526	-0.037582	0	94.1176	88.8889	5.22876	0	0	0
2019	2	11	303	866	844	1	20	16	36	44.44	19	13	1	3	17.7778	14.2222	2.22222	1.77778	1.70156	0.290855	3.34375	3.545	0.72844	0.601292	-0.20125	0.226366	-0.889046	0.381293	-0.20125	0	81.25	95	-13.75	0	0	0
2019	2	11	304	973	845	1	12	11	23	47.83	10	9	2	2	9.91304	9.08696	2.08696	1.91304	0.00917065	1	3.23636	3.18333	0.934101	0.611754	0.05303	0.332429	0.159523	0.875135	0.05303	0	81.8182	83.3333	-1.51515	0	0	0
2019	2	11	305	58	846	0	44	40	84	47.62	37	31	7	9	35.619	32.381	8.38095	7.61905	0.590274	0.583208	3.11	3.15682	0.839963	1.04779	-0.046818	0.206373	-0.226861	0.821105	-0.046818	0	77.5	84.0909	-6.59091	0	0	0
2020	1	11	305	1104	847	0	77	61	138	44.2	69	57	8	4	70.3043	55.6957	6.69565	5.30435	0.629581	0.566717	3.52459	3.56494	0.805741	0.847716	-0.040345	0.141335	-0.285456	0.775744	-0.040345	0	93.4426	89.6104	3.83223	0	0	0
2016	1	11	306	690	848	0	52	41	93	44.09	43	35	9	6	43.6129	34.3871	8.3871	6.6129	0.121132	0.769615	3.1439	3.22692	0.670466	0.705195	-0.083021	0.143274	-0.579456	0.563765	-0.083021	0	85.3659	82.6923	2.67355	0	0	0
2019	4	11	306	1482	849	0	79	68	147	46.26	74	64	5	4	74.1633	63.8367	4.83673	4.16327	0.0126906	1	3.78529	3.72152	0.559121	0.64563	0.063776	0.0993667	0.641825	0.522	0.063776	0	94.1176	93.6709	0.446761	0	0	0
2020	1	11	306	1483	850	0	82	62	144	43.06	79	58	3	4	78.0139	58.9861	3.98611	3.01389	0.595546	0.698651	3.55806	3.82073	1.02246	0.579429	-0.262667	0.144762	-1.81447	0.0729286	-0.262667	0	93.5484	96.3415	-2.79308	0	0	0
2018	3	11	306	1817	851	0	40	30	70	42.86	37	29	3	1	37.7143	28.2857	2.28571	1.71429	0.552399	0.623188	3.44	3.38	0.793334	0.960822	0.06	0.209902	0.285848	0.775872	0.06	0	96.6667	92.5	4.16667	0	0	0
2019	3	11	306	1817	851	0	45	28	73	38.36	41	26	4	2	41.3014	25.6986	3.69863	2.30137	0.0697544	1	3.15	3.20444	0.774358	0.808746	-0.054444	0.189606	-0.287144	0.775003	-0.054444	0	92.8571	91.1111	1.74603	0	0	0
2019	2	11	306	1858	852	0	82	63	145	43.45	79	60	3	3	78.6069	60.3931	3.3931	2.6069	0.109345	1	3.50476	3.57317	0.591997	0.640225	-0.068409	0.102769	-0.665657	0.506741	-0.068409	0	95.2381	96.3415	-1.10337	0	0	0
2015	3	11	307	124	853	0	21	10	31	32.26	20	9	1	1	19.6452	9.35484	1.35484	0.645161	0.307964	1	3.74	3.71905	0.722957	0.900344	0.020953	0.301442	0.0695091	0.945217	0.020953	0	90	95.2381	-5.2381	0	0	0
2016	3	11	307	720	854	0	47	41	88	46.59	40	26	7	15	35.25	30.75	11.75	10.25	5.49524	0.0244878	2.70976	3.14681	0.947313	0.799688	-0.437052	0.188399	-2.31982	0.0229427	-0.437052	1	63.4146	85.1064	-21.6917	1	1	1
2017	3	11	307	720	854	0	53	38	91	41.76	40	26	13	12	38.4396	27.5604	14.5604	10.4396	0.552172	0.471764	2.62368	3.0717	1.22064	1.09674	-0.448014	0.248806	-1.80065	0.0758063	-0.448014	0	68.4211	75.4717	-7.05065	0	0	0
2018	3	11	307	720	854	0	37	28	65	43.08	30	24	7	4	30.7385	23.2615	6.26154	4.73846	0.24336	0.753123	3.08214	3.26216	0.918555	0.930457	-0.18002	0.231371	-0.778059	0.43966	-0.18002	0	85.7143	81.0811	4.6332	0	0	0
2019	3	11	307	720	854	0	40	31	71	43.66	36	28	4	3	36.0563	27.9437	3.94366	3.05634	0.00204493	1	3.43871	3.3525	0.671157	0.813976	0.086209	0.176337	0.488889	0.626478	0.086209	0	90.3226	90	0.322581	0	0	0
2018	4	11	308	75	855	0	53	34	87	39.08	51	33	2	1	51.1724	32.8276	1.82759	1.17241	0.0431069	1	3.56176	3.50566	0.43346	0.667491	0.056104	0.118036	0.475311	0.635785	0.056104	0	97.0588	96.2264	0.832408	0	0	0
2013	4	11	308	438	856	0	42	36	78	46.15	39	32	3	4	38.2308	32.7692	3.76923	3.23077	0.373671	0.691654	3.41944	3.48571	0.635529	0.633831	-0.06627	0.144169	-0.459669	0.647099	-0.06627	0	88.8889	92.8571	-3.96825	0	0	0
2018	2	11	308	671	857	0	50	36	86	41.86	47	32	3	4	45.9302	33.0698	4.06977	2.93023	0.731268	0.451774	3.40278	3.498	0.601658	0.836292	-0.095223	0.155058	-0.614112	0.540801	-0.095223	0	88.8889	94	-5.11111	0	0	0
2019	1	11	308	671	857	0	49	34	83	40.96	43	33	6	1	44.8675	31.1325	4.13253	2.86747	2.24986	0.230885	3.51176	3.28163	0.451103	0.837077	0.230132	0.142426	1.6158	0.110228	0.230132	0	97.0588	87.7551	9.30372	0	0	0
2019	4	11	308	672	858	0	54	36	90	40	52	33	2	3	51	34	3	2	0.882353	0.646177	3.24444	3.67407	0.756097	0.617721	-0.42963	0.151481	-2.83621	0.00608955	-0.42963	1	91.6667	96.2963	-4.62963	0	1	0
2016	2	11	308	689	859	0	49	41	90	45.56	43	37	6	4	43.5556	36.4444	5.44444	4.55556	0.139995	0.768116	3.21951	3.25918	0.600091	0.723682	-0.039671	0.139539	-0.2843	0.776849	-0.039671	0	90.2439	87.7551	2.4888	0	0	0
2013	4	11	308	721	860	0	51	32	83	38.55	44	26	7	6	43.012	26.988	7.98795	5.01205	0.375789	0.778611	3.06875	3.43529	0.870461	0.730705	-0.366544	0.18479	-1.98357	0.0520855	-0.366544	0	81.25	86.2745	-5.02451	0	0	0
2016	2	11	308	850	861	0	44	42	86	48.84	43	40	1	2	42.4651	40.5349	1.53488	1.46512	0.395469	0.5992	3.30238	3.36818	0.489643	0.461934	-0.065801	0.102752	-0.640387	0.523683	-0.065801	0	95.2381	97.7273	-2.48918	0	0	0
2017	2	11	308	850	861	0	37	35	72	48.61	32	31	5	4	32.375	30.625	4.625	4.375	0.0714837	1	3.11143	3.11892	0.715694	0.749384	-0.00749	0.172663	-0.0433793	0.965523	-0.00749	0	88.5714	86.4865	2.08494	0	0	0
2019	3	11	308	950	862	0	38	26	64	40.62	36	23	2	3	35.0312	23.9688	2.96875	2.03125	0.844082	0.641679	3.50385	3.58684	0.907956	0.76659	-0.082996	0.217191	-0.382134	0.70406	-0.082996	0	88.4615	94.7368	-6.2753	0	0	0
2014	1	11	308	988	863	0	43	37	80	46.25	40	32	3	5	38.7	33.3	4.3	3.7	0.9442	0.451774	3.14054	3.49302	1.03103	0.751948	-0.352483	0.204646	-1.7224	0.0897631	-0.352483	0	86.4865	93.0233	-6.53677	0	0	0
2016	2	11	308	1037	864	0	48	37	85	43.53	40	34	8	3	41.7882	32.2118	6.21176	4.78824	1.35843	0.325837	3.07027	3.10625	0.744933	0.930433	-0.03598	0.181751	-0.197963	0.843559	-0.03598	0	91.8919	83.3333	8.55856	0	0	0
2014	1	11	308	1263	865	0	44	34	78	43.59	41	32	3	2	41.1795	31.8205	2.82051	2.17949	0.0279979	1	3.52941	3.61591	0.518465	0.86829	-0.086498	0.158243	-0.546616	0.586335	-0.086498	0	94.1176	93.1818	0.935829	0	0	0
2019	2	11	308	1529	866	0	55	28	83	33.73	54	24	1	4	51.6867	26.3133	3.31325	1.68675	5.09443	0.0449775	3.11786	3.61091	1.06112	0.48788	-0.493052	0.211047	-2.33622	0.0257156	-0.493052	1	85.7143	98.1818	-12.4675	1	1	1
2013	4	11	308	1818	867	0	36	27	63	42.86	30	24	6	3	30.8571	23.1429	5.14286	3.85714	0.388889	0.729635	2.95185	3.19722	0.412656	0.596411	-0.245371	0.12723	-1.92856	0.0584688	-0.245371	0	88.8889	83.3333	5.55556	0	0	0
2018	3	11	308	1980	868	0	36	33	69	47.83	35	32	1	1	34.9565	32.0435	1.04348	0.956522	0.00390095	1	3.70303	3.74444	0.724347	0.410884	-0.041414	0.143488	-0.288623	0.77407	-0.041414	0	96.9697	97.2222	-0.252525	0	0	0
2013	4	11	309	1066	869	0	17	13	30	43.33	16	12	1	1	15.8667	12.1333	1.13333	0.866667	0.0387847	1	3.10769	3.31765	0.42517	0.511414	-0.209955	0.171144	-1.22677	0.230212	-0.209955	0	92.3077	94.1176	-1.80995	0	0	0
2018	4	11	309	1980	870	0	29	26	55	47.27	28	25	1	1	27.9455	25.0545	1.05455	0.945455	0.00619338	1	3.75769	3.8069	0.441971	0.480276	-0.049204	0.124366	-0.395638	0.693962	-0.049204	0	96.1538	96.5517	-0.397878	0	0	0
2016	2	12	310	309	871	0	162	75	237	31.65	156	72	6	3	155.848	72.1519	6.1519	2.8481	0.0123197	1	3.81467	3.79012	0.455801	0.604148	0.024543	0.070874	0.346291	0.729514	0.024543	0	96	96.2963	-0.296296	0	0	0
2019	2	12	310	389	872	0	128	59	187	31.55	121	53	7	6	119.102	54.8984	8.8984	4.1016	1.37957	0.378311	3.59661	3.70625	0.941929	0.798991	-0.10964	0.14151	-0.774784	0.440334	-0.10964	0	89.8305	94.5312	-4.70074	0	0	0
2020	1	12	310	1690	873	0	63	35	98	35.71	54	29	9	6	53.3571	29.6429	9.64286	5.35714	0.141687	0.765117	3.22	3.10159	0.7877	0.830175	0.118413	0.169314	0.699369	0.486528	0.118413	0	82.8571	85.7143	-2.85714	0	0	0
2016	4	12	311	125	874	0	72	32	104	30.77	56	17	16	15	50.5385	22.4615	21.4615	9.53846	6.43521	0.015992	2.71875	3.10972	0.711852	0.734111	-0.390972	0.15271	-2.56022	0.012942	-0.390972	1	53.125	77.7778	-24.6528	1	1	1
2018	4	12	311	435	875	0	62	29	91	31.87	47	16	15	13	42.9231	20.0769	19.0769	8.92308	3.94913	0.0564718	2.32759	2.91452	1.4325	1.14646	-0.58693	0.30325	-1.93547	0.0591734	-0.58693	0	55.1724	75.8065	-20.634	0	0	0
2019	4	12	311	435	875	0	52	25	77	32.47	40	20	12	5	40.5195	19.4805	11.4805	5.51948	0.092911	0.791104	3.148	3.15577	0.992942	1.01216	-0.007769	0.243185	-0.0319469	0.974646	-0.007769	0	80	76.9231	3.07692	0	0	0
2014	4	12	311	1589	876	0	114	46	160	28.75	69	21	45	25	64.125	25.875	49.875	20.125	2.9465	0.112444	2.4413	2.8693	0.99612	0.915561	-0.427994	0.17007	-2.51657	0.0139207	-0.427994	1	45.6522	60.5263	-14.8741	0	1	0
2015	4	12	311	1589	876	0	92	46	138	33.33	76	24	16	22	66.6667	33.3333	25.3333	12.6667	14.2358	0.0009995	2.47609	3.16739	1.11379	0.867624	-0.691305	0.187484	-3.68727	0.000432596	-0.691305	1	52.1739	82.6087	-30.4348	1	1	1
2020	1	12	312	745	877	1	81	36	117	30.77	53	20	28	16	50.5385	22.4615	30.4615	13.5385	1.03611	0.412794	2.5	2.76543	0.824968	0.691224	-0.265432	0.157491	-1.68538	0.0973088	-0.265432	0	55.5556	65.4321	-9.87654	0	0	0
2015	2	12	313	28	878	1	34	18	52	34.62	30	13	4	5	28.1154	14.8846	5.88462	3.11538	2.10859	0.24038	3.07778	3.27353	0.86742	0.849709	-0.195752	0.251071	-0.779669	0.44096	-0.195752	0	72.2222	88.2353	-16.0131	0	0	0
2018	2	12	313	29	879	1	43	24	67	35.82	39	19	4	5	37.2239	20.7761	5.77612	3.22388	1.76124	0.27986	3.00833	3.26046	1.14699	0.564902	-0.252132	0.249474	-1.01066	0.32044	-0.252132	0	79.1667	90.6977	-11.531	0	0	0
2019	2	12	313	29	879	1	84	33	117	28.21	69	25	15	8	67.4872	26.5128	16.5128	6.48718	0.611623	0.441279	3.03636	3.225	0.935019	0.816822	-0.188637	0.185568	-1.01654	0.314058	-0.188637	0	75.7576	82.1429	-6.38528	0	0	0
2014	4	12	314	67	880	1	42	19	61	31.15	24	13	18	6	25.4754	11.5246	16.5246	7.47541	0.697267	0.57921	2.68947	2.67857	0.76004	0.936661	0.010902	0.226478	0.0481372	0.961833	0.010902	0	68.4211	57.1429	11.2782	0	0	0
2017	4	12	314	68	881	1	64	31	95	32.63	18	5	46	26	15.4947	7.50526	48.5053	23.4947	1.63786	0.22089	1.76129	1.99375	1.00786	1.07465	-0.23246	0.225416	-1.03125	0.306364	-0.23246	0	16.129	28.125	-11.996	0	0	0
2019	4	12	314	69	882	1	106	48	154	31.17	52	15	54	33	46.1169	20.8831	59.8831	27.1169	4.26222	0.051974	2.10833	2.53396	1.08507	0.849301	-0.425629	0.177013	-2.40451	0.0186917	-0.425629	1	31.25	49.0566	-17.8066	0	1	0
2020	1	12	315	556	883	1	109	44	153	28.76	98	39	11	5	97.6013	39.3987	11.3987	4.60131	0.0541541	1	3.46591	3.39817	0.955022	0.878233	0.067744	0.166748	0.406266	0.685721	0.067744	0	88.6364	89.9083	-1.27189	0	0	0
2018	1	12	315	1208	884	1	40	25	65	38.46	31	17	9	8	29.5385	18.4615	10.4615	6.53846	0.718903	0.550225	2.86	2.9825	1.21312	1.13361	-0.1225	0.301651	-0.406098	0.686458	-0.1225	0	68	77.5	-9.5	0	0	0
2015	1	12	315	1390	885	1	34	18	52	34.62	27	14	7	4	26.8077	14.1923	7.19231	3.80769	0.0188398	1	2.90556	3.1	0.775714	0.895443	-0.194445	0.238773	-0.814352	0.420344	-0.194445	0	77.7778	79.4118	-1.63399	0	0	0
2018	2	12	316	960	886	1	41	24	65	36.92	38	23	3	1	38.4769	22.5231	2.52308	1.47692	0.260167	1	3.63333	3.63415	0.593931	0.916409	-0.000813	0.187566	-0.00433447	0.996555	-0.000813	0	95.8333	92.6829	3.15041	0	0	0
2017	4	12	317	396	887	1	45	29	74	39.19	32	14	13	15	27.973	18.027	17.027	10.973	3.90965	0.0529735	2.55172	2.83333	0.620265	0.827647	-0.281609	0.168786	-1.66844	0.09968	-0.281609	0	48.2759	71.1111	-22.8352	0	0	0
2013	4	12	317	1600	888	1	32	13	45	28.89	28	8	4	5	25.6	10.4	6.4	2.6	3.89423	0.089955	2.69231	3.27813	1.0128	0.687086	-0.585818	0.306036	-1.91421	0.0729077	-0.585818	0	61.5385	87.5	-25.9615	0	0	0
2015	4	12	318	1589	889	1	18	11	29	37.93	15	10	3	1	15.5172	9.48276	2.48276	1.51724	0.329545	0.657171	3.18182	3.17778	0.48748	0.765088	0.004041	0.232644	0.0173699	0.98627	0.004041	0	90.9091	83.3333	7.57576	0	0	0
2018	1	12	318	1590	890	1	23	13	36	36.11	18	9	5	4	17.25	9.75	5.75	3.25	0.361204	0.70065	2.87692	2.98261	1.23636	0.93646	-0.105685	0.394604	-0.267825	0.79159	-0.105685	0	69.2308	78.2609	-9.0301	0	0	0
2015	2	12	319	280	891	1	36	16	52	30.77	25	10	11	6	24.2308	10.7692	11.7692	5.23077	0.242764	0.747126	2.76875	2.81667	0.500292	0.793365	-0.047916	0.182009	-0.263261	0.793583	-0.047916	0	62.5	69.4444	-6.94444	0	0	0
2015	1	12	320	1589	892	1	34	15	49	30.61	27	14	7	1	28.449	12.551	5.55102	2.44898	1.47662	0.4008	3.23333	3.30294	0.572796	0.746501	-0.069608	0.19561	-0.355852	0.724112	-0.069608	0	93.3333	79.4118	13.9216	0	0	0
2018	4	12	320	1591	893	1	65	26	91	28.57	52	21	13	5	52.1429	20.8571	12.8571	5.14286	0.00692542	1	3.08077	3.19231	0.606643	0.773246	-0.111538	0.152817	-0.72988	0.468381	-0.111538	0	80.7692	80	0.769231	0	0	0
2019	4	12	320	1592	894	1	88	36	124	29.03	63	23	25	13	61.0323	24.9677	26.9677	11.0323	0.713073	0.509745	2.78611	2.925	0.930485	0.777596	-0.138889	0.175844	-0.789842	0.432951	-0.138889	0	63.8889	71.5909	-7.70202	0	0	0
2019	4	12	321	287	895	1	94	38	132	28.79	75	28	19	10	73.3485	29.6515	20.6515	8.34848	0.58795	0.496252	2.84211	2.88191	0.535058	0.557059	-0.039809	0.104092	-0.382441	0.703275	-0.039809	0	73.6842	79.7872	-6.10302	0	0	0
2014	1	12	322	890	896	0	55	37	92	40.22	45	31	10	6	45.4348	30.5652	9.56522	6.43478	0.0594853	1	3.03243	2.93636	0.612397	0.971704	0.096069	0.165237	0.5814	0.562429	0.096069	0	83.7838	81.8182	1.9656	0	0	0
2014	4	12	322	890	896	0	97	38	135	28.15	48	19	49	19	48.1407	18.8593	48.8593	19.1407	0.00290203	1	2.19211	2.38557	1.04115	0.956991	-0.193462	0.194853	-0.992862	0.324582	-0.193462	0	50	49.4845	0.515464	0	0	0
2015	4	12	322	890	896	0	83	42	125	33.6	65	24	18	18	59.096	29.904	23.904	12.096	6.09541	0.0194903	2.47619	3.03132	1.15649	0.908353	-0.555135	0.204415	-2.71573	0.00839561	-0.555135	1	57.1429	78.3133	-21.1704	1	1	1
2018	1	12	322	891	897	0	38	19	57	33.33	30	7	8	12	24.6667	12.3333	13.3333	6.66667	9.85946	0.001999	2.21579	3.16579	0.992339	0.870625	-0.95	0.267909	-3.54598	0.00122244	-0.95	1	36.8421	78.9474	-42.1053	1	1	1
2013	4	12	322	1039	898	0	81	42	123	34.15	60	22	21	20	54	28	27	14	5.85714	0.0229885	2.44048	2.89259	1.09679	1.1133	-0.452116	0.209627	-2.15676	0.0338754	-0.452116	1	52.381	74.0741	-21.6931	1	1	1
2015	1	12	322	1039	898	0	84	33	117	28.21	69	15	15	18	60.3077	23.6923	23.6923	9.30769	15.7486	0.0009995	2.37576	3.15238	1.06067	0.950393	-0.776623	0.211765	-3.66738	0.000566193	-0.776623	1	45.4545	82.1429	-36.6883	1	1	1
2017	4	12	322	1040	899	0	74	35	109	32.11	52	24	22	11	51.5963	24.4037	22.4037	10.5963	0.0324866	1	2.62571	2.89054	0.99361	1.07705	-0.264826	0.209484	-1.26418	0.210246	-0.264826	0	68.5714	70.2703	-1.69884	0	0	0
2017	1	12	322	1041	900	0	44	23	67	34.33	33	13	11	10	30.209	15.791	13.791	7.20896	2.39663	0.162919	2.73478	2.97045	0.946577	1.09959	-0.235672	0.257753	-0.914333	0.364845	-0.235672	0	56.5217	75	-18.4783	0	0	0
2019	4	12	322	1042	901	0	86	38	124	30.65	69	23	17	15	63.8065	28.1935	22.1935	9.80645	5.34532	0.023988	2.57632	2.96628	1.02968	0.885917	-0.389964	0.192424	-2.02659	0.0469933	-0.389964	1	60.5263	80.2326	-19.7062	1	1	1
2015	1	12	323	557	902	1	24	10	34	29.41	21	5	3	5	18.3529	7.64706	5.64706	2.35294	5.51683	0.033983	2.6	2.84167	0.694422	0.786802	-0.241666	0.272059	-0.888284	0.385456	-0.241666	1	50	87.5	-37.5	1	1	1
2018	1	12	323	558	903	1	44	25	69	36.23	43	23	1	2	42.087	23.913	1.91304	1.08696	1.2574	0.556222	3.148	3.23864	0.664028	0.437336	-0.090636	0.148271	-0.611287	0.544844	-0.090636	0	92	97.7273	-5.72727	0	0	0
2018	2	12	324	1853	904	1	33	17	50	34	22	12	11	5	22.44	11.56	10.56	5.44	0.0792964	1	2.80588	2.73636	0.864198	0.98673	0.069519	0.27099	0.256537	0.798978	0.069519	0	70.5882	66.6667	3.92157	0	0	0
2018	1	12	325	3	905	1	22	14	36	38.89	20	10	2	4	18.3333	11.6667	3.66667	2.33333	2.33766	0.188406	3.02143	3.47273	0.632673	0.639331	-0.451299	0.217187	-2.07792	0.0469833	-0.451299	1	71.4286	90.9091	-19.4805	0	1	0
2019	4	12	325	295	906	1	113	51	164	31.1	94	40	19	11	92.3293	41.6707	20.6707	9.32927	0.53146	0.514243	3.08235	3.32124	0.906357	0.846574	-0.238886	0.149833	-1.59435	0.114331	-0.238886	0	78.4314	83.1858	-4.75447	0	0	0
2017	4	12	325	984	907	1	119	55	174	31.61	80	29	39	26	74.546	34.454	44.454	20.546	3.37934	0.101449	2.39818	2.84874	1.28546	1.00303	-0.450558	0.196209	-2.29631	0.0241019	-0.450558	1	52.7273	67.2269	-14.4996	0	1	0
2016	4	12	325	985	908	1	148	58	206	28.16	77	22	71	36	71.1262	27.8738	76.8738	30.1262	3.31688	0.0884558	2.12759	2.50541	1.01459	0.929617	-0.377819	0.153582	-2.46005	0.0156683	-0.377819	1	37.931	52.027	-14.096	0	1	0
2018	4	12	326	867	909	1	30	23	53	43.4	27	18	3	5	25.4717	19.5283	4.5283	3.4717	1.39989	0.264368	3.00435	3.17667	0.4724	0.530896	-0.172319	0.138194	-1.24693	0.218255	-0.172319	0	78.2609	90	-11.7391	0	0	0
2015	2	12	326	1121	910	1	31	16	47	34.04	30	14	1	2	29.0213	14.9787	1.97872	1.02128	1.519	0.531734	3.01875	3.30968	0.694952	0.464295	-0.290927	0.192714	-1.50963	0.145291	-0.290927	0	87.5	96.7742	-9.27419	0	0	0
2014	4	12	326	1835	911	1	19	10	29	34.48	13	9	6	1	14.4138	7.58621	4.58621	2.41379	1.66606	0.363318	3.24	2.95263	0.710555	0.697112	0.287369	0.275801	1.04194	0.311152	0.287369	0	90	68.4211	21.5789	0	0	0
2018	1	12	327	469	912	1	100	41	141	29.08	56	18	44	23	52.4823	21.5177	47.5177	19.4823	1.70644	0.203398	2.2561	2.543	1.06982	0.976725	-0.286903	0.193533	-1.48245	0.14279	-0.286903	0	43.9024	56	-12.0976	0	0	0
2020	1	12	327	989	913	1	110	48	158	30.38	89	33	21	15	84.9367	37.0633	25.0633	10.9367	2.80822	0.10095	2.74375	3.02727	0.843475	0.807068	-0.283522	0.144025	-1.96856	0.0522202	-0.283522	0	68.75	80.9091	-12.1591	0	0	0
2020	1	12	328	1691	914	1	32	13	45	28.89	25	8	7	5	23.4667	9.53333	8.53333	3.46667	1.30054	0.282359	2.33846	2.98125	0.94299	1.05752	-0.642789	0.321482	-1.99946	0.0565919	-0.642789	0	61.5385	78.125	-16.5865	0	0	0
2018	4	12	329	1632	915	1	82	34	116	29.31	46	21	36	13	47.3621	19.6379	34.6379	14.3621	0.31638	0.667166	2.67353	2.65	0.857165	0.825257	0.023529	0.17296	0.136037	0.89225	0.023529	0	61.7647	56.0976	5.66714	0	0	0
2019	4	12	330	1122	916	1	13	11	24	45.83	9	9	4	2	9.75	8.25	3.25	2.75	0.503497	0.647176	3.12727	2.93846	0.747116	0.711265	0.188811	0.299431	0.630566	0.535143	0.188811	0	81.8182	69.2308	12.5874	0	0	0
2019	1	12	331	1631	917	1	16	14	30	46.67	13	11	3	3	12.8	11.2	3.2	2.8	0.0334821	1	3.01429	3.15	0.577604	0.744759	-0.135715	0.241862	-0.561126	0.579233	-0.135715	0	78.5714	81.25	-2.67857	0	0	0
2019	4	12	332	179	918	1	96	48	144	33.33	55	23	41	25	52	26	44	22	1.13287	0.372314	2.38958	2.59375	1.1755	1.13516	-0.204167	0.205452	-0.993747	0.322975	-0.204167	0	47.9167	57.2917	-9.375	0	0	0
2017	4	12	332	180	919	1	128	55	183	30.05	79	33	49	22	78.3388	33.6612	49.6612	21.3388	0.04786	0.852074	2.38727	2.7	1.14634	0.910827	-0.312728	0.174281	-1.79439	0.0763224	-0.312728	0	60	61.7188	-1.71875	0	0	0
2019	1	12	332	1758	920	1	40	26	66	39.39	34	21	6	5	33.3333	21.6667	6.66667	4.33333	0.203077	0.745127	3.18461	3.0525	0.609716	0.659443	0.132115	0.15865	0.832744	0.408494	0.132115	0	80.7692	85	-4.23077	0	0	0
2015	1	12	333	989	921	1	52	23	75	30.67	22	9	30	14	21.4933	9.50667	30.5067	13.4933	0.066387	0.791104	2.35217	2.44231	1.00719	1.01138	-0.090134	0.25254	-0.35691	0.722931	-0.090134	0	39.1304	42.3077	-3.17726	0	0	0
2017	1	12	333	989	921	1	85	35	120	29.17	67	20	18	15	61.625	25.375	23.375	9.625	5.84495	0.021989	2.71428	2.99647	0.969579	0.810856	-0.282185	0.185996	-1.51715	0.135	-0.282185	1	57.1429	78.8235	-21.6807	1	1	1
2019	2	12	333	989	921	1	63	34	97	35.05	48	24	15	10	46.7629	25.2371	16.2371	8.76289	0.362278	0.615692	2.64706	2.97937	1.10542	0.741872	-0.332307	0.211367	-1.57218	0.122288	-0.332307	0	70.5882	76.1905	-5.60224	0	0	0
2020	1	12	333	989	921	1	102	44	146	30.14	84	27	18	17	77.5479	33.4521	24.4521	10.5479	7.43038	0.0089955	2.54545	2.99608	0.92973	0.890758	-0.450624	0.165603	-2.72111	0.00800927	-0.450624	1	61.3636	82.3529	-20.9893	1	1	1
2018	1	12	333	990	922	1	110	47	157	29.94	73	35	37	12	75.6688	32.3312	34.3312	14.6688	1.00744	0.351324	2.85957	2.78091	0.828214	1.05583	0.078665	0.157254	0.500243	0.617906	0.078665	0	74.4681	66.3636	8.10445	0	0	0
2018	2	12	333	992	923	1	28	12	40	30	20	10	8	2	21	9	7	3	0.634921	0.706147	2.86667	2.97857	0.534846	0.747518	-0.111905	0.209272	-0.534734	0.596927	-0.111905	0	83.3333	71.4286	11.9048	0	0	0
2019	3	12	334	285	924	1	19	10	29	34.48	13	8	6	2	13.7586	7.24138	5.24138	2.75862	0.439724	0.676662	2.92	2.77368	0.808015	0.966576	0.146316	0.338321	0.432477	0.669692	0.146316	0	80	68.4211	11.5789	0	0	0
2019	4	12	335	120	925	1	19	12	31	38.71	14	10	5	2	14.7097	9.29032	4.29032	2.70968	0.391708	0.652674	2.86667	2.95789	0.549931	0.567955	-0.091228	0.205377	-0.444199	0.660858	-0.091228	0	83.3333	73.6842	9.64912	0	0	0
2019	4	12	335	120	925	1	21	10	31	32.26	18	9	3	1	18.2903	8.70968	2.70968	1.29032	0.110714	1	3.17	3.20952	0.679951	0.636321	-0.039523	0.255958	-0.154412	0.879129	-0.039523	0	90	85.7143	4.28571	0	0	0
2016	4	12	335	1113	926	1	20	10	30	33.33	19	8	1	2	18	9	2	1	1.66667	0.536732	3.17	3.405	0.646443	0.50936	-0.235	0.234011	-1.00423	0.331428	-0.235	0	80	95	-15	0	0	0
2019	4	12	335	1512	927	1	19	11	30	36.67	9	6	10	5	9.5	5.5	9.5	5.5	0.143541	1	2.71818	2.45789	0.541882	1.01067	0.260287	0.283647	0.917646	0.366663	0.260287	0	54.5455	47.3684	7.17703	0	0	0
2017	4	12	335	1955	928	1	19	12	31	38.71	16	11	3	1	16.5484	10.4516	2.45161	1.54839	0.363832	0.64018	3.15	3.33158	0.608276	0.69686	-0.181578	0.23747	-0.764636	0.451396	-0.181578	0	91.6667	84.2105	7.45614	0	0	0
2017	4	12	335	1955	928	1	22	10	32	31.25	16	9	6	1	17.1875	7.8125	4.8125	2.1875	1.20021	0.368316	3.18	3.13636	0.667999	0.744852	0.043637	0.264274	0.16512	0.870558	0.043637	0	90	72.7273	17.2727	0	0	0
2018	2	12	336	1287	929	1	18	11	29	37.93	13	7	5	4	12.4138	7.58621	5.58621	3.41379	0.235157	0.690155	2.81818	3.00556	1.17373	1.16895	-0.187374	0.448501	-0.417779	0.680308	-0.187374	0	63.6364	72.2222	-8.58586	0	0	0
2017	2	12	336	1568	930	1	21	11	32	34.38	13	7	8	4	13.125	6.875	7.875	4.125	0.00923521	1	2.68182	2.79524	0.782072	0.738564	-0.11342	0.285619	-0.397102	0.695625	-0.11342	0	63.6364	61.9048	1.7316	0	0	0
2018	1	12	337	991	931	1	28	16	44	36.36	22	12	6	4	21.6364	12.3636	6.36364	3.63636	0.0739496	1	2.79375	3	0.971918	0.972206	-0.20625	0.304624	-0.677065	0.503329	-0.20625	0	75	78.5714	-3.57143	0	0	0
2018	2	12	338	986	932	1	37	23	60	38.33	28	19	9	4	28.9833	18.0167	8.01667	4.98333	0.401684	0.730135	2.94783	2.89459	0.931211	0.838963	0.053232	0.238171	0.223503	0.8242	0.053232	0	82.6087	75.6757	6.93302	0	0	0
2019	4	12	339	1759	933	1	45	23	68	33.82	40	18	5	5	38.3824	19.6176	6.61765	3.38235	1.37065	0.291854	2.98696	3.32	0.904184	0.5623	-0.333044	0.20633	-1.61414	0.116648	-0.333044	0	78.2609	88.8889	-10.628	0	0	0
2020	1	12	340	255	934	1	68	27	95	28.42	36	11	32	16	33.6421	13.3579	34.3579	13.6421	1.15082	0.375812	2.32592	2.475	0.995216	1.01428	-0.149075	0.227624	-0.654919	0.515604	-0.149075	0	40.7407	52.9412	-12.2004	0	0	0
2018	1	12	340	286	935	1	73	31	104	29.81	51	21	22	10	50.5385	21.4615	22.4615	9.53846	0.0459567	1	2.6871	2.89726	0.728351	0.724947	-0.210164	0.155923	-1.34787	0.18309	-0.210164	0	67.7419	69.863	-2.12108	0	0	0
2018	2	12	341	178	936	1	22	11	33	33.33	12	6	10	5	12	6	10	5	0	1	2.62727	2.69545	0.76693	0.712793	-0.068182	0.276704	-0.246407	0.808033	-0.068182	0	54.5455	54.5455	0	0	0	0
2019	2	12	342	470	937	1	54	24	78	30.77	36	11	18	13	32.5385	14.4615	21.4615	9.53846	3.01132	0.144428	2.30833	2.81111	1.14585	0.946626	-0.502778	0.267024	-1.8829	0.0674747	-0.502778	0	45.8333	66.6667	-20.8333	0	0	0
2014	1	12	343	890	938	0	69	30	99	30.3	47	14	22	16	42.5152	18.4848	26.4848	11.5152	4.0674	0.0634683	2.42333	2.91304	0.963715	0.670801	-0.48971	0.193597	-2.52954	0.0152894	-0.48971	1	46.6667	68.1159	-21.4493	0	1	0
2015	2	12	343	890	938	0	96	41	137	29.93	56	23	40	18	55.3577	23.6423	40.6423	17.3577	0.0588269	0.867066	2.4561	2.80938	0.934358	0.926917	-0.353278	0.173905	-2.03144	0.0457486	-0.353278	1	56.0976	58.3333	-2.23577	0	1	0
2016	2	12	343	890	938	0	94	43	137	31.39	71	22	23	21	63.8102	29.1898	30.1898	13.8102	8.03639	0.007996	2.56512	3.01915	0.711766	0.614218	-0.454032	0.125679	-3.61264	0.000558755	-0.454032	1	51.1628	75.5319	-24.3691	1	1	1
2019	2	12	343	890	938	0	99	41	140	29.29	79	21	20	20	70.7143	29.2857	28.2857	11.7143	11.6029	0.00149925	2.60244	3.30404	1.13413	0.755378	-0.701601	0.192705	-3.64079	0.000599699	-0.701601	1	51.2195	79.798	-28.5785	1	1	1
2013	4	12	344	433	939	0	77	34	111	30.63	60	19	17	15	54.8018	24.1982	22.1982	9.8018	5.58377	0.0204898	2.50882	3.1987	1.28826	1.03929	-0.689878	0.250679	-2.75204	0.00809883	-0.689878	1	55.8824	77.9221	-22.0397	1	1	1
2016	4	12	344	433	939	0	130	54	184	29.35	73	28	57	26	71.3587	29.6413	58.6413	24.3587	0.285164	0.612194	2.36111	2.58538	1.22265	1.1781	-0.224273	0.195855	-1.1451	0.255019	-0.224273	0	51.8519	56.1538	-4.30199	0	0	0
2014	1	12	345	433	940	0	44	20	64	31.25	40	19	4	1	40.5625	18.4375	3.4375	1.5625	0.319507	0.651174	3.685	3.58409	0.505001	0.617174	0.10091	0.146315	0.689674	0.493981	0.10091	0	95	90.9091	4.09091	0	0	0
2017	1	12	345	434	941	0	45	32	77	41.56	44	30	1	2	43.2468	30.7532	1.75325	1.24675	0.810273	0.554223	3.59375	3.65333	0.55703	0.519878	-0.059583	0.125309	-0.475488	0.636058	-0.059583	0	93.75	97.7778	-4.02778	0	0	0
2015	2	12	346	369	942	0	106	48	154	31.17	93	38	13	10	90.1688	40.8312	15.8312	7.16883	1.90962	0.224388	3.2625	3.4783	0.792418	0.7286	-0.215801	0.134499	-1.60448	0.112345	-0.215801	0	79.1667	87.7358	-8.56918	0	0	0
2016	4	12	346	369	942	0	52	25	77	32.47	49	24	3	1	49.2987	23.7013	2.7013	1.2987	0.107305	1	3.432	3.65192	0.564742	0.720155	-0.219923	0.150768	-1.45869	0.149939	-0.219923	0	96	94.2308	1.76923	0	0	0
2020	1	12	346	369	942	0	35	15	50	30	29	13	6	2	29.4	12.6	5.6	2.4	0.113379	1	3.26667	3.36286	0.636583	1.04631	-0.096191	0.241443	-0.398401	0.692353	-0.096191	0	86.6667	82.8571	3.80952	0	0	0
2017	4	12	346	370	943	0	82	35	117	29.91	69	27	13	8	67.2821	28.7179	14.7179	6.28205	0.816969	0.435782	3.05143	3.34268	1.09796	1.00272	-0.291254	0.216113	-1.3477	0.182878	-0.291254	0	77.1429	84.1463	-7.00348	0	0	0
2019	2	12	346	371	944	0	149	59	208	28.37	135	47	14	12	130.375	51.625	18.625	7.375	4.62733	0.0354823	3.4322	3.60537	0.966587	0.766334	-0.173166	0.14063	-1.23136	0.221458	-0.173166	1	79.661	90.604	-10.943	1	1	1
2018	2	12	346	373	945	0	70	32	102	31.37	64	28	6	4	63.1373	28.8627	6.86275	3.13725	0.383292	0.746627	3.34375	3.63286	1.11527	0.693389	-0.289107	0.213865	-1.35182	0.183612	-0.289107	0	87.5	91.4286	-3.92857	0	0	0
2016	2	12	346	641	946	0	103	58	161	36.02	57	21	46	37	49.9006	28.0994	53.0994	29.9006	5.43852	0.023988	2.24655	2.59806	1.01484	1.08474	-0.351507	0.170824	-2.05772	0.0416962	-0.351507	1	36.2069	55.3398	-19.1329	1	1	1
2018	2	12	346	642	947	0	41	16	57	28.07	13	3	28	13	11.5088	4.49123	29.4912	11.5088	0.956985	0.517241	1.76875	2.02927	0.921389	0.837927	-0.260518	0.264924	-0.983368	0.334753	-0.260518	0	18.75	31.7073	-12.9573	0	0	0
2017	2	12	346	643	948	0	66	38	104	36.54	46	18	20	20	40.6154	23.3846	25.3846	14.6154	5.07974	0.0364818	2.20526	2.94242	1.12176	1.00798	-0.737161	0.220247	-3.34698	0.00131152	-0.737161	1	47.3684	69.697	-22.3285	1	1	1
2018	4	12	346	644	949	0	75	34	109	31.19	54	17	21	17	48.8532	22.1468	26.1468	11.8532	4.9862	0.0284858	2.25588	2.89333	1.11306	0.925368	-0.637451	0.21876	-2.91393	0.00516625	-0.637451	1	50	72	-22	1	1	1
2013	4	12	347	369	950	0	62	29	91	31.87	57	24	5	5	55.1868	25.8132	6.81319	3.18681	1.70112	0.286357	3.44828	3.68226	0.779936	0.550566	-0.233983	0.160826	-1.45488	0.153217	-0.233983	0	82.7586	91.9355	-9.17686	0	0	0
2017	1	12	347	372	951	0	51	27	78	34.62	49	23	2	4	47.0769	24.9231	3.92308	2.07692	2.95025	0.172414	3.57037	3.84314	0.81279	0.515851	-0.272767	0.172294	-1.58315	0.121812	-0.272767	0	85.1852	96.0784	-10.8932	0	0	0
2018	1	12	347	374	952	0	83	35	118	29.66	76	28	7	7	73.1525	30.8475	9.84746	4.15254	3.14958	0.109445	3.31714	3.68795	0.974826	0.631761	-0.370809	0.178773	-2.07419	0.0436236	-0.370809	1	80	91.5663	-11.5663	0	1	0
2016	1	12	347	641	953	0	52	23	75	30.67	37	15	15	8	36.0533	15.9467	15.9467	7.05333	0.264311	0.795102	2.36957	2.85	1.42045	0.981495	-0.480435	0.325961	-1.4739	0.15038	-0.480435	0	65.2174	71.1538	-5.93645	0	0	0
2019	1	12	347	641	953	0	64	27	91	29.67	37	10	27	17	33.0549	13.9451	30.9451	13.0549	3.28198	0.108446	2.08519	2.45781	1.0064	1.05346	-0.372627	0.234208	-1.59101	0.117777	-0.372627	0	37.037	57.8125	-20.7755	0	0	0
2018	4	12	347	892	954	0	124	49	173	28.32	90	34	34	15	88.8786	35.1214	35.1214	13.8786	0.176366	0.692654	2.9551	3.00887	0.931858	0.929377	-0.053768	0.157122	-0.342206	0.733013	-0.053768	0	69.3878	72.5806	-3.19289	0	0	0
2015	4	12	347	1207	955	0	101	42	143	29.37	87	30	14	12	82.6364	34.3636	18.3636	7.63636	4.31495	0.0589705	2.71667	3.11584	1.01114	0.735627	-0.399175	0.172339	-2.31622	0.0239888	-0.399175	1	71.4286	86.1386	-14.71	0	1	0
2016	4	12	347	1207	955	0	91	45	136	33.09	58	25	33	20	55.5368	27.4632	35.4632	17.5368	0.847268	0.451274	2.38444	2.62527	1.16384	1.14315	-0.24083	0.210858	-1.14214	0.25655	-0.24083	0	55.5556	63.7363	-8.18071	0	0	0
2017	4	12	347	1209	956	0	61	24	85	28.24	57	18	4	6	53.8235	21.1765	7.17647	2.82353	5.64344	0.0234883	3.19583	3.36721	0.748029	1.02628	-0.17138	0.201447	-0.850747	0.398434	-0.17138	1	75	93.4426	-18.4426	1	1	1
2014	1	12	348	395	957	0	36	19	55	34.55	29	11	7	8	26.1818	13.8182	9.81818	5.18182	3.21972	0.105447	2.36316	2.95	1.08741	0.972038	-0.586843	0.297457	-1.97287	0.0568506	-0.586843	0	57.8947	80.5556	-22.6608	0	0	0
2016	2	12	348	395	957	0	45	19	64	29.69	35	15	10	4	35.1562	14.8438	9.84375	4.15625	0.0106934	1	2.94211	2.94444	1.02595	1.05196	-0.002339	0.282825	-0.00827013	0.993449	-0.002339	0	78.9474	77.7778	1.16959	0	0	0
2017	2	12	348	396	958	0	46	30	76	39.47	33	20	13	10	32.0789	20.9211	13.9211	9.07895	0.221374	0.778611	2.68	3.01087	0.828126	1.06567	-0.330869	0.218055	-1.51737	0.133576	-0.330869	0	66.6667	71.7391	-5.07246	0	0	0
2019	2	12	348	397	959	0	73	32	105	30.48	52	25	21	7	53.5333	23.4667	19.4667	8.53333	0.540405	0.475762	2.94375	2.91918	0.74701	1.00314	0.024572	0.176701	0.13906	0.88976	0.024572	0	78.125	71.2329	6.89212	0	0	0
2016	3	12	349	3	960	0	20	12	32	37.5	19	10	1	2	18.125	10.875	1.875	1.125	1.20153	0.538231	3.21667	3.455	0.498786	0.525632	-0.238334	0.185868	-1.28228	0.211845	-0.238334	0	83.3333	95	-11.6667	0	0	0
2017	3	12	349	125	961	0	15	10	25	40	9	2	6	8	6.6	4.4	8.4	5.6	3.8961	0.095952	2.14	3.00667	0.295146	0.846393	-0.866666	0.237634	-3.64706	0.00176263	-0.866666	1	20	60	-40	0	1	0
2019	2	12	349	836	962	0	143	59	202	29.21	84	26	59	33	77.8713	32.1287	65.1287	26.8713	3.62597	0.0624688	2.21695	2.64405	1.02791	0.888314	-0.427106	0.153058	-2.79049	0.00635446	-0.427106	1	44.0678	58.7413	-14.6735	0	1	0
2017	2	12	349	837	963	0	110	50	160	31.25	78	24	32	26	70.125	31.875	39.875	18.125	7.80675	0.009995	2.232	2.83727	1.06358	0.872291	-0.605272	0.171876	-3.52157	0.000711027	-0.605272	1	48	70.9091	-22.9091	1	1	1
2019	4	12	349	1852	964	0	38	27	65	41.54	22	16	16	11	22.2154	15.7846	15.7846	11.2154	0.0121025	1	2.68519	2.58684	1.00869	1.37412	0.098343	0.29559	0.332701	0.740466	0.098343	0	59.2593	57.8947	1.36452	0	0	0
2016	3	12	350	294	965	0	16	10	26	38.46	14	7	2	3	12.9231	8.07692	3.07692	1.92308	1.21333	0.346327	2.8	3.29375	0.663325	0.577891	-0.49375	0.254701	-1.93855	0.0691099	-0.49375	0	70	87.5	-17.5	0	0	0
2017	3	12	350	294	965	0	18	11	29	37.93	13	4	5	7	10.5517	6.44828	7.44828	4.55172	3.61926	0.126937	2.41818	2.63889	0.56713	0.849317	-0.220707	0.263276	-0.838311	0.409299	-0.220707	0	36.3636	72.2222	-35.8586	0	0	0
2019	3	12	350	294	965	0	21	13	34	38.24	11	7	10	6	11.1176	6.88235	9.88235	6.11765	0.00691901	1	2.33846	2.39524	0.984495	0.79654	-0.056777	0.323681	-0.17541	0.862393	-0.056777	0	53.8462	52.381	1.4652	0	0	0
2016	1	12	350	839	966	0	144	62	206	30.1	87	25	57	37	78.2913	33.7087	65.7087	28.2913	7.05362	0.0089955	2.09193	2.64375	1.11183	0.992117	-0.551815	0.163626	-3.37241	0.001045	-0.551815	1	40.3226	60.4167	-20.0941	1	1	1
2019	1	12	350	839	966	0	142	64	206	31.07	91	24	51	40	79.2718	35.7282	62.7282	28.2718	12.6431	0.00049975	2.07344	2.7176	1.10744	1.02606	-0.644168	0.163025	-3.95135	0.000135354	-0.644168	1	37.5	64.0845	-26.5845	1	1	1
2017	1	12	350	840	967	0	119	59	178	33.15	74	22	45	37	64.1798	31.8202	54.8202	27.1798	9.84054	0.00149925	1.92203	2.68907	1.0804	1.08681	-0.767042	0.172365	-4.4501	1.98e-05	-0.767042	1	37.2881	62.1849	-24.8967	1	1	1
2015	2	12	351	228	968	0	44	19	63	30.16	28	8	16	11	25.1429	10.8571	18.8571	8.14286	2.51196	0.175912	2.26842	2.62954	1.17429	1.13498	-0.361124	0.319144	-1.13154	0.265938	-0.361124	0	42.1053	63.6364	-21.5311	0	0	0
2016	2	12	351	228	968	0	55	29	84	34.52	35	14	20	15	32.0833	16.9167	22.9167	12.0833	1.84326	0.242379	2.33103	2.84182	0.944194	1.19748	-0.510784	0.238356	-2.14295	0.0356128	-0.510784	1	48.2759	63.6364	-15.3605	0	1	0
2017	2	12	351	229	969	0	59	35	94	37.23	34	11	25	24	28.2447	16.7553	30.7553	18.2447	6.04218	0.0269865	1.76286	2.62712	1.257	1.20542	-0.864261	0.264144	-3.27193	0.00166842	-0.864261	1	31.4286	57.6271	-26.1985	1	1	1
2018	2	12	351	230	970	0	70	43	113	38.05	36	18	34	25	33.4513	20.5487	36.5487	22.4513	0.977352	0.325837	2.16279	2.64428	1.18141	1.15126	-0.481495	0.2267	-2.12393	0.0365072	-0.481495	1	41.8605	51.4286	-9.56811	0	1	0
2019	2	12	351	285	971	0	88	42	130	32.31	51	16	37	26	45.3538	21.6462	42.6462	20.3538	4.4894	0.0449775	2.30238	2.64091	0.980664	1.06238	-0.338529	0.189006	-1.7911	0.076757	-0.338529	1	38.0952	57.9545	-19.8593	1	1	1
2019	1	12	351	387	972	0	154	62	216	28.7	87	29	67	33	82.7037	33.2963	71.2963	28.7037	1.6795	0.225887	2.14032	2.59286	1.04919	1.00007	-0.452535	0.155722	-2.90604	0.00444142	-0.452535	1	46.7742	56.4935	-9.71931	0	1	0
2016	1	12	351	388	973	0	143	56	199	28.14	86	27	57	29	81.201	31.799	61.799	24.201	2.33216	0.170415	2.40178	2.69021	0.955842	0.824819	-0.288424	0.145163	-1.98689	0.0500157	-0.288424	0	48.2143	60.1399	-11.9256	0	0	0
2017	1	12	351	390	974	0	123	55	178	30.9	43	16	80	39	40.7697	18.2303	82.2303	36.7697	0.590655	0.521739	2.07818	2.25122	1.00732	1.0553	-0.173038	0.165841	-1.0434	0.299085	-0.173038	0	29.0909	34.9593	-5.86844	0	0	0
2016	3	12	351	983	975	0	26	15	41	36.59	21	14	5	1	22.1951	12.8049	3.80488	2.19512	1.20197	0.381809	3.37333	3.18077	1.02363	1.12393	0.192564	0.34415	0.559535	0.579733	0.192564	0	93.3333	80.7692	12.5641	0	0	0
2019	3	12	351	1583	976	0	37	17	54	31.48	20	5	17	12	17.1296	7.87037	19.8704	9.12963	2.84491	0.143928	1.80588	2.55405	1.19398	1.21829	-0.748172	0.352097	-2.1249	0.0414782	-0.748172	1	29.4118	54.0541	-24.6423	0	1	0
2016	3	12	352	989	977	0	32	13	45	28.89	23	4	9	9	19.2	7.8	12.8	5.2	6.50841	0.01999	2.05385	3.04062	1.14863	0.942495	-0.986779	0.359511	-2.74478	0.0129155	-0.986779	1	30.7692	71.875	-41.1058	1	1	1
2017	3	12	352	989	977	0	35	14	49	28.57	17	6	18	8	16.4286	6.57143	18.5714	7.42857	0.131104	0.753123	2.47143	2.41429	1.06079	1.22406	0.057143	0.350978	0.162811	0.871856	0.057143	0	42.8571	48.5714	-5.71429	0	0	0
2019	2	12	352	989	977	0	97	40	137	29.2	73	31	24	9	73.635	30.365	23.365	9.63504	0.0778718	0.834083	2.7725	2.73917	0.904118	1.06209	0.033325	0.179067	0.186104	0.852808	0.033325	0	77.5	75.2577	2.24227	0	0	0
2019	3	12	352	989	977	0	32	13	45	28.89	20	8	12	5	19.9111	8.08889	12.0889	4.91111	0.00363607	1	2.38462	2.61563	0.886798	1.2588	-0.23101	0.33168	-0.696485	0.491231	-0.23101	0	61.5385	62.5	-0.961538	0	0	0
2017	2	12	352	990	978	0	104	47	151	31.13	77	28	27	19	72.3179	32.6821	31.6821	14.3179	3.19696	0.093953	2.35957	2.76635	1.14125	0.973395	-0.406772	0.191892	-2.1198	0.0372247	-0.406772	1	59.5745	74.0385	-14.464	0	1	0
2018	4	12	352	991	979	0	54	36	90	40	31	18	23	18	29.4	19.6	24.6	16.4	0.47785	0.52024	2.48889	2.66481	1.027	1.02334	-0.175926	0.220661	-0.797269	0.427813	-0.175926	0	50	57.4074	-7.40741	0	0	0
2017	4	12	352	993	980	0	27	11	38	28.95	18	2	9	9	14.2105	5.78947	12.7895	5.21053	7.3697	0.009995	1.18182	2.54444	1.25045	1.43321	-1.36263	0.467147	-2.91691	0.00818202	-1.36263	1	18.1818	66.6667	-48.4848	1	1	1
2016	1	12	353	1296	981	0	21	12	33	36.36	16	7	5	5	14.6364	8.36364	6.36364	3.63636	1.15295	0.428786	2.8	3.0619	0.703239	0.680791	-0.261904	0.25156	-1.04112	0.308926	-0.261904	0	58.3333	76.1905	-17.8571	0	0	0
2016	3	12	354	989	982	0	14	10	24	41.67	11	8	3	2	11.0833	7.91667	2.91667	2.08333	0.00721805	1	3.23	3.33571	0.949912	0.825187	-0.105714	0.372655	-0.283678	0.77994	-0.105714	0	80	78.5714	1.42857	0	0	0
2018	2	12	354	1028	983	0	20	10	30	33.33	14	9	6	1	15.3333	7.66667	4.66667	2.33333	1.49068	0.362819	3.19	3.06	0.544569	0.657267	0.13	0.226397	0.574213	0.571787	0.13	0	90	70	20	0	0	0
2018	4	12	354	1933	984	0	19	10	29	34.48	18	9	1	1	17.6897	9.31034	1.31034	0.689655	0.228947	1	3.56	3.55263	0.63456	0.577705	0.007369	0.240483	0.0306425	0.975913	0.007369	0	90	94.7368	-4.73684	0	0	0
2016	2	13	355	746	985	1	14	10	24	41.67	13	9	1	1	12.8333	9.16667	1.16667	0.833333	0.0623377	1	3.6	3.71428	1.26491	1.06904	-0.114285	0.491561	-0.232494	0.818868	-0.114285	0	90	92.8571	-2.85714	0	0	0
2015	2	13	356	1098	986	1	43	18	61	29.51	38	16	5	2	38.0656	15.9344	4.93443	2.06557	0.00333593	1	3.28889	3.30698	0.600871	0.558227	-0.018088	0.165242	-0.109464	0.913566	-0.018088	0	88.8889	88.3721	0.516796	0	0	0
2017	2	13	356	1099	987	1	63	30	93	32.26	37	23	26	7	40.6452	19.3548	22.3548	10.6452	2.85598	0.102949	2.97667	2.75714	0.589379	0.765741	0.219524	0.144521	1.51898	0.133119	0.219524	0	76.6667	58.7302	17.9365	0	0	0
2019	2	13	357	724	988	1	28	14	42	33.33	26	12	2	2	25.3333	12.6667	2.66667	1.33333	0.552632	0.582709	3.31428	3.37143	0.640741	1.00328	-0.057143	0.255487	-0.223663	0.824238	-0.057143	0	85.7143	92.8571	-7.14286	0	0	0
2018	4	13	358	418	989	0	179	76	255	29.8	132	34	47	42	116.525	49.4745	62.4745	26.5255	19.7556	0.00049975	2.42368	2.99497	0.878767	0.825321	-0.571288	0.118179	-4.83409	3.62e-06	-0.571288	1	44.7368	73.743	-29.0062	1	1	1
2014	4	13	358	675	990	0	164	125	289	43.25	125	74	39	51	112.927	86.0727	51.0727	38.9273	9.58187	0.001999	2.6568	3.04573	0.957259	0.882923	-0.388931	0.109928	-3.53806	0.000478711	-0.388931	1	59.2	76.2195	-17.0195	1	1	1
2015	4	13	358	675	990	0	132	115	247	46.56	113	74	19	41	99.9352	87.0648	32.0648	27.9352	15.1019	0.00049975	2.82609	3.4053	0.950262	0.799457	-0.579217	0.112668	-5.14092	5.96e-07	-0.579217	1	64.3478	85.6061	-21.2582	1	1	1
2016	4	13	358	675	990	0	155	114	269	42.38	116	51	39	63	96.2268	70.7732	58.7732	43.2268	25.2848	0.00049975	2.45877	3.00129	0.841912	0.882145	-0.542519	0.10601	-5.1176	6.18e-07	-0.542519	1	44.7368	74.8387	-30.1019	1	1	1
2017	4	13	358	675	990	0	151	121	272	44.49	109	64	42	57	96.0404	76.9596	54.9596	44.0404	10.8005	0.001999	2.47769	3.01192	0.982216	0.842451	-0.534235	0.112576	-4.74556	3.59e-06	-0.534235	1	52.8926	72.1854	-19.2929	1	1	1
2019	4	13	358	677	991	0	113	78	191	40.84	81	49	32	29	76.911	53.089	36.089	24.911	1.66682	0.201399	2.62436	2.86903	0.945555	0.911639	-0.244668	0.137176	-1.78361	0.0763627	-0.244668	0	62.8205	71.6814	-8.8609	0	0	0
2020	1	13	358	772	992	0	18	13	31	41.94	15	8	3	5	13.3548	9.64516	4.64516	3.35484	1.8727	0.235882	2.76154	3.31111	1.07668	0.86084	-0.549573	0.361027	-1.52225	0.142012	-0.549573	0	61.5385	83.3333	-21.7949	0	0	0
2019	4	13	359	465	993	0	104	44	148	29.73	78	26	26	18	73.0811	30.9189	30.9189	13.0811	3.74587	0.087956	2.57727	2.94519	0.913685	0.875656	-0.36792	0.162315	-2.26671	0.0261784	-0.36792	1	59.0909	75	-15.9091	0	1	0
2018	4	13	359	467	994	0	111	68	179	37.99	80	51	31	17	81.2346	49.7654	29.7654	18.2346	0.184201	0.726137	2.8647	2.86757	0.72868	0.847688	-0.002862	0.119508	-0.0239482	0.980924	-0.002862	0	75	72.0721	2.92793	0	0	0
2014	3	13	359	711	995	0	27	13	40	32.5	18	5	9	8	15.525	7.475	11.475	5.525	2.85658	0.169915	2.41538	2.68148	0.713963	0.848998	-0.266097	0.256724	-1.03651	0.308856	-0.266097	0	38.4615	66.6667	-28.2051	0	0	0
2019	1	13	359	712	996	0	124	71	195	36.41	64	29	60	42	59.1385	33.8615	64.8615	37.1385	2.0984	0.193403	2.28451	2.62903	1.00366	0.867927	-0.344525	0.142347	-2.42032	0.0168967	-0.344525	1	40.8451	51.6129	-10.7678	0	1	0
2015	2	13	359	787	997	0	167	79	246	32.11	97	29	70	50	85.5366	40.4634	81.4634	38.5366	9.80704	0.00349825	2.39367	2.56527	0.909683	0.922929	-0.171599	0.124802	-1.37497	0.171123	-0.171599	1	36.7089	58.0838	-21.375	1	1	1
2014	1	13	359	788	998	0	109	59	168	35.12	68	35	41	24	66.8274	36.1726	42.1726	22.8274	0.15143	0.748126	2.47797	2.56697	1.19382	1.18361	-0.089006	0.192376	-0.462667	0.644454	-0.089006	0	59.322	62.3853	-3.06329	0	0	0
2016	1	13	359	1185	999	0	199	94	293	32.08	134	39	65	55	117.498	55.5017	81.5017	38.4983	17.6381	0.00049975	2.38936	2.70553	0.774106	0.871791	-0.316166	0.100966	-3.13142	0.00199575	-0.316166	1	41.4894	67.3367	-25.8473	1	1	1
2018	1	13	359	1185	999	0	116	70	186	37.63	66	31	50	39	60.4946	36.5054	55.5054	33.4946	2.78224	0.097951	2.41714	2.65862	0.832487	0.937719	-0.241478	0.132215	-1.8264	0.0696635	-0.241478	0	44.2857	56.8966	-12.6108	0	0	0
2017	1	13	359	1186	1000	0	131	64	195	32.82	96	39	35	25	90.6923	44.3077	40.3077	19.6923	3.07595	0.0964518	2.71406	2.9	0.834355	0.751716	-0.185938	0.123251	-1.50861	0.134161	-0.185938	0	60.9375	73.2824	-12.3449	0	0	0
2016	3	13	359	1264	1001	0	44	18	62	29.03	35	14	9	4	34.7742	14.2258	9.22581	3.77419	0.024087	1	2.95555	3.19545	0.688752	0.923077	-0.239899	0.213822	-1.12196	0.268229	-0.239899	0	77.7778	79.5455	-1.76768	0	0	0
2017	3	13	359	1264	1001	0	33	18	51	35.29	26	11	7	7	23.9412	13.0588	9.05882	4.94118	1.8274	0.204398	2.66667	3.1303	0.923548	0.809894	-0.463637	0.25935	-1.78769	0.0835048	-0.463637	0	61.1111	78.7879	-17.6768	0	0	0
2018	3	13	359	1264	1001	0	37	16	53	30.19	29	8	8	8	25.8302	11.1698	11.1698	4.83019	4.26826	0.0469765	2.525	3.04324	0.714143	0.858791	-0.518243	0.227614	-2.27685	0.0291932	-0.518243	1	50	78.3784	-28.3784	1	1	1
2015	4	13	359	1266	1002	0	93	43	136	31.62	80	31	13	12	75.9044	35.0956	17.0956	7.90441	3.8022	0.0634683	2.79767	3.06344	0.900658	0.866249	-0.265766	0.164114	-1.6194	0.109347	-0.265766	0	72.093	86.0215	-13.9285	0	0	0
2016	4	13	359	1267	1003	0	114	65	179	36.31	101	45	13	20	92.9832	53.0168	21.0168	11.9832	10.3246	0.001999	2.69077	3.27105	0.965939	0.851622	-0.580283	0.143932	-4.03165	9.77e-05	-0.580283	1	69.2308	88.5965	-19.3657	1	1	1
2017	4	13	359	1267	1003	0	108	64	172	37.21	77	42	31	22	74.7209	44.2791	33.2791	19.7209	0.606281	0.493253	2.82812	3.01944	0.771819	0.791362	-0.191319	0.122909	-1.5566	0.121906	-0.191319	0	65.625	71.2963	-5.6713	0	0	0
2014	1	13	359	1269	1004	0	154	63	217	29.03	120	39	34	24	112.839	46.1613	41.1613	16.8387	5.857	0.0249875	2.68254	3.12662	0.771162	0.756587	-0.444084	0.114702	-3.87163	0.000181224	-0.444084	1	61.9048	77.9221	-16.0173	1	1	1
2015	1	13	359	1269	1004	0	149	72	221	32.58	113	57	36	15	114.615	55.3846	34.3846	16.6154	0.302824	0.592704	3.12222	3.08322	0.981982	0.987038	0.039001	0.141179	0.276253	0.782758	0.039001	0	79.1667	75.8389	3.32774	0	0	0
2020	1	13	359	1270	1005	0	121	59	180	32.78	100	44	21	15	96.8	47.2	24.2	11.8	1.61367	0.249375	2.89492	3.17273	0.840448	0.87264	-0.277812	0.13515	-2.05559	0.0420086	-0.277812	1	74.5763	82.6446	-8.06836	0	1	0
2019	2	13	359	1502	1006	0	112	75	187	40.11	109	69	3	6	106.61	71.3904	5.39037	3.60963	2.77661	0.167416	3.14	3.51161	0.810572	0.622512	-0.371607	0.110546	-3.36157	0.00101719	-0.371607	1	92	97.3214	-5.32143	0	1	0
2017	2	13	359	1551	1007	0	97	63	160	39.38	57	27	40	36	50.925	33.075	46.075	29.925	3.87478	0.049975	2.11111	2.54845	0.933967	1.02917	-0.437342	0.15737	-2.77906	0.00619256	-0.437342	1	42.8571	58.7629	-15.9057	1	1	1
2018	2	13	359	1551	1007	0	105	68	173	39.31	56	29	49	39	51.5896	33.4104	53.4104	34.5896	1.8858	0.201899	2.15441	2.50762	1.01943	0.919834	-0.353208	0.152777	-2.31191	0.0223244	-0.353208	1	42.6471	53.3333	-10.6863	0	1	0
2014	4	13	360	1656	1008	0	124	91	215	42.33	120	86	4	5	118.809	87.1907	5.1907	3.8093	0.673512	0.507746	3.48461	3.62339	0.621633	0.474746	-0.138772	0.0778721	-1.78205	0.0766161	-0.138772	0	94.5055	96.7742	-2.2687	0	0	0
2016	4	13	360	1904	1009	0	188	114	302	37.75	186	107	2	7	182.397	110.603	5.60265	3.39735	6.32546	0.0184908	3.68772	3.80904	0.532508	0.352945	-0.121323	0.056125	-2.16166	0.0320127	-0.121323	1	93.8596	98.9362	-5.07652	1	1	1
2016	4	13	360	1904	1009	0	33	22	55	40	31	21	2	1	31.2	20.8	1.8	1.2	0.0587607	1	3.53636	3.54242	0.601225	0.519032	-0.006061	0.156825	-0.0386482	0.969361	-0.006061	0	95.4545	93.9394	1.51515	0	0	0
2015	4	13	360	1906	1010	0	132	112	244	45.9	131	110	1	2	130.377	110.623	1.62295	1.37705	0.527408	0.590205	3.74553	3.85303	0.406233	0.298198	-0.107495	0.0463367	-2.31987	0.0213558	-0.107495	1	98.2143	99.2424	-1.02814	0	1	0
2017	1	13	361	1904	1011	0	101	67	168	39.88	100	66	1	1	99.7976	66.2024	1.20238	0.797619	0.0864436	1	3.72836	3.79604	0.415898	0.372806	-0.067681	0.0629106	-1.07583	0.283987	-0.067681	0	98.5075	99.0099	-0.502438	0	0	0
2014	1	13	361	1905	1012	0	50	28	78	35.9	48	26	2	2	47.4359	26.5641	2.5641	1.4359	0.364402	0.631184	3.49643	3.686	0.573154	0.450401	-0.189572	0.125657	-1.50865	0.138244	-0.189572	0	92.8571	96	-3.14286	0	0	0
2015	1	13	361	1906	1013	0	86	62	148	41.89	85	61	1	1	84.8378	61.1622	1.16216	0.837838	0.0547534	1	3.84677	3.81163	0.321226	0.395093	0.035147	0.0589864	0.59585	0.552212	0.035147	0	98.3871	98.8372	-0.450113	0	0	0
2020	1	14	362	86	1014	0	84	43	127	33.86	80	37	4	6	77.3858	39.6142	6.61417	3.38583	3.31243	0.0884558	3.31395	3.40119	0.6289	0.541861	-0.087237	0.112665	-0.774304	0.4412	-0.087237	0	86.0465	95.2381	-9.19158	0	0	0
2019	1	14	362	569	1015	0	70	47	117	40.17	51	27	19	20	46.6667	31.3333	23.3333	15.6667	3.00502	0.101949	2.52128	2.70571	0.860469	0.87309	-0.184438	0.163227	-1.12995	0.261208	-0.184438	0	57.4468	72.8571	-15.4103	0	0	0
2016	2	14	362	685	1016	0	63	39	102	38.24	39	15	24	24	33.3529	20.6471	29.6471	18.3529	5.3138	0.021989	2.06923	2.64921	1.0998	1.25324	-0.579976	0.236526	-2.45206	0.0161658	-0.579976	1	38.4615	61.9048	-23.4432	1	1	1
2017	1	14	362	686	1017	0	56	40	96	41.67	36	12	20	28	28	20	28	20	10.9714	0.00249875	1.815	2.58928	1.20694	1.14759	-0.774285	0.244816	-3.16273	0.00219599	-0.774285	1	30	64.2857	-34.2857	1	1	1
2018	1	14	362	686	1017	0	80	58	138	42.03	68	43	12	15	64.3478	46.6522	15.6522	11.3478	2.52078	0.135932	2.83276	3.32125	0.967795	0.936962	-0.488492	0.164689	-2.96615	0.0036364	-0.488492	1	74.1379	85	-10.8621	0	1	0
2014	1	14	362	859	1018	0	64	37	101	36.63	41	22	23	15	39.9208	23.0792	24.0792	13.9208	0.211674	0.668666	2.6027	2.88437	0.919084	0.781577	-0.281673	0.17993	-1.56546	0.122271	-0.281673	0	59.4595	64.0625	-4.60304	0	0	0
2015	2	14	362	864	1019	0	85	42	127	33.07	54	18	31	24	48.189	23.811	36.811	18.189	4.89275	0.0254873	2.31905	2.76588	0.940482	0.947874	-0.446835	0.177848	-2.51246	0.0139407	-0.446835	1	42.8571	63.5294	-20.6723	1	1	1
2019	2	14	363	819	1020	1	68	45	113	39.82	59	38	9	7	58.3717	38.6283	9.62832	6.37168	0.119945	0.781109	3.04889	3.23088	0.542981	0.581623	-0.181994	0.107362	-1.69515	0.0931973	-0.181994	0	84.4444	86.7647	-2.32026	0	0	0
2018	2	14	363	862	1021	1	80	50	130	38.46	67	30	13	20	59.6923	37.3077	20.3077	12.6923	9.16315	0.00449775	2.672	3.02875	0.881566	0.721671	-0.35675	0.148504	-2.4023	0.0183711	-0.35675	1	60	83.75	-23.75	1	1	1
2016	2	14	363	863	1022	1	75	35	110	31.82	56	20	19	15	51.8182	24.1818	23.1818	10.8182	3.43152	0.0949525	2.53429	3	0.91167	0.831313	-0.465715	0.181553	-2.56518	0.0127762	-0.465715	1	57.1429	74.6667	-17.5238	0	1	0
2017	2	14	363	863	1022	1	69	47	116	40.52	56	26	13	21	48.7759	33.2241	20.2241	13.7759	9.00962	0.00349825	2.55745	3.04783	0.845383	0.628867	-0.49038	0.144697	-3.38901	0.00109359	-0.49038	1	55.3191	81.1594	-25.8403	1	1	1
2014	1	14	363	1531	1023	1	77	54	131	41.22	63	41	14	13	61.1298	42.8702	15.8702	11.1298	0.673476	0.515242	3.02037	3.24156	1.0278	0.847652	-0.221188	0.169982	-1.30125	0.19617	-0.221188	0	75.9259	81.8182	-5.89226	0	0	0
2015	2	14	363	1531	1023	1	63	30	93	32.26	51	26	12	4	52.1613	24.8387	10.8387	5.16129	0.465863	0.564718	3.22	3.20635	0.63049	0.764299	0.013651	0.150076	0.0909605	0.927791	0.013651	0	86.6667	80.9524	5.71429	0	0	0
2020	1	14	364	819	1024	1	54	40	94	42.55	50	34	4	6	48.2553	35.7447	5.74468	4.25532	1.39342	0.31984	3.0425	3.27222	0.631192	0.551641	-0.229722	0.124882	-1.83952	0.0696742	-0.229722	0	85	92.5926	-7.59259	0	0	0
2014	1	14	364	1532	1025	1	62	38	100	38	32	21	30	17	32.86	20.14	29.14	17.86	0.126022	0.825587	2.59474	2.49032	0.659626	0.794182	0.104414	0.147048	0.710067	0.479514	0.104414	0	55.2632	51.6129	3.65025	0	0	0
2018	1	14	364	1533	1026	1	55	43	98	43.88	50	27	5	16	43.2143	33.7857	11.7857	9.21429	11.3326	0.00049975	2.76977	3.36364	1.01125	0.629628	-0.593869	0.17604	-3.37349	0.00124097	-0.593869	1	62.7907	90.9091	-28.1184	1	1	1
2017	1	14	364	1534	1027	1	55	27	82	32.93	47	13	8	14	40.2439	19.7561	14.7561	7.2439	12.8391	0.0009995	2.54074	3.21455	1.02929	0.870381	-0.673805	0.230243	-2.92649	0.00536719	-0.673805	1	48.1481	85.4545	-37.3064	1	1	1
2019	1	14	364	1535	1028	1	63	40	103	38.83	56	29	7	11	51.9903	33.0097	11.0097	6.99029	4.55665	0.031984	2.915	3.23016	0.813524	0.791413	-0.315158	0.162749	-1.93646	0.056279	-0.315158	1	72.5	88.8889	-16.3889	1	1	1
2015	1	14	364	1536	1029	1	55	38	93	40.86	48	34	7	4	48.4946	33.5054	6.50538	4.49462	0.104387	1	3.11316	3.27636	0.845072	0.67274	-0.163206	0.164384	-0.992835	0.32433	-0.163206	0	89.4737	87.2727	2.20096	0	0	0
2016	1	14	364	1536	1029	1	65	27	92	29.35	47	22	18	5	48.75	20.25	16.25	6.75	0.85622	0.425787	3.01481	2.94615	0.903286	1.00438	0.068661	0.213867	0.321045	0.74942	0.068661	0	81.4815	72.3077	9.17379	0	0	0
2016	4	14	365	1460	1030	1	50	34	84	40.48	41	23	9	11	38.0952	25.9048	11.9048	8.09524	2.29826	0.214393	2.72647	3.046	0.537282	0.538785	-0.31953	0.119567	-2.6724	0.00933087	-0.31953	1	67.6471	82	-14.3529	0	1	0
2019	4	14	365	1462	1031	1	53	44	97	45.36	47	31	6	13	42.6186	35.3814	10.3814	8.61856	5.06959	0.0354823	2.77727	3.00943	0.627607	0.557558	-0.232161	0.121727	-1.90722	0.0597937	-0.232161	1	70.4545	88.6792	-18.2247	1	1	1
2013	4	14	365	1463	1032	1	61	42	103	40.78	51	27	10	15	46.1942	31.8058	14.8058	10.1942	5.05166	0.0354823	2.76429	2.99672	0.629681	0.51671	-0.232436	0.117547	-1.97739	0.0515966	-0.232436	1	64.2857	83.6066	-19.3208	1	1	1
2014	4	14	365	1464	1033	1	57	30	87	34.48	49	26	8	4	49.1379	25.8621	7.86207	4.13793	0.00814035	1	2.97	3.10702	0.485763	0.53481	-0.137017	0.113505	-1.20714	0.231802	-0.137017	0	86.6667	85.9649	0.701754	0	0	0
2017	4	14	365	1730	1034	1	49	28	77	36.36	44	22	5	6	42	24	7	4	1.83333	0.307346	2.92143	3.04286	0.433211	0.476533	-0.121429	0.106475	-1.14045	0.258568	-0.121429	0	78.5714	89.7959	-11.2245	0	0	0
2018	4	14	365	1731	1035	1	68	47	115	40.87	54	26	14	21	47.3043	32.6957	20.6957	14.3043	7.61929	0.00749625	2.66809	2.95	0.654452	0.613164	-0.281915	0.121004	-2.32981	0.0219387	-0.281915	1	55.3191	79.4118	-24.0926	1	1	1
2014	1	14	366	859	1036	1	40	24	64	37.5	38	23	2	1	38.125	22.875	1.875	1.125	0.0233151	1	3.3375	3.3025	0.466078	0.439981	0.035	0.117859	0.296965	0.76782	0.035	0	95.8333	95	0.833333	0	0	0
2020	1	14	366	860	1037	1	28	16	44	36.36	26	13	2	3	24.8182	14.1818	3.18182	1.81818	1.3619	0.33983	3.01875	3.29286	0.530684	0.508395	-0.274107	0.163806	-1.67336	0.104572	-0.274107	0	81.25	92.8571	-11.6071	0	0	0
2015	1	14	366	861	1038	1	32	21	53	39.62	23	13	9	8	21.7358	14.2642	10.2642	6.73585	0.578502	0.543228	2.68571	2.74063	0.979942	0.656412	-0.054911	0.243296	-0.225697	0.822885	-0.054911	0	61.9048	71.875	-9.97024	0	0	0
2019	1	14	366	862	1039	1	24	18	42	42.86	21	14	3	4	20	15	4	3	0.7	0.687156	2.78333	3.29583	0.891958	0.620994	-0.5125	0.245494	-2.08763	0.0457915	-0.5125	1	77.7778	87.5	-9.72222	0	1	0
2017	2	14	366	1533	1040	1	36	17	53	32.08	29	7	7	10	24.4528	11.5472	11.5472	5.45283	8.21878	0.00549725	2.5	3.33333	1.09943	0.63561	-0.833333	0.286924	-2.90437	0.00842446	-0.833333	1	41.1765	80.5556	-39.3791	1	1	1
2016	2	14	366	1536	1041	1	37	20	57	35.09	34	16	3	4	32.4561	17.5439	4.54386	2.45614	1.70428	0.232884	3.365	3.3	0.65315	0.561249	0.065	0.172754	0.376259	0.709041	0.065	0	80	91.8919	-11.8919	0	0	0
2018	1	14	366	1716	1042	1	19	15	34	44.12	18	14	1	1	17.8824	14.1176	1.11765	0.882353	0.0298246	1	3.44	3.6	0.51934	0.437163	-0.16	0.16745	-0.95551	0.347681	-0.16	0	93.3333	94.7368	-1.40351	0	0	0
2014	1	14	367	1147	1043	1	27	13	40	32.5	20	11	7	2	20.925	10.075	6.075	2.925	0.559181	0.67916	2.95385	2.84444	0.767697	0.73345	0.109402	0.255459	0.428256	0.672478	0.109402	0	84.6154	74.0741	10.5413	0	0	0
2015	2	14	367	1147	1043	1	27	15	42	35.71	18	10	9	5	18	10	9	5	0	1	2.88667	3.0037	0.656687	0.816409	-0.117037	0.231161	-0.506301	0.615854	-0.117037	0	66.6667	66.6667	0	0	0	0
2017	1	14	367	1148	1044	1	22	11	33	33.33	20	4	2	7	16	8	6	3	11	0.00449775	2.1	3.23182	1.14717	0.624413	-1.13182	0.370619	-3.05386	0.00919892	-1.13182	1	36.3636	90.9091	-54.5455	1	1	1
2018	2	14	367	1148	1044	1	16	12	28	42.86	12	8	4	4	11.4286	8.57143	4.57143	3.42857	0.233333	0.696152	2.40833	3.0625	1.09665	1.12716	-0.654167	0.423825	-1.54349	0.135692	-0.654167	0	66.6667	75	-8.33333	0	0	0
2017	2	14	368	1459	1045	1	18	10	28	35.71	16	9	2	1	16.0714	8.92857	1.92857	1.07143	0.0082963	1	2.97	3.17222	0.397352	0.51083	-0.202222	0.174029	-1.162	0.257204	-0.202222	0	90	88.8889	1.11111	0	0	0
2018	2	14	368	1459	1045	1	22	17	39	43.59	20	14	2	3	19.1795	14.8205	2.82051	2.17949	0.628122	0.633683	2.8647	3.08636	0.46629	0.803146	-0.221658	0.205207	-1.08017	0.287527	-0.221658	0	82.3529	90.9091	-8.55615	0	0	0
2019	2	14	368	1461	1046	1	17	15	32	46.88	14	13	3	2	14.3438	12.6562	2.65625	2.34375	0.112476	1	2.95333	2.92353	0.489704	0.530954	0.029804	0.180473	0.165144	0.869941	0.029804	0	86.6667	82.3529	4.31373	0	0	0
2014	1	14	368	1465	1047	1	32	16	48	33.33	28	13	4	3	27.3333	13.6667	4.66667	2.33333	0.334495	0.689155	3.025	2.96563	0.545894	0.43523	0.059375	0.156667	0.378989	0.707917	0.059375	0	81.25	87.5	-6.25	0	0	0
2015	2	14	368	1465	1047	1	26	15	41	36.59	24	11	2	4	22.1951	12.8049	3.80488	2.19512	2.74134	0.183408	2.86667	3.03462	0.65647	0.629884	-0.167949	0.209738	-0.800757	0.429934	-0.167949	0	73.3333	92.3077	-18.9744	0	0	0
2019	1	14	369	313	1048	1	72	47	119	39.5	42	23	30	24	39.3277	25.6723	32.6723	21.3277	1.01313	0.365317	2.32766	2.56528	0.842538	0.824478	-0.237618	0.156668	-1.5167	0.132597	-0.237618	0	48.9362	58.3333	-9.39716	0	0	0
2020	1	14	369	900	1049	1	75	51	126	40.48	57	28	18	23	50.5952	34.4048	24.4048	16.5952	6.15578	0.0169915	2.48039	2.92267	0.855107	0.829127	-0.442274	0.153308	-2.88487	0.00475012	-0.442274	1	54.902	76	-21.098	1	1	1
2016	1	14	369	1000	1050	1	87	39	126	30.95	32	10	55	29	29	13	58	26	1.50398	0.304348	1.79487	2.21149	1.20982	1.06895	-0.416623	0.225086	-1.85095	0.0686727	-0.416623	0	25.641	36.7816	-11.1406	0	0	0
2017	1	14	369	1000	1050	1	71	49	120	40.83	37	14	34	35	30.175	20.825	40.825	28.175	6.57469	0.013993	1.8449	2.37746	1.02165	1.1581	-0.532567	0.200479	-2.65648	0.00905944	-0.532567	1	28.5714	52.1127	-23.5412	1	1	1
2015	1	14	369	1001	1051	1	65	39	104	37.5	18	6	47	33	15	9	50	30	2.08	0.253373	1.35385	1.77692	1.07528	1.25981	-0.423077	0.232517	-1.81955	0.0721489	-0.423077	0	15.3846	27.6923	-12.3077	0	0	0
2018	1	14	369	1002	1052	1	65	39	104	37.5	23	7	42	32	18.75	11.25	46.25	27.75	3.61033	0.065967	1.75385	2.12615	0.926182	1.10004	-0.372307	0.201524	-1.84746	0.067934	-0.372307	0	17.9487	35.3846	-17.4359	0	0	0
2014	1	14	369	1004	1053	1	68	44	112	39.29	49	24	19	20	44.3214	28.6786	23.6786	15.3214	3.6102	0.075962	2.38864	2.80882	1.07665	0.688441	-0.420187	0.182523	-2.3021	0.0245018	-0.420187	1	54.5455	72.0588	-17.5134	0	1	0
2019	2	14	370	1288	1054	1	41	23	64	35.94	26	9	15	14	22.4219	12.5781	18.5781	10.4219	3.50649	0.0729635	2.20435	2.85366	1.04554	0.800343	-0.649311	0.2513	-2.5838	0.0138962	-0.649311	1	39.1304	63.4146	-24.2842	0	1	0
2015	4	14	371	1957	1055	1	87	38	125	30.4	34	14	53	24	33.408	14.592	53.592	23.408	0.0560194	0.844578	1.80526	2.02414	1.34726	1.33791	-0.218874	0.26142	-0.837249	0.405296	-0.218874	0	36.8421	39.0805	-2.23835	0	0	0
2016	4	14	371	1958	1056	1	73	53	126	42.06	34	16	39	37	28.9683	21.0317	44.0317	31.9683	3.44482	0.067966	1.73208	2.30274	1.24465	1.38814	-0.570664	0.235851	-2.4196	0.017057	-0.570664	1	30.1887	46.5753	-16.3867	0	1	0
2013	4	14	371	1959	1057	1	76	55	131	41.98	32	17	44	38	28.4275	20.5725	47.5725	34.4275	1.70835	0.207396	1.75818	2.05789	1.32073	1.31426	-0.299713	0.233329	-1.28451	0.201519	-0.299713	0	30.9091	42.1053	-11.1962	0	0	0
2018	4	14	371	1960	1058	1	73	51	124	41.13	35	14	38	37	28.8468	20.1532	44.1532	30.8468	5.27619	0.0289855	1.71765	2.33288	1.35421	1.30948	-0.615229	0.24382	-2.5233	0.0131186	-0.615229	1	27.451	47.9452	-20.4942	1	1	1
2014	4	14	371	1961	1059	1	66	45	111	40.54	32	16	34	29	28.5405	19.4595	37.4595	25.5405	1.82241	0.247876	1.89333	2.30152	1.40832	1.54566	-0.408182	0.283325	-1.44069	0.152791	-0.408182	0	35.5556	48.4848	-12.9293	0	0	0
2017	4	14	371	1962	1060	1	73	50	123	40.65	33	16	40	34	29.0813	19.9187	43.9187	30.0813	2.15913	0.188906	1.796	2.12877	1.26474	1.39717	-0.332767	0.242347	-1.3731	0.172466	-0.332767	0	32	45.2055	-13.2055	0	0	0
2019	4	14	371	1962	1060	1	68	55	123	44.72	28	11	40	44	21.561	17.439	46.439	37.561	6.29709	0.0189905	1.71636	2.23235	1.06332	0.900322	-0.515989	0.180215	-2.86318	0.00505558	-0.515989	1	20	41.1765	-21.1765	1	1	1
2016	1	14	372	4	1061	1	64	29	93	31.18	29	17	35	12	31.6559	14.3441	32.3441	14.6559	1.41398	0.273363	2.56896	2.34063	1.28955	1.15315	0.22834	0.279499	0.816961	0.417897	0.22834	0	58.6207	45.3125	13.3082	0	0	0
2017	1	14	372	5	1062	1	54	39	93	41.94	25	13	29	26	22.0645	15.9355	31.9355	23.0645	1.57472	0.291354	1.88974	2.22222	1.28161	1.17725	-0.332479	0.260348	-1.27706	0.205384	-0.332479	0	33.3333	46.2963	-12.963	0	0	0
2018	1	14	372	5	1062	1	61	43	104	41.35	40	23	21	20	36.9519	26.0481	24.0481	16.9519	1.54251	0.236382	2.49302	2.64098	0.648219	0.879276	-0.14796	0.14982	-0.987586	0.325698	-0.14796	0	53.4884	65.5738	-12.0854	0	0	0
2019	1	14	372	5	1062	1	64	36	100	36	20	9	44	27	18.56	10.44	45.44	25.56	0.437105	0.644178	1.68611	1.89219	1.21377	1.15364	-0.206076	0.248432	-0.829508	0.409652	-0.206076	0	25	31.25	-6.25	0	0	0
2020	1	14	372	6	1063	1	57	48	105	45.71	23	28	34	20	27.6857	23.3143	29.3143	24.6857	3.37318	0.0854573	2.55417	2.42456	0.84172	0.747682	0.129605	0.156741	0.826873	0.410381	0.129605	0	58.3333	40.3509	17.9825	0	0	0
2015	1	14	372	1957	1064	1	54	32	86	37.21	25	9	29	23	21.3488	12.6512	32.6512	19.3488	2.77544	0.114943	1.7375	2.17963	1.226	1.39884	-0.442129	0.288456	-1.53274	0.129712	-0.442129	0	28.125	46.2963	-18.1713	0	0	0
2014	1	14	372	1959	1065	1	64	44	108	40.74	30	16	34	28	27.2593	18.7407	36.7407	25.2593	1.17822	0.327336	1.96818	2.28281	1.16854	1.42946	-0.314631	0.25092	-1.25391	0.21272	-0.314631	0	36.3636	46.875	-10.5114	0	0	0
2020	1	14	373	967	1066	1	22	14	36	38.89	18	12	4	2	18.3333	11.6667	3.66667	2.33333	0.0935065	1	2.98571	3.10909	0.809423	0.560535	-0.123376	0.247142	-0.499211	0.622836	-0.123376	0	85.7143	81.8182	3.8961	0	0	0
2018	1	14	373	969	1067	1	25	20	45	44.44	23	19	2	1	23.3333	18.6667	1.66667	1.33333	0.160714	1	3.27	3.26	0.515139	0.548483	0.01	0.159065	0.0628673	0.950172	0.01	0	95	92	3	0	0	0
2019	1	14	373	972	1068	1	24	18	42	42.86	20	10	4	8	17.1429	12.8571	6.85714	5.14286	3.88889	0.0814593	2.45555	3.11667	0.764832	0.616206	-0.661111	0.219817	-3.00755	0.00509729	-0.661111	1	55.5556	83.3333	-27.7778	0	1	0
2017	2	14	374	446	1069	1	50	36	86	41.86	44	32	6	4	44.186	31.814	5.81395	4.18605	0.0160936	1	3.25833	3.482	0.844943	0.669965	-0.223667	0.16973	-1.31778	0.192245	-0.223667	0	88.8889	88	0.888889	0	0	0
2015	2	14	374	1254	1070	1	47	27	74	36.49	45	25	2	2	44.4595	25.5405	2.54054	1.45946	0.333221	0.618191	3.4037	3.47447	0.616118	0.580655	-0.070765	0.145715	-0.485639	0.629275	-0.070765	0	92.5926	95.7447	-3.15209	0	0	0
2016	2	14	374	1254	1070	1	60	26	86	30.23	54	24	6	2	54.4186	23.5814	5.5814	2.4186	0.114497	1	3.53462	3.45	0.607909	0.790301	0.084615	0.156918	0.539231	0.591686	0.084615	0	92.3077	90	2.30769	0	0	0
2018	2	14	374	1254	1070	1	57	42	99	42.42	52	35	5	7	50.0909	36.9091	6.90909	5.09091	1.41493	0.348326	3.1619	3.42281	0.613647	0.601788	-0.260903	0.123771	-2.10795	0.0378947	-0.260903	1	83.3333	91.2281	-7.89474	0	1	0
2019	2	14	374	1255	1071	1	54	30	84	35.71	48	24	6	6	46.2857	25.7143	7.71429	4.28571	1.24444	0.342329	2.95667	3.18889	0.770885	0.646811	-0.232222	0.166001	-1.39892	0.167798	-0.232222	0	80	88.8889	-8.88889	0	0	0
2014	1	14	374	1256	1072	1	58	36	94	38.3	32	25	26	11	35.1702	21.8298	22.8298	14.1702	1.89563	0.202899	2.73333	2.75345	0.748331	0.58855	-0.020115	0.146724	-0.137094	0.891404	-0.020115	0	69.4444	55.1724	14.272	0	0	0
2017	1	14	375	1680	1073	1	25	12	37	32.43	22	8	3	4	20.2703	9.72973	4.72973	2.27027	2.40559	0.182909	2.83333	3.532	0.751161	0.756483	-0.698667	0.264407	-2.6424	0.0148985	-0.698667	1	66.6667	88	-21.3333	0	1	0
2018	1	14	375	1680	1073	1	24	19	43	44.19	19	15	5	4	18.9767	15.0233	5.02326	3.97674	0.000308164	1	3.13684	3.15417	0.841434	1.09583	-0.017324	0.295464	-0.0586331	0.953529	-0.017324	0	78.9474	79.1667	-0.219298	0	0	0
2016	1	14	375	1684	1074	1	22	13	35	37.14	19	11	3	2	18.8571	11.1429	3.14286	1.85714	0.0203963	1	3.13846	3.49091	0.61038	0.631634	-0.352448	0.216318	-1.62931	0.11529	-0.352448	0	84.6154	86.3636	-1.74825	0	0	0
2014	4	14	376	7	1075	1	20	16	36	44.44	17	15	3	1	17.7778	14.2222	2.22222	1.77778	0.689063	0.625187	3.3	3.205	0.580804	0.586223	0.095	0.195618	0.485641	0.630488	0.095	0	93.75	85	8.75	0	0	0
2013	4	14	376	714	1076	1	20	17	37	45.95	16	13	4	4	15.6757	13.3243	4.32432	3.67568	0.0675456	1	2.84118	3.13	0.921316	0.858456	-0.288824	0.294581	-0.980456	0.333966	-0.288824	0	76.4706	80	-3.52941	0	0	0
2013	4	14	377	39	1077	1	37	23	60	38.33	14	9	23	14	14.1833	8.81667	22.8167	14.1833	0.0100248	1	2.3	2.13784	1.11028	1.01307	0.162163	0.285193	0.568609	0.572543	0.162163	0	39.1304	37.8378	1.2926	0	0	0
2014	4	14	377	39	1077	1	32	21	53	39.62	17	8	15	13	15.0943	9.90566	16.9057	11.0943	1.14935	0.403298	1.76667	2.35625	1.57586	1.13732	-0.589584	0.398342	-1.4801	0.148196	-0.589584	0	38.0952	53.125	-15.0298	0	0	0
2019	4	14	377	967	1078	1	30	17	47	36.17	25	14	5	3	24.8936	14.1064	5.10638	2.89362	0.00738436	1	3.10588	2.95667	0.667524	0.612898	0.149216	0.196806	0.758189	0.454058	0.149216	0	82.3529	83.3333	-0.980392	0	0	0
2017	4	14	377	969	1079	1	28	25	53	47.17	20	14	8	11	17.9623	16.0377	10.0377	8.96226	1.36708	0.268366	2.688	2.76429	0.664781	0.657275	-0.076285	0.181951	-0.41926	0.676815	-0.076285	0	56	71.4286	-15.4286	0	0	0
2018	4	14	377	970	1080	1	38	25	63	39.68	28	11	10	14	23.5238	15.4762	14.4762	9.52381	5.63429	0.0314843	2.28	2.90789	0.809321	0.626609	-0.627894	0.191135	-3.28508	0.0020508	-0.627894	1	44	73.6842	-29.6842	1	1	1
2016	4	14	377	1962	1081	1	35	14	49	28.57	20	2	15	12	15.7143	6.28571	19.2857	7.71429	7.42424	0.00949525	1.70714	2.66286	0.911857	1.39792	-0.955715	0.339448	-2.8155	0.00779901	-0.955715	1	14.2857	57.1429	-42.8571	1	1	1
2015	4	14	377	1963	1082	1	28	18	46	39.13	20	5	8	13	15.2174	9.78261	12.7826	8.21739	8.41421	0.00749625	2.02778	2.76429	0.875016	1.22299	-0.736508	0.309766	-2.37763	0.0218976	-0.736508	1	27.7778	71.4286	-43.6508	1	1	1
2019	2	14	378	568	1083	1	25	17	42	40.48	12	2	13	15	8.33333	5.66667	16.6667	11.3333	5.97882	0.0174913	1.83529	2.388	0.90963	0.855531	-0.552706	0.279194	-1.97965	0.0561184	-0.552706	1	11.7647	48	-36.2353	1	1	1
2015	2	14	378	1002	1084	1	26	16	42	38.1	10	7	16	9	10.5238	6.47619	15.4762	9.52381	0.114977	0.742129	2.1875	2.16154	1.21539	1.04998	0.025962	0.367049	0.0707316	0.944108	0.025962	0	43.75	38.4615	5.28846	0	0	0
2016	2	14	378	1002	1084	1	23	13	36	36.11	14	4	9	9	11.5	6.5	11.5	6.5	3.01003	0.170915	2.22308	2.83913	0.895502	1.21758	-0.616054	0.355165	-1.73456	0.0926124	-0.616054	0	30.7692	60.8696	-30.1003	0	0	0
2018	2	14	378	1002	1084	1	34	24	58	41.38	12	7	22	17	11.1379	7.86207	22.8621	16.1379	0.239806	0.784608	2	2.1147	1.22012	1.02162	-0.114705	0.30451	-0.376687	0.708221	-0.114705	0	29.1667	35.2941	-6.12745	0	0	0
2014	1	14	378	1003	1085	1	23	18	41	43.9	12	10	11	8	12.3415	9.65854	10.6585	8.34146	0.0464369	1	2.66667	2.67826	1.00878	1.13456	-0.011594	0.335414	-0.0345662	0.972605	-0.011594	0	55.5556	52.1739	3.38164	0	0	0
2017	2	14	379	855	1086	1	75	56	131	42.75	65	44	10	12	62.4046	46.5954	12.5954	9.40458	1.50359	0.252374	3.01071	3.26133	0.842222	0.80032	-0.250619	0.145626	-1.72098	0.0879386	-0.250619	0	78.5714	86.6667	-8.09524	0	0	0
2018	2	14	379	855	1086	1	96	50	146	34.25	89	35	7	15	81.5342	42.4658	14.4658	7.53425	13.2471	0.00149925	2.848	3.27396	0.900168	0.577334	-0.425958	0.140279	-3.03652	0.00335174	-0.425958	1	70	92.7083	-22.7083	1	1	1
2015	2	14	379	856	1087	1	74	35	109	32.11	58	30	16	5	59.7431	28.2569	14.2569	6.74312	0.822114	0.430285	3	3.07027	0.556776	0.693162	-0.07027	0.123895	-0.567173	0.572152	-0.07027	0	85.7143	78.3784	7.33591	0	0	0
2014	1	14	379	857	1088	1	82	51	133	38.35	68	39	14	12	65.9699	41.0301	16.0301	9.96992	0.83337	0.371814	2.90588	3.01707	0.821562	0.597485	-0.111191	0.13262	-0.838417	0.404211	-0.111191	0	76.4706	82.9268	-6.45624	0	0	0
2019	2	14	379	858	1089	1	80	45	125	36	73	39	7	6	71.68	40.32	8.32	4.68	0.649253	0.531734	3.19556	3.3925	0.574439	0.692231	-0.196945	0.115424	-1.70628	0.0908881	-0.196945	0	86.6667	91.25	-4.58333	0	0	0
2019	1	14	380	10	1090	1	39	16	55	29.09	27	7	12	9	24.1091	9.89091	14.8909	6.10909	3.12086	0.124438	2.3875	2.92308	0.67811	0.667068	-0.535576	0.200373	-2.6729	0.0124854	-0.535576	1	43.75	69.2308	-25.4808	0	1	0
2020	1	14	380	11	1091	1	45	21	66	31.82	43	16	2	5	40.2273	18.7727	4.77273	2.22727	5.66323	0.0234883	3.00952	3.27556	0.594899	0.545292	-0.266032	0.153167	-1.73687	0.0909074	-0.266032	1	76.1905	95.5556	-19.3651	1	1	1
2017	1	14	380	888	1092	1	33	18	51	35.29	31	16	2	2	30.4118	16.5882	2.58824	1.41176	0.411025	0.614193	3.32222	3.40303	0.573488	0.509586	-0.080808	0.161681	-0.4998	0.62067	-0.080808	0	88.8889	93.9394	-5.05051	0	0	0
2016	1	14	380	1755	1093	1	33	16	49	32.65	31	12	2	4	28.9592	14.0408	4.04082	1.95918	3.59702	0.065967	3.15	3.46364	0.679215	0.571083	-0.313636	0.196764	-1.59397	0.123201	-0.313636	0	75	93.9394	-18.9394	0	0	0
2014	1	14	380	1756	1094	1	34	22	56	39.29	29	20	5	2	29.75	19.25	4.25	2.75	0.385027	0.693653	3.03636	3.10294	0.535898	0.619621	-0.066578	0.156032	-0.426694	0.671453	-0.066578	0	90.9091	85.2941	5.61497	0	0	0
2015	1	14	380	1757	1095	1	21	20	41	48.78	15	11	6	9	13.3171	12.6829	7.68293	7.31707	1.1917	0.345327	2.51	2.80952	0.95966	0.869428	-0.299523	0.286431	-1.04571	0.302275	-0.299523	0	55	71.4286	-16.4286	0	0	0
2016	1	14	381	1492	1096	1	14	10	24	41.67	13	9	1	1	12.8333	9.16667	1.16667	0.833333	0.0623377	1	3.07	3.45714	1.1146	0.552914	-0.387142	0.382191	-1.01295	0.33078	-0.387142	0	90	92.8571	-2.85714	0	0	0
2020	1	14	381	1493	1097	1	13	10	23	43.48	9	7	4	3	9.04348	6.95652	3.95652	3.04348	0.00157967	1	2.69	3.38462	1.53872	0.763595	-0.694615	0.530678	-1.30892	0.214301	-0.694615	0	70	69.2308	0.769231	0	0	0
2014	4	14	382	857	1098	1	12	10	22	45.45	9	9	3	1	9.81818	8.18182	2.18182	1.81818	0.825	0.585707	3.22	3.01667	0.502881	0.697832	0.203334	0.256651	0.792259	0.437669	0.203334	0	90	75	15	0	0	0
2018	4	14	383	1521	1099	1	71	50	121	41.32	40	18	31	32	34.0331	23.9669	36.9669	26.0331	4.86254	0.0409795	2.086	2.70563	1.04002	0.917899	-0.619633	0.183029	-3.38544	0.00102695	-0.619633	1	36	56.338	-20.338	1	1	1
2017	4	14	383	1522	1100	1	76	44	120	36.67	40	21	36	23	38.6333	22.3667	37.3667	21.6333	0.268177	0.706647	2.27045	2.6	1.09089	0.992237	-0.329546	0.200002	-1.64772	0.103186	-0.329546	0	47.7273	52.6316	-4.90431	0	0	0
2019	4	14	383	1523	1101	1	74	52	126	41.27	44	26	30	26	41.1111	28.8889	32.8889	23.1111	1.10676	0.352324	2.46538	2.55811	0.937432	1.00315	-0.092724	0.174638	-0.530951	0.596482	-0.092724	0	50	59.4595	-9.45946	0	0	0
2016	4	14	383	1524	1102	1	65	51	116	43.97	39	26	26	25	36.4224	28.5776	28.5776	22.4224	0.943699	0.355822	2.45098	2.68	1.02886	1.01415	-0.22902	0.191256	-1.19745	0.233782	-0.22902	0	50.9804	60	-9.01961	0	0	0
2015	4	14	383	1525	1103	1	79	32	111	28.83	41	12	38	20	37.7207	15.2793	41.2793	16.7207	1.89254	0.206397	2.38437	2.61899	0.912674	0.892142	-0.234612	0.190014	-1.23471	0.222068	-0.234612	0	37.5	51.8987	-14.3987	0	0	0
2013	4	14	383	1526	1104	1	74	52	126	41.27	46	31	28	21	45.2222	31.7778	28.7778	20.2222	0.0833491	0.843578	2.71538	2.77568	0.836516	0.921109	-0.060291	0.157868	-0.381908	0.703228	-0.060291	0	59.6154	62.1622	-2.54678	0	0	0
2014	4	14	383	1527	1105	1	73	42	115	36.52	42	16	31	26	36.8174	21.1826	36.1826	20.8174	4.0301	0.0549725	2.27381	2.58356	0.938618	0.950002	-0.309752	0.182591	-1.69643	0.0934023	-0.309752	0	38.0952	57.5342	-19.439	0	0	0
2015	1	14	384	405	1106	1	70	30	100	30	45	23	25	7	47.6	20.4	22.4	9.6	1.47934	0.250375	2.87667	2.78857	0.471742	0.713136	0.088095	0.121174	0.727011	0.469316	0.088095	0	76.6667	64.2857	12.381	0	0	0
2020	1	14	384	406	1107	1	64	48	112	42.86	59	33	5	15	52.5714	39.4286	11.4286	8.57143	10.2717	0.0029985	2.84583	3.04219	0.662027	0.462157	-0.196354	0.111661	-1.75848	0.0825041	-0.196354	1	68.75	92.1875	-23.4375	1	1	1
2017	1	14	384	407	1108	1	60	50	110	45.45	42	25	18	25	36.5455	30.4545	23.4545	19.5455	4.58174	0.0544728	2.608	2.82333	0.638825	0.710542	-0.215333	0.12875	-1.67249	0.0973389	-0.215333	0	50	70	-20	0	0	0
2014	1	14	384	408	1109	1	69	50	119	42.02	52	28	17	22	46.3866	33.6134	22.6134	16.3866	4.93317	0.033983	2.596	2.95217	0.785054	0.659012	-0.356173	0.136456	-2.61016	0.0105296	-0.356173	1	56	75.3623	-19.3623	1	1	1
2019	1	14	384	409	1110	1	74	41	115	35.65	60	32	14	9	59.2	32.8	14.8	8.2	0.151615	0.814593	2.87561	2.99324	0.678152	0.697418	-0.117634	0.133378	-0.881959	0.380295	-0.117634	0	78.0488	81.0811	-3.0323	0	0	0
2018	1	14	384	410	1111	1	62	35	97	36.08	49	27	13	8	48.5773	27.4227	13.4227	7.57732	0.0470811	1	2.78857	2.84193	0.585999	0.690818	-0.053364	0.13232	-0.403296	0.687798	-0.053364	0	77.1429	79.0323	-1.8894	0	0	0
2018	4	14	385	796	1112	1	31	18	49	36.73	24	13	7	5	23.4082	13.5918	7.59184	4.40816	0.166332	0.728136	2.96111	3.08387	0.950009	0.883967	-0.122759	0.274493	-0.447222	0.657587	-0.122759	0	72.2222	77.4194	-5.19713	0	0	0
2015	4	14	385	1647	1113	1	26	22	48	45.83	22	15	4	7	20.0417	16.9583	5.95833	5.04167	1.82182	0.298851	3	3.38077	0.832094	0.625472	-0.380769	0.215682	-1.76542	0.0854259	-0.380769	0	68.1818	84.6154	-16.4336	0	0	0
2016	4	14	385	1648	1114	1	40	16	56	28.57	38	13	2	3	36.4286	14.5714	3.57143	1.42857	2.65725	0.143428	2.75625	3.4375	1.31401	0.57006	-0.68125	0.340644	-1.99989	0.0614597	-0.68125	0	81.25	95	-13.75	0	0	0
2019	4	14	385	1649	1115	1	37	27	64	42.19	31	18	6	9	28.3281	20.6719	8.67188	6.32812	2.5487	0.150925	2.98889	3.08108	0.773769	0.714857	-0.092193	0.1897	-0.485993	0.628957	-0.092193	0	66.6667	83.7838	-17.1171	0	0	0
2017	4	14	385	1650	1116	1	38	18	56	32.14	30	9	8	9	26.4643	12.5357	11.5357	5.46429	4.84115	0.0284858	2.71667	3.29737	0.515923	0.999321	-0.580702	0.202651	-2.86552	0.00593924	-0.580702	1	50	78.9474	-28.9474	1	1	1
2013	4	14	385	1651	1117	1	27	22	49	44.9	22	18	5	4	22.0408	17.9592	4.95918	4.04082	0.000916573	1	3.18182	3.18889	0.710892	0.734498	-0.00707	0.207249	-0.0341135	0.972936	-0.00707	0	81.8182	81.4815	0.3367	0	0	0
2014	4	14	385	1651	1117	1	34	21	55	38.18	29	15	5	6	27.2	16.8	6.8	4.2	1.55987	0.304348	2.85238	3.28529	0.984184	0.735726	-0.432914	0.249088	-1.73799	0.0913293	-0.432914	0	71.4286	85.2941	-13.8655	0	0	0
2016	2	14	386	384	1118	1	16	11	27	40.74	15	9	1	2	14.2222	9.77778	1.77778	1.22222	0.939631	0.53973	2.97273	3.25625	0.648214	0.471832	-0.283523	0.228281	-1.24199	0.231006	-0.283523	0	81.8182	93.75	-11.9318	0	0	0
2015	4	14	387	222	1119	1	63	35	98	35.71	60	33	3	2	59.7857	33.2143	3.21429	1.78571	0.0421505	1	3.53143	3.44127	0.725896	0.846174	0.090159	0.162543	0.554678	0.580667	0.090159	0	94.2857	95.2381	-0.952381	0	0	0
2016	4	14	387	223	1120	1	73	31	104	29.81	72	30	1	1	71.5962	30.4038	1.40385	0.596154	0.39739	1	3.53548	3.63562	0.394587	0.35838	-0.100133	0.0823526	-1.21591	0.229508	-0.100133	0	96.7742	98.6301	-1.85594	0	0	0
2016	1	14	388	222	1121	1	60	35	95	36.84	57	33	3	2	56.8421	33.1579	3.15789	1.84211	0.022619	1	3.53143	3.41333	0.725896	0.85776	0.118095	0.16528	0.714514	0.476964	0.118095	0	94.2857	95	-0.714286	0	0	0
2018	2	14	389	968	1122	1	69	42	111	37.84	67	40	2	2	66.5135	40.4865	2.48649	1.51351	0.260957	1	3.29762	3.42898	0.534875	0.436935	-0.131366	0.0978701	-1.34225	0.183634	-0.131366	0	95.2381	97.1014	-1.86335	0	0	0
2019	2	14	389	971	1123	1	68	41	109	37.61	67	40	1	1	66.7523	40.2477	1.24771	0.752294	0.133183	1	3.73658	3.79265	0.44145	0.315432	-0.056062	0.0788436	-0.711053	0.479605	-0.056062	0	97.561	98.5294	-0.968436	0	0	0
2016	2	14	389	1146	1124	1	58	34	92	36.96	57	33	1	1	56.7391	33.2609	1.26087	0.73913	0.14929	1	3.63529	3.53103	0.39226	0.581953	0.10426	0.101807	1.0241	0.308593	0.10426	0	97.0588	98.2759	-1.21704	0	0	0
2016	3	14	390	586	1125	0	15	13	28	46.43	14	10	1	3	12.8571	11.1429	2.14286	1.85714	1.53162	0.274863	2.84615	3.52667	1.41045	0.604113	-0.680513	0.421139	-1.61589	0.125935	-0.680513	0	76.9231	93.3333	-16.4103	0	0	0
2019	4	14	390	792	1126	0	89	47	136	34.56	64	27	25	20	59.5515	31.4485	29.4485	15.5515	2.90608	0.11944	2.63617	3.0191	0.872384	0.969756	-0.382931	0.163583	-2.3409	0.0211681	-0.382931	1	57.4468	71.9101	-14.4633	0	1	0
2015	3	14	390	1130	1127	0	15	11	26	42.31	13	8	2	3	12.1154	8.88462	2.88462	2.11538	0.793882	0.626187	3.12727	3.34667	0.690059	0.833981	-0.219394	0.299429	-0.732709	0.470959	-0.219394	0	72.7273	86.6667	-13.9394	0	0	0
2018	4	14	390	1814	1128	0	66	56	122	45.9	22	15	44	41	20.0164	16.9836	45.9836	39.0164	0.614664	0.533233	1.64286	2.06212	1.23772	1.13311	-0.419264	0.216355	-1.93785	0.0551418	-0.419264	0	26.7857	33.3333	-6.54762	0	0	0
2016	4	14	390	1815	1129	0	46	36	82	43.9	35	23	11	13	32.5366	25.4634	13.4634	10.5366	1.4515	0.331834	2.64444	3.25217	1.11418	0.895604	-0.607729	0.22786	-2.66711	0.00960812	-0.607729	1	63.8889	76.087	-12.1981	0	1	0
2013	4	14	390	1816	1130	0	75	45	120	37.5	41	11	34	34	32.5	19.5	42.5	25.5	10.4615	0.0009995	1.5	2.58	1.22493	1.14053	-1.08	0.225139	-4.79704	6.56e-06	-1.08	1	24.4444	54.6667	-30.2222	1	1	1
2014	4	14	390	1816	1130	0	92	80	172	46.51	33	13	59	67	24.6047	21.3953	67.3953	58.6047	8.4073	0.00849575	1.30125	1.87609	1.24438	1.30311	-0.574836	0.194457	-2.9561	0.00356251	-0.574836	1	16.25	35.8696	-19.6196	1	1	1
2015	2	14	391	382	1131	0	75	37	112	33.04	65	29	10	8	62.9464	31.0536	12.0536	5.94643	1.26186	0.278861	3.11622	3.3	1.01201	0.906732	-0.183784	0.196577	-0.934921	0.35328	-0.183784	0	78.3784	86.6667	-8.28829	0	0	0
2017	2	14	391	382	1131	0	65	46	111	41.44	52	34	13	12	50.3604	35.6396	14.6396	10.3604	0.571947	0.502749	3.02609	3.18308	0.895528	0.789693	-0.15699	0.164403	-0.954912	0.342204	-0.15699	0	73.913	80	-6.08696	0	0	0
2018	2	14	391	382	1131	0	75	52	127	40.94	57	35	18	17	54.3307	37.6693	20.6693	14.3307	1.1622	0.310345	2.82692	2.988	1.16436	1.12562	-0.161077	0.207281	-0.777096	0.43881	-0.161077	0	67.3077	76	-8.69231	0	0	0
2019	2	14	391	382	1131	0	79	51	130	39.23	67	39	12	12	64.4154	41.5846	14.5846	9.41538	1.43188	0.249875	3.03725	3.25696	0.909277	0.756626	-0.219708	0.15316	-1.4345	0.154792	-0.219708	0	76.4706	84.8101	-8.33954	0	0	0
2016	2	14	391	383	1132	0	58	30	88	34.09	43	22	15	8	42.8409	22.1591	15.1591	7.84091	0.00663053	1	2.88	2.8931	0.94263	1.12263	-0.013103	0.2266	-0.0578243	0.954057	-0.013103	0	73.3333	74.1379	-0.804598	0	0	0
2014	1	14	391	1816	1133	0	70	37	107	34.58	45	17	25	20	40.5607	21.4393	29.4393	15.5607	3.34093	0.106447	2.3	2.71286	1.0403	1.12145	-0.412857	0.217292	-1.90001	0.0611095	-0.412857	0	45.9459	64.2857	-18.3398	0	0	0
2014	1	14	392	795	1134	0	13	12	25	48	11	6	2	6	8.84	8.16	4.16	3.84	3.43609	0.102449	2.45	2.93846	0.948204	0.933219	-0.488461	0.376718	-1.29662	0.207745	-0.488461	0	50	84.6154	-34.6154	0	0	0
2017	1	14	392	1023	1135	0	22	19	41	46.34	14	9	8	10	12.3415	10.6585	9.65854	8.34146	1.09553	0.376812	2.12105	2.52273	1.28477	1.10278	-0.401675	0.377034	-1.06536	0.293852	-0.401675	0	47.3684	63.6364	-16.2679	0	0	0
2020	1	14	392	1024	1136	0	39	24	63	38.1	21	14	18	10	21.6667	13.3333	17.3333	10.6667	0.121154	0.811594	2.6625	2.61282	1.26931	1.17029	0.04968	0.319762	0.155365	0.877216	0.04968	0	58.3333	53.8462	4.48718	0	0	0
2018	1	14	392	1025	1137	0	29	25	54	46.3	11	5	18	20	8.59259	7.40741	20.4074	17.5926	2.07033	0.230885	1.472	2.06896	1.35632	1.34592	-0.596965	0.368849	-1.61845	0.111768	-0.596965	0	20	37.931	-17.931	0	0	0
2019	1	14	392	1026	1138	0	23	12	35	34.29	14	5	9	7	12.4857	6.51429	10.5143	5.48571	1.17176	0.309345	1.89167	2.59565	1.62114	1.39267	-0.703986	0.55076	-1.27821	0.216072	-0.703986	0	41.6667	60.8696	-19.2029	0	0	0
2017	4	14	392	1681	1139	0	34	23	57	40.35	20	12	14	11	19.0877	12.9123	14.9123	10.0877	0.246368	0.782609	2.00869	2.29706	1.34297	1.27362	-0.288363	0.35514	-0.811969	0.421024	-0.288363	0	52.1739	58.8235	-6.64962	0	0	0
2015	4	14	392	1682	1140	0	45	27	72	37.5	26	13	19	14	24.375	14.625	20.625	12.375	0.630303	0.478261	2.14815	2.59778	1.19723	1.29518	-0.449629	0.300608	-1.49573	0.140114	-0.449629	0	48.1481	57.7778	-9.62963	0	0	0
2019	4	14	392	1683	1141	0	48	22	70	31.43	25	9	23	13	23.3143	10.6857	24.6857	11.3143	0.754079	0.454273	2.39545	2.39792	0.897869	1.04015	-0.002462	0.243277	-0.0101201	0.991968	-0.002462	0	40.9091	52.0833	-11.1742	0	0	0
2016	4	14	392	1685	1142	0	36	22	58	37.93	22	12	14	10	21.1034	12.8966	14.8966	9.10345	0.242672	0.781609	2.61818	2.72222	1.19269	1.18107	-0.104041	0.32157	-0.323541	0.747812	-0.104041	0	54.5455	61.1111	-6.56566	0	0	0
2013	4	14	392	1686	1143	0	43	28	71	39.44	24	13	19	15	22.4085	14.5915	20.5915	13.4085	0.598561	0.490755	2.29643	2.6186	1.13414	1.08106	-0.322176	0.270403	-1.19147	0.23851	-0.322176	0	46.4286	55.814	-9.38538	0	0	0
2014	4	14	392	1687	1144	0	33	14	47	29.79	25	9	8	5	23.8723	10.1277	9.12766	3.87234	0.646525	0.490755	2.52143	2.97273	1.08144	0.848629	-0.451299	0.324591	-1.39036	0.179608	-0.451299	0	64.2857	75.7576	-11.4719	0	0	0
2018	4	14	392	1688	1145	0	41	38	79	48.1	21	16	20	22	19.2025	17.7975	21.7975	20.2025	0.657939	0.498751	2.22368	2.59268	1.02705	0.923415	-0.368998	0.220355	-1.67457	0.0982118	-0.368998	0	42.1053	51.2195	-9.11425	0	0	0
2017	4	14	393	1342	1146	0	48	37	85	43.53	36	26	12	11	35.0118	26.9882	12.9882	10.0118	0.236818	0.798601	2.62432	2.92917	0.877941	0.703777	-0.304842	0.176496	-1.72719	0.0886889	-0.304842	0	70.2703	75	-4.72973	0	0	0
2016	4	14	393	1343	1147	0	39	19	58	32.76	31	12	8	7	28.9138	14.0862	10.0862	4.91379	1.77673	0.207396	2.58947	3.01282	0.871713	0.684866	-0.423347	0.22808	-1.85613	0.0735513	-0.423347	0	63.1579	79.4872	-16.3293	0	0	0
2013	4	14	393	1344	1148	0	16	14	30	46.67	13	7	3	7	10.6667	9.33333	5.33333	4.66667	3.28125	0.124938	2.63571	3.10625	0.731287	0.70377	-0.470536	0.262972	-1.7893	0.0847279	-0.470536	0	50	81.25	-31.25	0	0	0
2018	4	14	393	1368	1149	0	50	37	87	42.53	39	24	11	13	36.2069	26.7931	13.7931	10.2069	1.83657	0.23938	2.69459	2.956	0.684327	0.857657	-0.261406	0.165434	-1.58012	0.117816	-0.261406	0	64.8649	78	-13.1351	0	0	0
2019	4	14	393	1369	1150	0	34	28	62	45.16	33	25	1	3	31.8065	26.1935	2.19355	1.80645	1.5372	0.313343	3.51786	3.62353	0.67333	0.475496	-0.105672	0.151135	-0.69919	0.487864	-0.105672	0	89.2857	97.0588	-7.77311	0	0	0
2014	1	14	394	828	1151	0	20	11	31	35.48	11	3	9	8	9.03226	4.96774	10.9677	6.03226	2.20304	0.26087	1.87273	2.47	0.966531	1.01675	-0.597273	0.369615	-1.61593	0.120585	-0.597273	0	27.2727	55	-27.7273	0	0	0
2018	2	14	395	793	1152	0	89	68	157	43.31	68	47	21	21	65.1911	49.8089	23.8089	18.1911	1.04455	0.356322	2.98529	3.12022	0.78783	0.7529	-0.13493	0.124486	-1.0839	0.280262	-0.13493	0	69.1176	76.4045	-7.28685	0	0	0
2019	2	14	395	794	1153	0	111	54	165	32.73	69	35	42	19	69.9636	34.0364	41.0364	19.9636	0.109698	0.862069	2.87407	2.88558	0.796024	0.899277	-0.011511	0.137913	-0.0834658	0.933623	-0.011511	0	64.8148	62.1622	2.65265	0	0	0
2013	4	14	395	845	1154	0	73	50	123	40.65	56	34	17	16	53.4146	36.5854	19.5854	13.4146	1.14739	0.288856	2.924	3.23973	0.780256	0.835121	-0.315726	0.14741	-2.14182	0.0344149	-0.315726	1	68	76.7123	-8.71233	0	1	0
2014	4	14	395	846	1155	0	93	41	134	30.6	65	25	28	16	62.4627	27.5373	30.5373	13.4627	1.02589	0.327836	2.73902	3.11505	0.875751	0.799585	-0.376029	0.159939	-2.35108	0.0215133	-0.376029	1	60.9756	69.8925	-8.91686	0	1	0
2016	2	14	395	847	1156	0	36	29	65	44.62	30	18	6	11	26.5846	21.4154	9.41538	7.58462	3.76035	0.0789605	2.88621	3.275	1.00311	0.70158	-0.388794	0.219932	-1.76779	0.0833994	-0.388794	0	62.069	83.3333	-21.2644	0	0	0
2017	2	14	395	847	1156	0	81	56	137	40.88	65	33	16	23	57.9416	40.0584	23.0584	15.9416	7.38941	0.007996	2.90357	3.18765	0.902515	0.699175	-0.284083	0.143459	-1.98024	0.0504669	-0.284083	1	58.9286	80.2469	-21.3183	1	1	1
2015	4	14	395	848	1157	0	78	49	127	38.58	53	29	25	20	50.3622	31.6378	27.6378	17.3622	1.01059	0.342829	2.72245	3.00897	0.700079	0.867027	-0.286526	0.140142	-2.04453	0.0431406	-0.286526	1	59.1837	67.9487	-8.76504	0	1	0
2014	1	14	396	14	1158	0	70	46	116	39.66	65	40	5	6	63.3621	41.6379	6.63793	4.36207	1.12597	0.358821	3.20435	3.43	0.634895	0.573914	-0.225653	0.116053	-1.9444	0.0549885	-0.225653	0	86.9565	92.8571	-5.90062	0	0	0
2015	1	14	396	14	1158	0	81	37	118	31.36	72	26	9	11	67.2712	30.7288	13.7288	6.27119	6.25472	0.017991	2.91081	3.30247	0.905779	0.567445	-0.391659	0.161707	-2.42203	0.0191518	-0.391659	1	70.2703	88.8889	-18.6186	1	1	1
2016	1	14	396	14	1158	0	83	45	128	35.16	75	37	8	8	72.625	39.375	10.375	5.625	1.76737	0.273363	3.17333	3.3494	0.702722	0.791937	-0.176064	0.136125	-1.2934	0.198851	-0.176064	0	82.2222	90.3614	-8.13922	0	0	0
2019	1	14	396	15	1159	0	86	61	147	41.5	85	56	1	5	82.4898	58.5102	3.5102	2.4898	4.50995	0.047976	3.43934	3.6593	0.526396	0.386653	-0.219958	0.079252	-2.77542	0.00653864	-0.219958	1	91.8033	98.8372	-7.03393	1	1	1
2017	1	14	396	16	1160	0	55	37	92	40.22	51	29	4	8	47.8261	32.1739	7.17391	4.82609	4.0153	0.0594703	2.87297	3.27818	0.916712	0.625001	-0.405209	0.172669	-2.34673	0.0223612	-0.405209	1	78.3784	92.7273	-14.3489	0	1	0
2018	1	14	396	812	1161	0	80	53	133	39.85	66	42	14	11	64.9624	43.0376	15.0376	9.96241	0.221248	0.654173	2.92453	3.2075	0.644177	0.76436	-0.282972	0.123015	-2.30031	0.023108	-0.282972	1	79.2453	82.5	-3.25472	0	1	0
2019	2	15	397	259	1162	0	156	89	245	36.33	117	46	39	43	103.788	59.2122	52.2122	29.7878	13.8336	0.00049975	2.41573	3.05449	1.20773	1.11294	-0.638757	0.155977	-4.0952	6.49e-05	-0.638757	1	51.6854	75	-23.3146	1	1	1
2015	2	15	397	260	1163	0	116	69	185	37.3	91	38	25	31	80.8865	48.1135	35.1135	20.8865	11.2004	0.0009995	2.65507	3.10172	0.977773	0.775717	-0.446652	0.137996	-3.23669	0.00156781	-0.446652	1	55.0725	78.4483	-23.3758	1	1	1
2019	4	15	397	357	1164	0	151	69	220	31.36	91	32	60	37	84.4227	38.5773	66.5773	30.4227	3.70559	0.0589705	2.35072	2.67285	1.03364	1.06483	-0.322123	0.151635	-2.12432	0.0354591	-0.322123	1	46.3768	60.2649	-13.8881	0	1	0
2017	4	15	397	358	1165	0	135	83	218	38.07	87	32	48	51	73.6927	45.3073	61.3073	37.6927	13.8982	0.00049975	2.1253	2.80667	1.07225	0.956923	-0.681365	0.143649	-4.74327	4.65e-06	-0.681365	1	38.5542	64.4444	-25.8902	1	1	1
2015	4	15	397	359	1166	0	105	81	186	43.55	59	28	46	53	49.1129	37.8871	55.8871	43.1129	8.58712	0.00749625	2.05185	2.69048	1.01835	0.978865	-0.638625	0.148082	-4.31264	2.74e-05	-0.638625	1	34.5679	56.1905	-21.6226	1	1	1
2013	4	15	397	360	1167	0	145	97	242	40.08	88	35	57	62	73.6983	49.3017	71.3017	47.6983	14.0808	0.0009995	2.13814	2.70414	1.00638	0.959447	-0.565993	0.129575	-4.36806	2.01e-05	-0.565993	1	36.0825	60.6897	-24.6072	1	1	1
2016	4	15	397	361	1168	0	134	88	222	39.64	87	29	47	59	70.018	45.982	63.982	42.018	21.7613	0.00049975	2.11364	2.77612	1.04839	0.979886	-0.662483	0.140198	-4.72533	4.66e-06	-0.662483	1	32.9545	64.9254	-31.9708	1	1	1
2018	4	15	397	362	1169	0	133	56	189	29.63	70	23	63	33	65.4444	27.5556	67.5556	28.4444	2.10705	0.151424	2.36786	2.62481	0.9311	0.955479	-0.256955	0.149484	-1.71895	0.0885454	-0.256955	0	41.0714	52.6316	-11.5602	0	0	0
2014	4	15	397	363	1170	0	107	52	159	32.7	61	17	46	35	52.4906	25.5094	54.5094	26.4906	8.27992	0.00649675	2.11538	2.61495	1.00983	0.915877	-0.499569	0.165681	-3.01524	0.00331191	-0.499569	1	32.6923	57.0093	-24.317	1	1	1
2014	1	15	397	364	1171	0	102	71	173	41.04	58	29	44	42	51.2948	35.7052	50.7052	35.2948	4.29621	0.0494753	2.34507	2.65784	0.7819	0.946012	-0.312773	0.131851	-2.37217	0.0188297	-0.312773	1	40.8451	56.8627	-16.0177	1	1	1
2016	3	15	397	789	1172	0	15	10	25	40	14	6	1	4	12	8	3	2	4.16667	0.12044	2.77	3.17333	0.798679	0.499238	-0.403333	0.283557	-1.4224	0.177274	-0.403333	0	60	93.3333	-33.3333	0	0	0
2017	3	15	397	789	1172	0	18	11	29	37.93	14	10	4	1	14.8966	9.10345	3.10345	1.89655	0.825084	0.62019	3.18182	2.81111	0.528807	0.870354	0.370707	0.259819	1.42679	0.165104	0.370707	0	90.9091	77.7778	13.1313	0	0	0
2016	2	15	397	1827	1173	0	138	99	237	41.77	83	39	55	60	71.038	50.962	66.962	48.038	9.93762	0.00349825	2.17071	2.65725	0.980551	0.930339	-0.486539	0.126427	-3.84837	0.000158926	-0.486539	1	39.3939	60.1449	-20.751	1	1	1
2017	2	15	397	1828	1174	0	133	87	220	39.55	72	35	61	52	64.6864	42.3136	68.3136	44.6864	4.07101	0.0469765	2.40115	2.67218	0.908934	1.15466	-0.271031	0.139716	-1.93988	0.0537304	-0.271031	1	40.2299	54.1353	-13.9055	1	1	1
2018	2	15	397	1829	1175	0	131	103	234	44.02	92	44	39	59	76.1368	59.8632	54.8632	43.1368	17.9291	0.00049975	2.23301	2.80687	0.972402	0.839431	-0.573861	0.120662	-4.75595	3.75e-06	-0.573861	1	42.7184	70.229	-27.5106	1	1	1
2015	2	15	398	455	1176	1	170	73	243	30.04	151	66	19	7	151.811	65.1893	18.1893	7.8107	0.13469	0.836082	3.18356	3.25	0.586897	0.571228	-0.066439	0.0814733	-0.81547	0.41626	-0.066439	0	90.411	88.8235	1.58743	0	0	0
2019	1	15	398	551	1177	1	20	12	32	37.5	16	8	4	4	15	9	5	3	0.711111	0.664668	2.81667	2.89	0.639365	0.534986	-0.073334	0.219946	-0.333418	0.742267	-0.073334	0	66.6667	80	-13.3333	0	0	0
2016	2	15	398	1444	1178	1	209	106	315	33.65	187	95	22	11	187.105	94.8952	21.8952	11.1048	0.00166388	1	3.26038	3.34211	0.585488	0.605382	-0.081728	0.0706219	-1.15726	0.248435	-0.081728	0	89.6226	89.4737	0.148957	0	0	0
2014	1	15	398	1445	1179	1	196	83	279	29.75	189	80	7	3	188.975	80.0251	7.02509	2.97491	0.000312402	1	3.27952	3.38724	0.598323	0.500759	-0.107726	0.0747831	-1.44051	0.152074	-0.107726	0	96.3855	96.4286	-0.0430293	0	0	0
2018	2	15	398	1446	1180	1	227	103	330	31.21	219	97	8	6	217.37	98.6303	9.6303	4.3697	0.923422	0.384808	3.40485	3.62114	0.568862	0.473354	-0.216291	0.0642561	-3.36608	0.000944259	-0.216291	1	94.1748	96.4758	-2.30101	0	1	0
2019	2	15	398	1447	1181	1	185	121	306	39.54	173	105	12	16	168.072	109.928	16.9281	11.0719	3.9936	0.0634683	3.28843	3.43081	0.603903	0.558795	-0.142381	0.0685703	-2.07642	0.0389085	-0.142381	1	86.7769	93.5135	-6.73665	0	1	0
2017	2	15	398	1448	1182	1	206	91	297	30.64	199	86	7	5	197.677	87.3232	8.32323	3.67677	0.715495	0.537731	3.32857	3.52039	0.491095	0.467345	-0.191817	0.060914	-3.14898	0.00194554	-0.191817	1	94.5055	96.6019	-2.09645	0	1	0
2014	4	15	399	843	1183	1	148	60	208	28.85	124	44	24	16	119.538	48.4615	28.4615	11.5385	3.00177	0.108446	2.95833	3.1804	0.737217	0.686176	-0.222072	0.110632	-2.0073	0.0473465	-0.222072	1	73.3333	83.7838	-10.4505	0	1	0
2016	4	15	399	1845	1184	1	177	88	265	33.21	158	80	19	8	158.966	79.034	18.034	8.96604	0.173512	0.823588	3.33636	3.32542	0.574793	0.632705	0.01094	0.0775633	0.141046	0.887983	0.01094	0	90.9091	89.2655	1.64355	0	0	0
2019	4	15	399	1846	1185	1	141	72	213	33.8	136	65	5	7	133.056	67.9437	7.94366	4.05634	3.41968	0.11994	3.34444	3.53688	0.560153	0.479942	-0.192435	0.0774053	-2.48607	0.0142332	-0.192435	1	90.2778	96.4539	-6.17612	0	1	0
2017	4	15	399	1849	1186	1	152	67	219	30.59	147	63	5	4	145.753	64.2466	6.24658	2.75342	0.847987	0.466267	3.45672	3.51579	0.550268	0.475228	-0.059073	0.0774928	-0.762303	0.447492	-0.059073	0	94.0299	96.7105	-2.68068	0	0	0
2018	4	15	399	1850	1187	1	186	87	273	31.87	176	79	10	8	173.736	81.2637	12.2637	5.73626	1.40377	0.298851	3.28736	3.42312	0.592159	0.55571	-0.135762	0.0754372	-1.79967	0.0738102	-0.135762	0	90.8046	94.6237	-3.81906	0	0	0
2015	4	15	399	1894	1188	1	150	67	217	30.88	116	50	34	17	114.747	51.2535	35.2535	15.7465	0.188692	0.73963	3.06716	3.16467	0.813035	0.811423	-0.097502	0.119396	-0.816626	0.415675	-0.097502	0	74.6269	77.3333	-2.70647	0	0	0
2013	4	15	400	629	1189	1	38	15	53	28.3	24	10	14	5	24.3774	9.62264	13.6226	5.37736	0.0575743	1	2.72	2.85263	0.593055	0.931937	-0.132631	0.215181	-0.616368	0.54113	-0.132631	0	66.6667	63.1579	3.50877	0	0	0
2014	4	15	400	1412	1190	1	40	21	61	34.43	29	11	11	10	26.2295	13.7705	13.7705	7.22951	2.46913	0.15942	2.5381	2.87	0.81454	0.827167	-0.331905	0.220679	-1.50402	0.140185	-0.331905	0	52.381	72.5	-20.119	0	0	0
2016	4	15	400	1414	1191	1	29	19	48	39.58	13	8	16	11	12.6875	8.3125	16.3125	10.6875	0.0345692	1	2.4	2.64827	0.625389	0.648967	-0.248275	0.18737	-1.32505	0.192736	-0.248275	0	42.1053	44.8276	-2.72232	0	0	0
2015	4	15	400	1415	1192	1	37	19	56	33.93	22	13	15	6	23.125	11.875	13.875	7.125	0.430156	0.567716	2.9	2.71892	0.546707	0.944527	0.181082	0.199606	0.907196	0.368402	0.181082	0	68.4211	59.4595	8.96159	0	0	0
2019	2	15	400	1416	1193	1	46	18	64	28.12	32	9	14	9	29.4688	11.5312	16.5312	6.46875	2.15114	0.151924	2.55556	2.8087	0.779308	0.701372	-0.25314	0.210794	-1.20089	0.239712	-0.25314	0	50	69.5652	-19.5652	0	0	0
2015	4	15	401	1161	1194	1	20	16	36	44.44	17	13	3	3	16.6667	13.3333	3.33333	2.66667	0.09	1	3.09375	3.195	0.626598	0.625321	-0.10125	0.209977	-0.482195	0.632923	-0.10125	0	81.25	85	-3.75	0	0	0
2016	4	15	401	1161	1194	1	31	16	47	34.04	24	15	7	1	25.7234	13.2766	5.2766	2.7234	1.99265	0.231384	3.3625	3.01935	0.565538	0.593531	0.343146	0.177069	1.93792	0.0615641	0.343146	0	93.75	77.4194	16.3306	0	0	0
2014	4	15	401	1162	1195	1	21	11	32	34.38	20	8	1	3	18.375	9.625	2.625	1.375	3.34447	0.0929535	2.81818	3.49048	0.627404	0.588137	-0.672295	0.228597	-2.94096	0.00829679	-0.672295	1	72.7273	95.2381	-22.5108	0	1	0
2017	4	15	401	1163	1196	1	40	21	61	34.43	35	19	5	2	35.4098	18.5902	4.59016	2.40984	0.120071	1	3.29048	3.3425	0.556691	0.606752	-0.052024	0.154794	-0.336086	0.738405	-0.052024	0	90.4762	87.5	2.97619	0	0	0
2019	4	15	401	1164	1197	1	24	12	36	33.33	23	10	1	2	22	11	2	1	1.63636	0.537731	3.05833	3.26667	0.945283	0.819155	-0.208333	0.320035	-0.65097	0.522665	-0.208333	0	83.3333	95.8333	-12.5	0	0	0
2014	1	15	401	1165	1198	1	25	14	39	35.9	22	13	3	1	22.4359	12.5641	2.5641	1.4359	0.23002	1	3.33571	3.144	0.484541	0.854439	0.191714	0.214412	0.894137	0.377033	0.191714	0	92.8571	88	4.85714	0	0	0
2015	1	15	402	1054	1199	1	84	33	117	28.21	82	30	2	3	80.4103	31.5897	3.58974	1.41026	2.60754	0.134933	2.96061	3.22381	0.671723	0.51217	-0.263203	0.129599	-2.0309	0.0479025	-0.263203	1	90.9091	97.619	-6.70996	0	1	0
2016	1	15	402	1054	1199	1	76	36	112	32.14	64	32	12	4	65.1429	30.8571	10.8571	5.14286	0.436647	0.582709	3.00556	3.05395	0.534493	0.738907	-0.048392	0.122962	-0.393553	0.694823	-0.048392	0	88.8889	84.2105	4.67836	0	0	0
2017	1	15	402	1054	1199	1	71	44	115	38.26	60	30	11	14	55.5652	34.4348	15.4348	9.56522	4.25544	0.0574713	2.55227	2.99437	0.881724	0.731513	-0.442094	0.158763	-2.78461	0.00670993	-0.442094	1	68.1818	84.507	-16.3252	0	1	0
2017	4	15	402	1054	1199	1	56	33	89	37.08	38	18	18	15	35.236	20.764	20.764	12.236	1.57709	0.264868	2.54848	2.96428	1.00906	0.974293	-0.415801	0.218644	-1.90172	0.0616176	-0.415801	0	54.5455	67.8571	-13.3117	0	0	0
2019	4	15	402	1054	1199	1	56	34	90	37.78	45	27	11	7	44.8	27.2	11.2	6.8	0.0118172	1	2.75294	3.06071	1.05032	0.728056	-0.307773	0.204723	-1.50336	0.138751	-0.307773	0	79.4118	80.3571	-0.945378	0	0	0
2018	4	15	402	1617	1200	1	93	50	143	34.97	56	21	37	29	50.0769	26.9231	42.9231	23.0769	4.34125	0.0504748	2.276	2.58065	0.973854	1.04884	-0.304645	0.175489	-1.73598	0.0854462	-0.304645	0	42	60.2151	-18.2151	0	0	0
2014	1	15	402	1618	1201	1	47	23	70	32.86	42	17	5	6	39.6143	19.3857	7.38571	3.61429	2.78266	0.149925	2.98261	3.25532	0.787777	0.843597	-0.272711	0.205241	-1.32873	0.190405	-0.272711	0	73.913	89.3617	-15.4487	0	0	0
2020	1	15	403	199	1202	1	26	19	45	42.22	23	14	3	5	21.3778	15.6222	4.62222	3.37778	1.63998	0.246377	2.67368	3.13462	0.464091	0.545485	-0.460931	0.150931	-3.05392	0.00391475	-0.460931	1	73.6842	88.4615	-14.7773	0	1	0
2018	4	15	404	200	1203	1	152	72	224	32.14	115	44	37	28	107.893	51.1071	44.1071	20.8929	5.01935	0.0314843	2.52639	3.00658	1.02463	0.974487	-0.48019	0.144322	-3.32721	0.00113378	-0.48019	1	61.1111	75.6579	-14.5468	1	1	1
2017	4	15	404	201	1204	1	136	54	190	28.42	75	25	61	29	71.5789	28.4211	64.4211	25.5789	1.21452	0.34083	2.31111	2.48456	0.979732	0.932212	-0.173447	0.155452	-1.11576	0.267393	-0.173447	0	46.2963	55.1471	-8.85076	0	0	0
2013	4	15	404	202	1205	1	142	59	201	29.35	89	29	53	30	83.3632	34.6368	58.6368	24.3632	3.14453	0.0914543	2.35932	2.74507	1.09057	0.971259	-0.385748	0.163712	-2.35625	0.0204478	-0.385748	1	49.1525	62.6761	-13.5235	0	1	0
2014	4	15	404	203	1206	1	143	71	214	33.18	77	31	66	40	72.1682	35.8318	70.8318	35.1682	1.96848	0.195902	2.31549	2.47832	0.99062	0.988821	-0.162829	0.143733	-1.13286	0.259215	-0.162829	0	43.662	53.8462	-10.1842	0	0	0
2016	4	15	404	204	1207	1	131	68	199	34.17	88	37	43	31	82.2864	42.7136	48.7136	25.2864	3.12214	0.10095	2.56912	2.80229	0.862876	0.935823	-0.233173	0.132795	-1.75588	0.0812082	-0.233173	0	54.4118	67.1756	-12.7638	0	0	0
2019	4	15	404	205	1208	1	158	98	256	38.28	115	58	43	40	106.773	66.2266	51.2266	31.7734	5.10681	0.0294853	2.64286	2.92595	0.876262	0.797622	-0.283092	0.108911	-2.59929	0.0100707	-0.283092	1	59.1837	72.7848	-13.6011	1	1	1
2015	4	15	404	206	1209	1	186	88	274	32.12	100	42	86	46	96.3942	45.6058	89.6058	42.3942	0.871779	0.365317	2.49091	2.51667	0.919225	1.1136	-0.025757	0.127551	-0.201935	0.840169	-0.025757	0	47.7273	53.7634	-6.03617	0	0	0
2018	3	15	404	874	1210	1	28	18	46	39.13	23	14	5	4	22.5217	14.4783	5.47826	3.52174	0.132656	1	2.89444	3.15357	0.907143	0.721871	-0.259127	0.253629	-1.02168	0.314976	-0.259127	0	77.7778	82.1429	-4.36508	0	0	0
2014	3	15	404	1433	1211	1	23	16	39	41.03	11	7	12	9	10.6154	7.38462	12.3846	8.61538	0.0630823	1	2.25	2.36957	1.00995	1.16831	-0.119565	0.350849	-0.340787	0.735292	-0.119565	0	43.75	47.8261	-4.07609	0	0	0
2015	4	15	405	1845	1212	1	33	22	55	40	27	21	6	1	28.8	19.2	4.2	2.8	2.20982	0.223388	3.40455	3.16364	0.600379	0.708792	0.240909	0.177787	1.35504	0.181507	0.240909	0	95.4545	81.8182	13.6364	0	0	0
2020	1	15	405	1847	1213	1	93	53	146	36.3	90	46	3	7	86.6301	49.3699	6.36986	3.63014	5.27212	0.0454773	3.23773	3.43226	0.783293	0.571642	-0.194523	0.122842	-1.58353	0.11706	-0.194523	1	86.7925	96.7742	-9.98174	1	1	1
2018	1	15	405	1848	1214	1	76	35	111	31.53	68	32	8	3	68.4685	31.5315	7.53153	3.46847	0.102578	1	3.42286	3.33553	0.562602	0.557543	0.087331	0.114602	0.762036	0.448768	0.087331	0	91.4286	89.4737	1.95489	0	0	0
2017	1	15	405	1851	1215	1	72	29	101	28.71	71	28	1	1	70.5743	28.4257	1.42574	0.574257	0.451713	1	3.3931	3.5125	0.527075	0.44053	-0.119397	0.110792	-1.07766	0.286981	-0.119397	0	96.5517	98.6111	-2.05939	0	0	0
2014	1	15	406	897	1216	1	143	61	204	29.9	75	23	68	38	68.6961	29.3039	74.3039	31.6961	3.72318	0.0594703	2.0918	2.50909	1.12684	1.1201	-0.417287	0.172016	-2.42586	0.0168576	-0.417287	1	37.7049	52.4476	-14.7426	0	1	0
2015	2	15	406	955	1217	1	116	55	171	32.16	84	32	32	23	78.6901	37.3099	37.3099	17.6901	3.46359	0.0774613	2.66364	2.93362	0.857508	0.772567	-0.269984	0.136069	-1.98417	0.0500678	-0.269984	0	58.1818	72.4138	-14.232	0	0	0
2016	2	15	406	994	1218	1	124	59	183	32.24	73	34	51	25	72.5027	34.4973	51.4973	24.5027	0.025472	1	2.54237	2.74516	0.884971	1.03204	-0.202789	0.147864	-1.37146	0.172569	-0.202789	0	57.6271	58.871	-1.24385	0	0	0
2017	2	15	406	994	1218	1	111	56	167	33.53	81	35	30	21	77.1018	38.8982	33.8982	17.1018	1.92459	0.224388	2.53929	2.87838	0.979365	0.957212	-0.339093	0.159318	-2.1284	0.0355732	-0.339093	1	62.5	72.973	-10.473	0	1	0
2018	2	15	406	994	1218	1	128	64	192	33.33	107	39	21	25	97.3333	48.6667	30.6667	15.3333	12.0214	0.00049975	2.67813	3.0875	0.955929	1.00275	-0.409375	0.148774	-2.75166	0.00676594	-0.409375	1	60.9375	83.5938	-22.6562	1	1	1
2019	2	15	406	996	1219	1	90	52	142	36.62	75	40	15	12	72.8873	42.1127	17.1127	9.88732	0.879475	0.385807	2.91538	3.15444	1.05837	0.942762	-0.23906	0.177248	-1.34873	0.18057	-0.23906	0	76.9231	83.3333	-6.41026	0	0	0
2014	3	15	406	1398	1220	1	23	12	35	34.29	18	7	5	5	16.4286	8.57143	6.57143	3.42857	1.53442	0.264868	2.8	3.03478	0.64667	0.675956	-0.234782	0.233911	-1.00372	0.325812	-0.234782	0	58.3333	78.2609	-19.9275	0	0	0
2014	4	15	406	1398	1220	1	40	20	60	33.33	33	12	7	8	30	15	10	5	3.6	0.103448	2.585	3.125	0.65315	0.662067	-0.54	0.17969	-3.00517	0.0046472	-0.54	1	60	82.5	-22.5	0	1	0
2016	4	15	406	1894	1221	1	66	29	95	30.53	56	23	10	6	54.8842	24.1158	11.1158	4.88421	0.441211	0.546727	3.1	3.15303	0.719623	0.692869	-0.05303	0.158527	-0.334517	0.739342	-0.05303	0	79.3103	84.8485	-5.53814	0	0	0
2018	4	15	406	1895	1222	1	77	32	109	29.36	60	24	17	8	59.3394	24.6606	17.6606	7.33945	0.109202	0.796102	2.89375	3.04675	0.706165	0.707216	-0.153003	0.14859	-1.0297	0.307417	-0.153003	0	75	77.9221	-2.92208	0	0	0
2019	4	15	406	1896	1223	1	91	42	133	31.58	55	16	36	26	48.5789	22.4211	42.4211	19.5789	5.76536	0.023988	2.34286	2.84066	0.977838	0.753655	-0.497802	0.170316	-2.92281	0.00478201	-0.497802	1	38.0952	60.4396	-22.3443	1	1	1
2016	3	15	406	1978	1224	1	22	10	32	31.25	11	4	11	6	10.3125	4.6875	11.6875	5.3125	0.276078	0.708146	2.41	2.39545	1.47456	1.37234	0.014546	0.550489	0.0264238	0.979238	0.014546	0	40	50	-10	0	0	0
2018	4	15	407	1053	1225	1	112	61	173	35.26	69	30	43	31	64.0925	34.9075	47.9075	26.0925	2.49142	0.14093	2.2918	2.60446	0.929569	0.965568	-0.312661	0.149966	-2.08488	0.0390764	-0.312661	1	49.1803	61.6071	-12.4268	0	1	0
2019	3	15	407	1321	1226	1	37	17	54	31.48	14	6	23	11	13.7037	6.2963	23.2963	10.7037	0.0323202	1	2.18235	2.16486	0.936907	1.18021	0.017488	0.298799	0.0585276	0.95363	0.017488	0	35.2941	37.8378	-2.54372	0	0	0
2019	4	15	407	1355	1227	1	132	93	225	41.33	63	30	69	63	54.56	38.44	77.44	54.56	5.38417	0.021989	2.0043	2.36364	0.910675	0.995814	-0.359335	0.128179	-2.80337	0.00553454	-0.359335	1	32.2581	47.7273	-15.4692	1	1	1
2014	4	15	407	1423	1228	1	112	54	166	32.53	47	19	65	35	44.5301	21.4699	67.4699	32.5301	0.699069	0.508246	2.07592	2.32768	0.90072	0.820263	-0.251753	0.145022	-1.73596	0.0857625	-0.251753	0	35.1852	41.9643	-6.7791	0	0	0
2015	1	15	407	1423	1228	1	53	22	75	29.33	28	6	25	16	24.0267	9.97333	28.9733	12.0267	4.09763	0.0629685	1.91364	2.48302	0.755485	0.837518	-0.569382	0.197935	-2.87661	0.00621341	-0.569382	1	27.2727	52.8302	-25.5575	0	1	0
2015	4	15	407	1423	1228	1	130	68	198	34.34	54	13	76	55	43.9899	23.0101	86.0101	44.9899	10.0248	0.0009995	1.94853	2.32	0.850372	0.898267	-0.371471	0.129773	-2.86246	0.00483678	-0.371471	1	19.1176	41.5385	-22.4208	1	1	1
2016	1	15	407	1423	1228	1	44	27	71	38.03	19	10	25	17	17.9718	11.0282	26.0282	15.9718	0.261481	0.621689	2.25926	2.34318	0.949194	0.940657	-0.083922	0.231256	-0.362897	0.718079	-0.083922	0	37.037	43.1818	-6.14478	0	0	0
2016	4	15	407	1423	1228	1	116	61	177	34.46	51	18	65	43	45.2203	23.7797	70.7797	37.2203	3.51288	0.0749625	2.11803	2.39741	0.797811	0.893499	-0.279381	0.131593	-2.12307	0.0355773	-0.279381	1	29.5082	43.9655	-14.4573	0	1	0
2018	1	15	407	1423	1228	1	61	29	90	32.22	26	9	35	20	23.7222	11.2778	37.2778	17.7222	1.11069	0.364318	2.09655	2.46885	0.652185	0.879496	-0.372301	0.165371	-2.25131	0.0274116	-0.372301	1	31.0345	42.623	-11.5885	0	1	0
2014	1	15	407	1425	1229	1	42	22	64	34.38	16	5	26	17	13.7812	7.21875	28.2188	14.7812	1.54667	0.265367	1.81364	2.44286	0.774778	0.750331	-0.629221	0.201718	-3.11931	0.00328875	-0.629221	1	22.7273	38.0952	-15.368	0	1	0
2013	4	15	407	1426	1230	1	153	66	219	30.14	65	20	88	46	59.3836	25.6164	93.6164	40.3836	2.88068	0.0964518	2.1697	2.37059	0.802107	0.836179	-0.200892	0.119658	-1.67889	0.0956104	-0.200892	0	30.303	42.4837	-12.1806	0	0	0
2017	1	15	407	1427	1231	1	46	19	65	29.23	17	9	29	10	18.4	7.6	27.6	11.4	0.607361	0.571714	2.37895	2.19348	0.946091	0.982831	0.185469	0.260977	0.710672	0.482016	0.185469	0	47.3684	36.9565	10.4119	0	0	0
2019	1	15	407	1428	1232	1	69	50	119	42.02	31	11	38	39	24.3529	17.6471	44.6471	32.3529	6.6733	0.011994	2.072	2.44058	0.821159	0.827882	-0.368579	0.153033	-2.40849	0.0177406	-0.368579	1	22	44.9275	-22.9275	1	1	1
2020	1	15	407	1619	1233	1	71	42	113	37.17	43	17	28	25	37.6991	22.3009	33.3009	19.6991	4.2756	0.0464768	2.27143	2.8	0.821149	0.784857	-0.528572	0.157259	-3.36115	0.00117482	-0.528572	1	40.4762	60.5634	-20.0872	1	1	1
2015	3	15	407	1921	1234	1	19	17	36	47.22	5	8	14	9	6.86111	6.13889	12.1389	10.8611	1.67332	0.295352	2.34118	2.23684	0.904889	0.793173	0.104334	0.285093	0.365965	0.716793	0.104334	0	47.0588	26.3158	20.743	0	0	0
2017	4	15	407	1979	1235	1	136	72	208	34.62	74	30	62	42	68	36	68	36	3.05882	0.0949525	2.38611	2.59926	0.991983	0.943947	-0.213153	0.142193	-1.49904	0.136137	-0.213153	0	41.6667	54.4118	-12.7451	0	0	0
2018	2	15	408	567	1236	1	61	33	94	35.11	36	17	25	16	34.3936	18.6064	26.6064	14.3936	0.48998	0.516742	2.53333	2.55902	0.748192	0.949101	-0.025683	0.17813	-0.144181	0.885721	-0.025683	0	51.5152	59.0164	-7.50124	0	0	0
2014	3	15	408	843	1237	1	22	11	33	33.33	17	9	5	2	17.3333	8.66667	4.66667	2.33333	0.0906593	1	3.15455	2.96818	0.643993	0.583411	0.186364	0.230594	0.80819	0.429299	0.186364	0	81.8182	77.2727	4.54545	0	0	0
2019	3	15	408	943	1238	1	33	18	51	35.29	23	11	10	7	22	12	11	6	0.386364	0.756622	2.50556	2.71818	0.93272	0.742653	-0.212626	0.255039	-0.833701	0.411275	-0.212626	0	61.1111	69.697	-8.58586	0	0	0
2020	1	15	408	944	1239	1	130	87	217	40.09	127	79	3	8	123.41	82.5899	6.58986	4.41014	5.13821	0.025987	3.34943	3.49462	0.664879	0.540644	-0.14519	0.0856132	-1.69588	0.091874	-0.14519	1	90.8046	97.6923	-6.88771	1	1	1
2016	2	15	408	956	1240	1	52	28	80	35	36	19	16	9	35.75	19.25	16.25	8.75	0.015984	1	2.80357	2.89808	0.786687	0.898035	-0.094505	0.193937	-0.487297	0.627766	-0.094505	0	67.8571	69.2308	-1.37363	0	0	0
[truncated: 2,737 more rows]
